# Supplementary material for: Proteomic analysis of SARS-CoV-2 particles unveils a key role of G3BP proteins in viral assembly
Source: Nat Commun. 2024 Jan 20;15:640. doi: 10.1038/s41467-024-44958-0 (PMC10799903; doi:10.1038/s41467-024-44958-0)
Supplement: Supplementary file 4 — Supplementary Data 1 [file 41467_2024_44958_MOESM4_ESM.xlsx]

## Sheet: Legend
Supplementary Data 1 : Analysis of mass spectrometry data from SARS-CoV-2 virions produced either from A549-ACE2 or Calu-3 cells and isolated either via ultracentrifugation on a sucrose cushion or by ACE-2 affinity capture
Legends
A549-ACE2 sheet and Capture sheet
Column
A - F	Protein name and ID
G	Corresponding organism of protein
H	molecular mass (KDa)
I - J	Stastistical analysis
K	Fold Change
L - S	LFQ without imputation
T - AA	LFQ with imputation
AB - AN	Comparaison of our data with published data or databases
AB - AC	Proteins found in patient data
AD	Proteins known to be RNA binding protein
AE - AJ	Protein found to be in interaction with SARS-CoV-2 RNA
AK	Protein found in interaction with Sars-CoV-2 structural proteins
AL - AM	Protein found in viral particles from other viruses
AN	Proteins present in MSGP database
Calu-3 sheet
Column
A - F	Protein name and ID
G	Corresponding organism of protein
H	molecular mass (KDa)
I - J	Stastistical analysis
K	Fold Change
L - Q	LFQ without imputation
R - WW	LFQ with imputation
X - AJ	Comparaison of our data with published data or databases
X - Y	Proteins found in patient data
Z	Proteins known to be RNA binding protein
AA - AF	Protein found to be in interaction with SARS-CoV-2 RNA
AG	Protein found in interaction with Sars-CoV-2 structural proteins
AH - AI	Protein found in viral particles from other viruses
AJ	Proteins present in MSGP database

## Sheet: A549 + Ultra
Mass spectrometry analysis of SARS-CoV-2 virions produced from A549-ACE2 cells and isolated through ultracentrifugation on sucrose cushion and ultrafiltration
								one tailed paired Student t-test	Benjamini-Hochberg correction		Without Imputation								With imputation								Singh et al.1		RBPbase V0.2.0 alpha2	Sars-Cov-2 RNA binding protein						PPI Biogrid v4.4.221	In others viral particules		MSGP Database
id	Majority protein IDs	Entry	Entry Name	Gene Names (primary)	Protein names	Organism	Mass (Kda)	p-value SARS_CTL_imputed	q-value SARS_CTL_imputed	FC SARS_CTL imputed	SARS_1	SARS_2	SARS_3	SARS_4	CTL_1	CTL_2	CTL_3	CTL_4	SARS_1_imputed	SARS_2_imputed	SARS_3_imputed	SARS_4_imputed	CTL_1_imputed	CTL_2_imputed	CTL_3_imputed	CTL_4_imputed	Nasopharyngeal	Lung	RNAbp protein	Lee et al.3	Schmidt et al.4	Zhang et al.5	Labeau et al.6	flynn et al.7	Kamel et al.8	Oughtred et al.9	Dicker et al.10	gale et al.11	MSGP12
459	P0DTC9	P0DTC9	NCAP_SARS2	N	Nucleoprotein (N) (Nucleocapsid protein) (NC) (Protein N)	Severe acute respiratory syndrome coronavirus 2 (2019-nCoV) (SARS-CoV-2)	45626	0.00145932	0.00765612	1618.45	8350300	16112000	18846000	6694900	4043.5	0	127870	0	8350300	16112000	18846000	6694900	4043.5	3700.28	127870	1293.13										---
456	P0DTC5	P0DTC5	VME1_SARS2	M	Membrane protein (M) (E1 glycoprotein) (Matrix glycoprotein) (Membrane glycoprotein)	Severe acute respiratory syndrome coronavirus 2 (2019-nCoV) (SARS-CoV-2)	25147	0.0019207	0.0088012	704.273	5279700	7363700	7202800	1468300	0	0	112530	0	5279700	7363700	7202800	1468300	2884.33	4470.21	112530	1151.89	upRegulated									---
454	P0DTC2	P0DTC2	SPIKE_SARS2	S	Spike glycoprotein (S glycoprotein) (E2) (Peplomer protein) [Cleaved into: Spike protein S1; Spike protein S2; Spike protein S2']	Severe acute respiratory syndrome coronavirus 2 (2019-nCoV) (SARS-CoV-2)	141178	0.000221881	0.00515923	657.752	2466400	5644900	8393800	2139200	0	0	34771	0	2466400	5644900	8393800	2139200	2437.15	10061.8	34771	1566.41										---
967	P67809	P67809	YBOX1_HUMAN	YBX1	Y-box-binding protein 1 (YB-1) (CCAAT-binding transcription factor I subunit A) (CBF-A) (DNA-binding protein B) (DBPB) (Enhancer factor I subunit A) (EFI-A) (Nuclease-sensitive element-binding protein 1) (Y-box transcription factor)	Homo sapiens (Human)	35924	0.000737141	0.00602422	53.1519	72469	500010	224130	168000	0	0	0	0	72469	500010	224130	168000	2413.55	8480.26	6839.72	1221.12	NS	NS	+	+	+	+	+	+	+	--N-	+		+
487	P11940;P11940-2	P11940	PABP1_HUMAN	PABPC1	Polyadenylate-binding protein 1 (PABP-1) (Poly(A)-binding protein 1)	Homo sapiens (Human)	70671	0.000254859	0.00515923	49.9672	76586	295650	231700	54221	0	0	0	0	76586	295650	231700	54221	1873.41	3499.28	8181.39	850.826	NS	NS	+	+	+	+	+	+	+	--N-	+	+	+
596	P21980;P21980-2	P21980	TGM2_HUMAN	TGM2	Protein-glutamine gamma-glutamyltransferase 2 (EC 2.3.2.13) (Erythrocyte transglutaminase) (Heart G alpha(h)) (hhG alpha(h)) (Isopeptidase TGM2) (EC 3.4.-.-) (Protein G alpha(h)) (G(h)) (Protein-glutamine deamidase TGM2) (EC 3.5.1.44) (Protein-glutamine dopaminyltransferase TGM2) (EC 2.3.1.-) (Protein-glutamine histaminyltransferase TGM2) (EC 2.3.1.-) (Protein-glutamine noradrenalinyltransferase …	Homo sapiens (Human)	77329	0.0010221	0.00724318	48.7233	210590	196040	286360	113520	0	9409.1	0	0	210590	196040	286360	113520	1575.48	9409.1	6835.05	2350.26	NS	NS	+							---
562	P17987	P17987	TCPA_HUMAN	TCP1	T-complex protein 1 subunit alpha (TCP-1-alpha) (CCT-alpha)	Homo sapiens (Human)	60344	0.000688742	0.00602422	48.5137	81811	337600	230310	127750	0	10796	0	0	81811	337600	230310	127750	2695.71	10796	5018.25	1004.47	NS	NS	+							-M--	+	+	+
1068	Q13283	Q13283	G3BP1_HUMAN	G3BP1	Ras GTPase-activating protein-binding protein 1 (G3BP-1) (EC 3.6.4.12) (EC 3.6.4.13) (ATP-dependent DNA helicase VIII) (hDH VIII) (GAP SH3 domain-binding protein 1)	Homo sapiens (Human)	52164	0.000125412	0.00515923	48.4898	101820	553330	367290	132610	0	0	0	0	101820	553330	367290	132610	1510.3	11425.4	6205.46	4635.4	NS	NS	+	+		+		+	+	--N-			+
773	P46777	P46777	RL5_HUMAN	RPL5	60S ribosomal protein L5 (Large ribosomal subunit protein uL18)	Homo sapiens (Human)	34363	0.000307297	0.00572785	46.5474	77144	262560	201530	166310	0	0	0	0	77144	262560	201530	166310	953.574	10284.8	5259.28	2803.64	upRegulated	NS	+	+						-M-N-	+	+
537	P15880	P15880	RS2_HUMAN	RPS2	40S ribosomal protein S2 (40S ribosomal protein S4) (Protein LLRep3) (Small ribosomal subunit protein uS5)	Homo sapiens (Human)	31324	0.000158788	0.00515923	45.6297	78303	250470	149720	98150	0	0	0	0	78303	250470	149720	98150	1706.46	4543.45	5749.24	1491.5	NS	NS	+	+	+				+	--N-	+		+
367	P05388;P05388-2;Q8NHW5	P05388	RLA0_HUMAN	RPLP0	60S acidic ribosomal protein P0 (60S ribosomal protein L10E) (Large ribosomal subunit protein uL10)	Homo sapiens (Human)	34274	0.00136542	0.00738544	44.7204	149130	383060	280180	155060	0	26707	0	0	149130	383060	280180	155060	2025.2	26707	6748.29	1700.05	upRegulated	downRegulated	+							--N-		+
466	P10412;Q02539	P10412	H14_HUMAN	H1-4	Histone H1.4 (Histone H1b) (Histone H1s-4)	Homo sapiens (Human)	21865	0.00434489	0.0133962	39.7012	37676	173830	458210	174110	0	0	0	0	37676	173830	458210	174110	4718.54	5399.11	3956.91	2086.32	upRegulated		+							--N-	+
921	P62280	P62280	RS11_HUMAN	RPS11	40S ribosomal protein S11 (Small ribosomal subunit protein uS17)	Homo sapiens (Human)	18431	4.6636e-05	0.00511827	35.4303	77148	227830	152070	99411	0	0	0	0	77148	227830	152070	99411	3128.2	5930.29	3980.94	2283.31	NS	NS	+	+						-M-N-
844	P53396;P53396-2;P53396-3	P53396	ACLY_HUMAN	ACLY	ATP-citrate synthase (EC 2.3.3.8) (ATP-citrate (pro-S-)-lyase) (ACL) (Citrate cleavage enzyme)	Homo sapiens (Human)	120839	0.000887043	0.00655326	35.1353	158140	204080	222570	78448	0	8015.7	0	0	158140	204080	222570	78448	2168.1	8015.7	13570.7	1567.83	NS	NS	+	+						-M--S	+	+
582	P20340-4;P20340-2;P20340;Q9NRW1-2;Q9NRW1	P20340	RAB6A_HUMAN	RAB6A	Ras-related protein Rab-6A (Rab-6)	Homo sapiens (Human)	23593	0.00841507	0.0191588	33.5558	0	439970	352290	184760	0	0	0	0	11301.7	439970	352290	184760	2921.57	4980.74	5400	3248.68	NS	NS	+		+					-M-N-S		+
981	P78371;P78371-2	P78371	TCPB_HUMAN	CCT2	T-complex protein 1 subunit beta (TCP-1-beta) (CCT-beta)	Homo sapiens (Human)	57488	0.00078215	0.00602422	33.3702	56434	173250	169060	76218	0	8627.7	0	0	56434	173250	169060	76218	2651.19	8627.7	4558.87	974.284	NS	NS	+			+				---	+	+
736	P39060-2;P39060-1;P39060	P39060	COIA1_HUMAN	COL18A1	Collagen alpha-1(XVIII) chain [Cleaved into: Endostatin; Non-collagenous domain 1 (NC1)]	Homo sapiens (Human)	178188	0.000613383	0.00602422	33.3323	74780	133820	116140	102630	0	0	0	0	74780	133820	116140	102630	1157.33	5682.23	6399.31	2296.08		NS	+							---
678	P30838	P30838	AL3A1_HUMAN	ALDH3A1	Aldehyde dehydrogenase, dimeric NADP-preferring (EC 1.2.1.5) (ALDHIII) (Aldehyde dehydrogenase 3) (Aldehyde dehydrogenase family 3 member A1)	Homo sapiens (Human)	50395	0.00525339	0.0146287	31.7246	36447	415000	98350	98108	0	0	16124	0	36447	415000	98350	98108	997.254	3772.13	16124	2375.39	NS	upRegulated	+							---
800	P49327	P49327	FAS_HUMAN	FASN	Fatty acid synthase (EC 2.3.1.85) (Type I fatty acid synthase) [Includes: [Acyl-carrier-protein] S-acetyltransferase (EC 2.3.1.38); [Acyl-carrier-protein] S-malonyltransferase (EC 2.3.1.39); 3-oxoacyl-[acyl-carrier-protein] synthase (EC 2.3.1.41); 3-oxoacyl-[acyl-carrier-protein] reductase (EC 1.1.1.100); 3-hydroxyacyl-[acyl-carrier-protein] dehydratase (EC 4.2.1.59); Enoyl-[acyl-carrier-protein]…	Homo sapiens (Human)	273427	8.66584e-05	0.00511827	30.9335	58459	278690	155050	64836	0	8101.9	0	0	58459	278690	155050	64836	1307.91	8101.9	6516.35	2590.43	NS	NS	+			+				---	+	+
931	P62701	P62701	RS4X_HUMAN	RPS4X	40S ribosomal protein S4, X isoform (SCR10) (Single copy abundant mRNA protein) (Small ribosomal subunit protein eS4)	Homo sapiens (Human)	29598	0.00787861	0.0182824	28.574	118770	315620	180560	93570	0	70552	0	0	118770	315620	180560	93570	1206.36	70552	6960.65	1603.65	NS	NS	+	+				+		-M-N-	+
1006	Q01650	Q01650	LAT1_HUMAN	SLC7A5	Large neutral amino acids transporter small subunit 1 (4F2 light chain) (4F2 LC) (4F2LC) (CD98 light chain) (Integral membrane protein E16) (E16) (L-type amino acid transporter 1) (hLAT1) (Solute carrier family 7 member 5) (y+ system cationic amino acid transporter)	Homo sapiens (Human)	55010	0.0134184	0.0238112	27.814	173650	755930	336370	421370	0	105370	0	66277	173650	755930	336370	421370	1429.01	105370	3115.06	66277		NS	+							-M-N-S
231	O43707;O43707-2;O43707-3	O43707	ACTN4_HUMAN	ACTN4	Alpha-actinin-4 (Non-muscle alpha-actinin 4)	Homo sapiens (Human)	104854	0.0127305	0.0229925	27.2832	419190	785360	380780	309330	0	70687	64546	8045.7	419190	785360	380780	309330	1906.42	70687	64546	8045.7	NS	NS	+			+				---S	+	+
1387	Q9NZM1-6;Q9NZM1;Q9NZM1-2;Q9NZM1-3;Q9NZM1-5	Q9NZM1	MYOF_HUMAN	MYOF	Myoferlin (Fer-1-like protein 3)	Homo sapiens (Human)	234709	0.00157108	0.0080103	26.9001	50624	270650	110450	96591	0	5089.6	0	0	50624	270650	110450	96591	1468.96	5089.6	12008.6	3109.33	NS	NS	+							E-M--	+	+
1007	Q01813;Q01813-2	Q01813	PFKAP_HUMAN	PFKP	ATP-dependent 6-phosphofructokinase, platelet type (ATP-PFK) (PFK-P) (EC 2.7.1.11) (6-phosphofructokinase type C) (Phosphofructo-1-kinase isozyme C) (PFK-C) (Phosphohexokinase)	Homo sapiens (Human)	85596	0.00738898	0.018263	26.2889	162750	201900	254360	198280	0	31063	20884	0	162750	201900	254360	198280	1699.29	31063	20884	3147.52	NS	NS	+							E-M-N-S	+	+
897	P61247	P61247	RS3A_HUMAN	RPS3A	40S ribosomal protein S3a (Small ribosomal subunit protein eS1) (v-fos transformation effector protein) (Fte-1)	Homo sapiens (Human)	29945	9.89721e-05	0.00511827	26.0408	46729	189750	123150	70905	0	9089.6	0	0	46729	189750	123150	70905	1731.16	9089.6	5864.89	1824.39	NS	downRegulated	+	+		+				--N-			+
992	P98160	P98160	PGBM_HUMAN	HSPG2	Basement membrane-specific heparan sulfate proteoglycan core protein (HSPG) (Perlecan) (PLC) [Cleaved into: Endorepellin; LG3 peptide]	Homo sapiens (Human)	468830	0.0034136	0.0123317	25.4381	87225	129580	92044	147720	0	2646.9	0	0	87225	129580	92044	147720	2459.54	2646.9	15249.6	3696.84	NS	NS	+							---	+	+
595	P21926	P21926	CD9_HUMAN	CD9	CD9 antigen (5H9 antigen) (Cell growth-inhibiting gene 2 protein) (Leukocyte antigen MIC3) (Motility-related protein) (MRP-1) (Tetraspanin-29) (Tspan-29) (p24) (CD antigen CD9)	Homo sapiens (Human)	25416	0.00898065	0.0199448	25.4016	114450	230090	211450	59993	0	62065	0	0	114450	230090	211450	59993	1218.09	62065	6755.5	1571.06	NS	NS	+							---	+	+
740	P40227;P40227-2	P40227	TCPZ_HUMAN	CCT6A	T-complex protein 1 subunit zeta (TCP-1-zeta) (Acute morphine dependence-related protein 2) (CCT-zeta-1) (HTR3) (Tcp20)	Homo sapiens (Human)	58024	0.00132246	0.00738544	25.1271	74912	166410	150950	73345	0	18176	0	0	74912	166410	150950	73345	1752.95	18176	5358.78	2027.85	NS	NS	+							---	+	+	+
566	P18124	P18124	RL7_HUMAN	RPL7	60S ribosomal protein L7 (Large ribosomal subunit protein uL30)	Homo sapiens (Human)	29226	0.000553558	0.00602422	25.0684	85704	70487	79248	45468	0	0	0	0	85704	70487	79248	45468	2127.96	2928.2	6403.3	1381.43	NS	NS	+	+						E-M-N-
824	P50991;P50991-2	P50991	TCPD_HUMAN	CCT4	T-complex protein 1 subunit delta (TCP-1-delta) (CCT-delta) (Stimulator of TAR RNA-binding)	Homo sapiens (Human)	57924	5.98661e-05	0.00511827	23.9279	49699	125190	107110	66307	0	0	0	0	49699	125190	107110	66307	2089.74	7262.84	4074.31	2179.92	NS	NS	+							---	+	+
927	P62424	P62424	RL7A_HUMAN	RPL7A	60S ribosomal protein L7a (Large ribosomal subunit protein eL8) (PLA-X polypeptide) (Surfeit locus protein 3)	Homo sapiens (Human)	29996	0.00248316	0.0108302	23.8486	85891	158310	119620	78971	0	11288	12406	0	85891	158310	119620	78971	1981.62	11288	12406	1430.91	NS	NS	+	+						E-M-N-	+	+
908	P62136;P62136-2;P62136-3	P62136	PP1A_HUMAN	PPP1CA	Serine/threonine-protein phosphatase PP1-alpha catalytic subunit (PP-1A) (EC 3.1.3.16)	Homo sapiens (Human)	37512	0.000455576	0.00602422	23.5911	64218	274040	172570	70073	0	0	0	0	64218	274040	172570	70073	4896.15	13492.2	5783.78	1798.25	NS	NS	+						+	--N-	+	+
293	P00352	P00352	AL1A1_HUMAN	ALDH1A1	Aldehyde dehydrogenase 1A1 (EC 1.2.1.19) (EC 1.2.1.28) (EC 1.2.1.3) (EC 1.2.1.36) (3-deoxyglucosone dehydrogenase) (ALDH-E1) (ALHDII) (Aldehyde dehydrogenase family 1 member A1) (Aldehyde dehydrogenase, cytosolic) (Retinal dehydrogenase 1) (RALDH 1) (RalDH1)	Homo sapiens (Human)	54862	0.0328078	0.0427959	23.0033	556490	1347300	711910	464610	0	239220	107790	37425	556490	1347300	711910	464610	917.774	239220	107790	37425	NS	NS	+							-M--	+	+
735	P39023	P39023	RL3_HUMAN	RPL3	60S ribosomal protein L3 (HIV-1 TAR RNA-binding protein B) (TARBP-B) (Large ribosomal subunit protein uL3)	Homo sapiens (Human)	46109	0.00630056	0.0166906	22.4643	35251	99658	109620	87816	0	11414	0	0	35251	99658	109620	87816	1911.63	11414	8310.2	732.361	NS	downRegulated	+	+						-M-N-	+	+
1045	Q10471	Q10471	GALT2_HUMAN	GALNT2	Polypeptide N-acetylgalactosaminyltransferase 2 (EC 2.4.1.41) (Polypeptide GalNAc transferase 2) (GalNAc-T2) (pp-GaNTase 2) (Protein-UDP acetylgalactosaminyltransferase 2) (UDP-GalNAc:polypeptide N-acetylgalactosaminyltransferase 2) [Cleaved into: Polypeptide N-acetylgalactosaminyltransferase 2 soluble form]	Homo sapiens (Human)	64733	0.00312565	0.0119104	22.4559	25861	303070	194800	43391	0	0	0	0	25861	303070	194800	43391	2391.43	3614.53	12028.4	2505.8	NS	NS	+							---
877	P60842;P60842-2	P60842	IF4A1_HUMAN	EIF4A1	Eukaryotic initiation factor 4A-I (eIF-4A-I) (eIF4A-I) (EC 3.6.4.13) (ATP-dependent RNA helicase eIF4A-1)	Homo sapiens (Human)	46154	0.00082421	0.00621592	22.3421	80783	184940	144720	69749	0	15777	7862.4	0	80783	184940	144720	69749	3175.49	15777	7862.4	1536.52	NS	NS	+	+			+		+	E-M-N-S	+	+	+
382	P06748;P06748-2;P06748-3	P06748	NPM_HUMAN	NPM1	Nucleophosmin (NPM) (Nucleolar phosphoprotein B23) (Nucleolar protein NO38) (Numatrin)	Homo sapiens (Human)	32575	0.00352805	0.0123317	22.1044	50489	193620	162700	85677	0	18872	12816	0	50489	193620	162700	85677	2274.68	18872	12816	1037.51	NS	NS	+	+						---	+	+
965	P63241;P63241-2;Q6IS14;Q9GZV4	P63241	IF5A1_HUMAN	EIF5A	Eukaryotic translation initiation factor 5A-1 (eIF-5A-1) (eIF-5A1) (Eukaryotic initiation factor 5A isoform 1) (eIF-5A) (Rev-binding factor) (eIF-4D)	Homo sapiens (Human)	16832	0.00116531	0.00727101	21.6009	63482	127460	88564	22061	0	0	0	0	63482	127460	88564	22061	1679.46	3705.73	5199.97	2243.77	NS	NS	+		+					--N-S	+	+
825	P50995-2;P50995	P50995	ANX11_HUMAN	ANXA11	Annexin A11 (56 kDa autoantigen) (Annexin XI) (Annexin-11) (Calcyclin-associated annexin 50) (CAP-50)	Homo sapiens (Human)	54390	0.00168771	0.00831922	21.4359	22768	205790	150610	67238	0	14752	0	0	22768	205790	150610	67238	2324.53	14752	4152.47	1578.18	NS	NS	+							---	+	+
914	P62249	P62249	RS16_HUMAN	RPS16	40S ribosomal protein S16 (Small ribosomal subunit protein uS9)	Homo sapiens (Human)	16445	0.00136692	0.00738544	21.3446	118350	105940	111650	59013	0	0	0	0	118350	105940	111650	59013	2188.39	9377.65	6727.47	2882.78	NS	NS	+			+	+			E-M--S	+	+
1108	Q14764	Q14764	MVP_HUMAN	MVP	Major vault protein (MVP) (Lung resistance-related protein)	Homo sapiens (Human)	99327	0.0106426	0.0217663	20.8712	221410	1317000	911150	265830	0	182330	26874	39984	221410	1317000	911150	265830	1899.84	182330	26874	39984	NS	NS	+							---	+	+
245	O60701;O60701-2;O60701-3	O60701	UGDH_HUMAN	UGDH	UDP-glucose 6-dehydrogenase (UDP-Glc dehydrogenase) (UDP-GlcDH) (UDPGDH) (EC 1.1.1.22)	Homo sapiens (Human)	55024	0.00972259	0.0207034	20.2266	91502	371710	376400	144300	0	100650	0	0	91502	371710	376400	144300	4743.4	100650	14221.7	1625.58	NS	NS	+							-M--	+	+
435	P09651-3;P09651-2;P09651;Q32P51	P09651	ROA1_HUMAN	HNRNPA1	Heterogeneous nuclear ribonucleoprotein A1 (hnRNP A1) (Helix-destabilizing protein) (Single-strand RNA-binding protein) (hnRNP core protein A1) [Cleaved into: Heterogeneous nuclear ribonucleoprotein A1, N-terminally processed]	Homo sapiens (Human)	38747	0.00121808	0.00727101	20.1799	75799	122450	76558	44161	0	0	0	0	75799	122450	76558	44161	2007.84	8373.99	7796.78	1443.45	NS	NS	+	+	+	+	+	+	+	--N-S	+	+	+
918	P62269	P62269	RS18_HUMAN	RPS18	40S ribosomal protein S18 (Ke-3) (Ke3) (Small ribosomal subunit protein uS13)	Homo sapiens (Human)	17719	0.000625528	0.00602422	20.1507	143780	123890	113810	73761	0	0	0	0	143780	123890	113810	73761	4377.58	10634	7601.19	2563.1	NS	NS	+							---	+
942	P62847-2;P62847-3;P62847;P62847-4	P62847	RS24_HUMAN	RPS24	40S ribosomal protein S24 (Small ribosomal subunit protein eS24)	Homo sapiens (Human)	15423	0.00256628	0.0110594	19.9848	64314	135500	93309	53836	0	0	0	0	64314	135500	93309	53836	955.095	9729.62	6890.33	4286.11	NS	NS	+	+						E-M-N-S	+
904	P61978-3;P61978;P61978-2	P61978	HNRPK_HUMAN	HNRNPK	Heterogeneous nuclear ribonucleoprotein K (hnRNP K) (Transformation up-regulated nuclear protein) (TUNP)	Homo sapiens (Human)	50976	0.00515515	0.0144946	19.9178	41450	128250	75223	61285	0	11678	0	0	41450	128250	75223	61285	1875.06	11678	9506.16	748.053	NS	NS	+	+		+	+	+		---	+	+	+
1029	Q07020-2;Q07020	Q07020	RL18_HUMAN	RPL18	60S ribosomal protein L18 (Large ribosomal subunit protein eL18)	Homo sapiens (Human)	21634	0.00787805	0.0182824	19.8187	69701	129110	108860	69910	0	36378	0	0	69701	129110	108860	69910	1477.03	36378	5218.29	1583.25	upRegulated	downRegulated	+							-M-N-	+	+
550	P17096;P17096-3	P17096	HMGA1_HUMAN	HMGA1c	High mobility group protein HMG-I/HMG-Y (HMG-I(Y)) (High mobility group AT-hook protein 1) (High mobility group protein A1) (High mobility group protein R)	Homo sapiens (Human)	#N/A	0.0074762	0.018263	19.7892	0	167300	227320	68664	0	0	0	0	9448.11	167300	227320	68664	2673.1	6143.16	7378.21	1327.83	NS	NS	+							---			+
1151	Q16555;Q16555-2	Q16555	DPYL2_HUMAN	DPYSL2	Dihydropyrimidinase-related protein 2 (DRP-2) (Collapsin response mediator protein 2) (CRMP-2) (N2A3) (Unc-33-like phosphoprotein 2) (ULIP-2)	Homo sapiens (Human)	62294	0.00771891	0.018263	19.2754	87247	102280	92245	45801	0	21948	0	0	87246.9	102280	92245	45801	2495.8	21948	7536.38	661.569	NS	NS	+							---S	+		+
498	P12814;P12814-3;P12814-2;P12814-4	P12814	ACTN1_HUMAN	ACTN1	Alpha-actinin-1 (Alpha-actinin cytoskeletal isoform) (F-actin cross-linking protein) (Non-muscle alpha-actinin-1)	Homo sapiens (Human)	103058	0.00261183	0.0110715	18.9969	129070	264870	115930	101340	0	16388	13410	0	129070	264870	115930	101340	8065.03	16388	13410	1740	NS	NS	+							---S	+	+
900	P61353	P61353	RL27_HUMAN	RPL27	60S ribosomal protein L27 (Large ribosomal subunit protein eL27)	Homo sapiens (Human)	15798	0.000347236	0.00572785	18.9937	40429	125540	72445	59228	0	0	0	0	40429	125540	72445	59228	1684.85	8674.89	5711.35	2004.52	NS	NS	+				+			E-M-N-	+
939	P62829	P62829	RL23_HUMAN	RPL23	60S ribosomal protein L23 (60S ribosomal protein L17) (Large ribosomal subunit protein uL14)	Homo sapiens (Human)	14865	0.00688977	0.0174412	18.5301	0	196950	140280	243450	0	0	0	0	5997.28	196950	140280	243450	1186.18	11859.4	7816.17	3111.69	NS	NS	+	+						E-M-N-S	+
178	O00468-6;O00468-3;O00468-5;O00468-4;O00468-7;O00468;O00468-2	O00468	AGRIN_HUMAN	AGRN	Agrin [Cleaved into: Agrin N-terminal 110 kDa subunit; Agrin C-terminal 110 kDa subunit; Agrin C-terminal 90 kDa fragment (C90); Agrin C-terminal 22 kDa fragment (C22)]	Homo sapiens (Human)	217320	0.000704082	0.00602422	18.3493	54644	137130	97364	79919	0	0	0	0	54644	137130	97364	79919	4389.79	6244.01	8125.27	2309.45	NS	NS	+							---
776	P46781	P46781	RS9_HUMAN	RPS9	40S ribosomal protein S9 (Small ribosomal subunit protein uS4)	Homo sapiens (Human)	22591	0.000697665	0.00602422	17.9973	54004	140880	73147	52475	0	0	0	0	54004	140880	73147	52475	2489.79	10215	6886.61	1589.21	NS	NS	+	+						E-M-N-	+
793	P48643;P48643-2	P48643	TCPE_HUMAN	CCT5	T-complex protein 1 subunit epsilon (TCP-1-epsilon) (CCT-epsilon)	Homo sapiens (Human)	59671	0.000624307	0.00602422	17.787	40091	94903	80116	31781	0	0	0	0	40091	94903	80116	31781	2582.57	3235.94	8243.95	1404.81	NS	NS	+							---	+	+
297	P00533;P00533-4;P00533-3;P00533-2	P00533	EGFR_HUMAN	EGFR	Epidermal growth factor receptor (EC 2.7.10.1) (Proto-oncogene c-ErbB-1) (Receptor tyrosine-protein kinase erbB-1)	Homo sapiens (Human)	134277	0.00419965	0.0133357	17.7797	42870	127630	69332	80034	0	21124	6208.7	0	42870	127630	69332	80034	1105.74	21124	6208.7	2095.02	NS	NS	+							-M--S	+
658	P29144	P29144	TPP2_HUMAN	TPP2	Tripeptidyl-peptidase 2 (TPP-2) (EC 3.4.14.10) (Tripeptidyl aminopeptidase) (Tripeptidyl-peptidase II) (TPP-II)	Homo sapiens (Human)	138350	0.000245049	0.00515923	17.6169	64806	165540	136500	49685	0	0	0	0	64806	165540	136500	49685	5540.32	6203.38	8697.85	2526.88		NS	+							---
916	P62263	P62263	RS14_HUMAN	RPS14	40S ribosomal protein S14 (Small ribosomal subunit protein uS11)	Homo sapiens (Human)	16273	0.00506642	0.0144413	17.301	104030	94257	47317	32832	0	0	0	0	104030	94257.1	47317	32832	1776.49	8819.44	7719.95	1405.69	NS	NS	+	+	+		+	+		--N-	+
999	Q00839-2;Q00839	Q00839	HNRPU_HUMAN	HNRNPU	Heterogeneous nuclear ribonucleoprotein U (hnRNP U) (GRIP120) (Nuclear p120 ribonucleoprotein) (Scaffold-attachment factor A) (SAF-A) (p120) (pp120)	Homo sapiens (Human)	90584	0.0017295	0.00831922	17.2649	49824	178010	150410	86926	0	0	0	0	49824	178010	150410	86926	6133.01	12098	8368.1	2102.01	NS	NS	+	+		+	+			--N-S	+
648	P27708	P27708	PYR1_HUMAN	CAD	CAD protein [Includes: Glutamine-dependent carbamoyl-phosphate synthase (EC 6.3.5.5); Aspartate carbamoyltransferase (EC 2.1.3.2); Dihydroorotase (EC 3.5.2.3)]	Homo sapiens (Human)	242984	0.00765779	0.018263	17.1612	5977.1	112510	107810	20355	0	2834.3	0	503.45	5977.1	112510	107810	20355	1642.9	2834.3	7257.8	503.45	NS	NS	+							E-M-N-	+	+
688	P31943;P55795	P31943	HNRH1_HUMAN	HNRNPH1	Heterogeneous nuclear ribonucleoprotein H (hnRNP H) [Cleaved into: Heterogeneous nuclear ribonucleoprotein H, N-terminally processed]	Homo sapiens (Human)	49229	0.00301947	0.0118402	17.022	68205	79889	45741	35773	0	0	0	0	68205	79889	45741	35773	1824.82	4024.93	8395.68	1722.21	NS	NS	+	+		+	+	+		---	+	+
944	P62854;Q5JNZ5	P62854	RS26_HUMAN	RPS26	40S ribosomal protein S26 (Small ribosomal subunit protein eS26)	Homo sapiens (Human)	13015	7.76028e-05	0.00511827	16.8545	84247	164550	163680	64154	0	0	0	0	84247	164550	163680	64154	4028.02	12916.7	10773	3218.36	NS	NS	+	+						-M-N-
970	Q5VTE0;P68104	Q5VTE0	EF1A3_HUMAN	EEF1A1P5	Putative elongation factor 1-alpha-like 3 (EF-1-alpha-like 3) (Eukaryotic elongation factor 1 A-like 3) (eEF1A-like 3) (Eukaryotic translation elongation factor 1 alpha-1 pseudogene 5)	Homo sapiens (Human)	50185	0.0274577	0.0380524	16.6766	473790	888520	744520	300040	0	172930	136980	27065	473790	888520	744520	300040	1896.47	172930	136980	27065										---
1416	Q9UKK3	Q9UKK3	PARP4_HUMAN	PARP4	Protein mono-ADP-ribosyltransferase PARP4 (EC 2.4.2.-) (193 kDa vault protein) (ADP-ribosyltransferase diphtheria toxin-like 4) (ARTD4) (PARP-related/IalphaI-related H5/proline-rich) (PH5P) (Poly [ADP-ribose] polymerase 4) (PARP-4) (Vault poly(ADP-ribose) polymerase) (VPARP)	Homo sapiens (Human)	192595	0.00604517	0.0163173	16.6633	12802	339050	101370	33474	0	0	0	0	12802	339050	101370	33474	3309.13	9045.92	5975.95	1067.92	NS	NS	+							---
1318	Q99832;Q99832-3;Q99832-4;Q99832-2	Q99832	TCPH_HUMAN	CCT7	T-complex protein 1 subunit eta (TCP-1-eta) (CCT-eta) (HIV-1 Nef-interacting protein) [Cleaved into: T-complex protein 1 subunit eta, N-terminally processed]	Homo sapiens (Human)	59367	0.000225465	0.00515923	16.5818	49969	180770	120320	66049	0	0	0	0	49969	180770	120320	66049	1896.47	12287.2	9984.19	4081.19	NS	NS	+							---	+	+
724	P36578	P36578	RL4_HUMAN	RPL4	60S ribosomal protein L4 (60S ribosomal protein L1) (Large ribosomal subunit protein uL4)	Homo sapiens (Human)	47697	0.000739923	0.00602422	16.5645	37294	155340	58513	44245	0	0	0	0	37294	155340	58513	44245	1591.03	7490.21	7369.05	2268.56	NS	NS	+	+				+		--N-	+
536	P15559;P15559-2;P15559-3	P15559	NQO1_HUMAN	NQO1	NAD(P)H dehydrogenase [quinone] 1 (EC 1.6.5.2) (Azoreductase) (DT-diaphorase) (DTD) (Menadione reductase) (NAD(P)H:quinone oxidoreductase 1) (Phylloquinone reductase) (Quinone reductase 1) (QR1)	Homo sapiens (Human)	30868	2.00508e-05	0.00511827	16.4973	65416	606650	240640	117520	0	43159	15925	6451.3	65416	606650	240640	117520	3417.07	43159	15925	6451.3	NS	NS	+							-M--	+
1426	Q9UN86-2;Q9UN86	Q9UN86	G3BP2_HUMAN	G3BP2	Ras GTPase-activating protein-binding protein 2 (G3BP-2) (GAP SH3 domain-binding protein 2)	Homo sapiens (Human)	54121	0.00174658	0.00831922	15.7252	0	119380	145150	40764	0	0	0	0	11129.7	119380	145150	40764	1804.62	6292.5	7832.46	1445.47	NS	NS	+	+	+	+			+	--N-			+
574	P19440-2;P19440;A6NGU5	P19440	GGT1_HUMAN	GGT1	Glutathione hydrolase 1 proenzyme (EC 3.4.19.13) (Gamma-glutamyltransferase 1) (Gamma-glutamyltranspeptidase 1) (GGT 1) (EC 2.3.2.2) (Leukotriene-C4 hydrolase) (EC 3.4.19.14) (CD antigen CD224) [Cleaved into: Glutathione hydrolase 1 heavy chain; Glutathione hydrolase 1 light chain]	Homo sapiens (Human)	61410	0.00600897	0.0163173	15.2216	0	81911	45523	30028	0	0	0	0	9645.62	81911	45523	30028	1407.12	1446.8	6315.67	1564.69		NS	+							---	+	+
433	P09525;P09525-2	P09525	ANXA4_HUMAN	ANXA4	Annexin A4 (35-beta calcimedin) (Annexin IV) (Annexin-4) (Carbohydrate-binding protein p33/p41) (Chromobindin-4) (Endonexin I) (Lipocortin IV) (P32.5) (PP4-X) (Placental anticoagulant protein II) (PAP-II) (Protein II)	Homo sapiens (Human)	35883	0.0229616	0.0329845	15.2058	155850	638340	102090	98173	0	85205	32969	6273.8	155850	638340	102090	98173	1058.28	85205	32969	6273.8	NS	NS	+							---	+	+
539	P16070;P16070-18;P16070-5;P16070-7;P16070-3;P16070-6;P16070-4;P16070-17;P16070-8;P16070-16;P16070-10;P16070-11;P16070-13;P16070-14;P16070-12;P16070-9;P16070-15	P16070	CD44_HUMAN	CD44	CD44 antigen (CDw44) (Epican) (Extracellular matrix receptor III) (ECMR-III) (GP90 lymphocyte homing/adhesion receptor) (HUTCH-I) (Heparan sulfate proteoglycan) (Hermes antigen) (Hyaluronate receptor) (Phagocytic glycoprotein 1) (PGP-1) (Phagocytic glycoprotein I) (PGP-I) (CD antigen CD44)	Homo sapiens (Human)	81538	0.0330003	0.0427959	15.1637	85172	214220	303890	166220	0	117080	62049	0	85172	214220	303890	166220	1265.68	117080	62049	1895.83	NS	NS	+							---S	+	+
801	P49368;P49368-2	P49368	TCPG_HUMAN	CCT3	T-complex protein 1 subunit gamma (TCP-1-gamma) (CCT-gamma) (hTRiC5)	Homo sapiens (Human)	60534	0.00608517	0.0163173	15.1294	50155	89836	80111	87888	0	25342	0	0	50155	89836	80111	87888	2313.87	25342	4061.02	2542.62	NS	NS	+							---	+	+	+
704	P34932	P34932	HSP74_HUMAN	HSPA4	Heat shock 70 kDa protein 4 (HSP70RY) (Heat shock 70-related protein APG-2)	Homo sapiens (Human)	94331	0.00312276	0.0119104	15.0924	26332	75440	40780	33240	0	0	0	0	26332	75440	40780	33240	1049.18	4209	8605.36	1365.74	NS	NS	+			+				E-M-N-S	+		+
569	P18621-3;P18621;P18621-2	P18621	RL17_HUMAN	RPL17	60S ribosomal protein L17 (60S ribosomal protein L23) (Large ribosomal subunit protein uL22) (PD-1)	Homo sapiens (Human)	21397	0.00287174	0.0114238	15.024	39479	96630	54694	39648	0	0	0	0	39479	96630.1	54694	39648	2426.42	7657.24	8742.68	999.576	NS	NS	+	+						--N-	+
1256	Q92520	Q92520	FAM3C_HUMAN	FAM3C	Protein FAM3C (Interleukin-like EMT inducer)	Homo sapiens (Human)	24680	0.00881627	0.0197005	14.7128	45925	160250	111230	0	0	0	0	0	45925	160250	111230	5226.19	1798.71	3648.36	8544.39	1628.29	NS	NS	+							---
411	P08195-2;P08195-3;P08195;P08195-4	P08195	4F2_HUMAN	SLC3A2	4F2 cell-surface antigen heavy chain (4F2hc) (4F2 heavy chain antigen) (Lymphocyte activation antigen 4F2 large subunit) (Solute carrier family 3 member 2) (CD antigen CD98)	Homo sapiens (Human)	67994	0.0213619	0.0311815	14.5981	194660	711530	473380	324780	0	214620	82378	15887	194660	711530	473380	324780	1669.37	214620	82378	15887	NS	NS	+							E-M--S	+	+
1140	Q15758;Q15758-3;Q15758-2	Q15758	AAAT_HUMAN	SLC1A5	Neutral amino acid transporter B(0) (ATB(0)) (Baboon M7 virus receptor) (RD114/simian type D retrovirus receptor) (Sodium-dependent neutral amino acid transporter type 2) (Solute carrier family 1 member 5)	Homo sapiens (Human)	56598	0.0158104	0.0264439	14.5518	128700	165930	212510	130350	0	60331	0	15537	128700	165930	212510	130350	1901.73	60331	7400.53	15537	NS	NS	+							E-M-N-S	+	+
484	P11413;P11413-3;P11413-2	P11413	G6PD_HUMAN	G6PD	Glucose-6-phosphate 1-dehydrogenase (G6PD) (EC 1.1.1.49)	Homo sapiens (Human)	59257	0.00304183	0.0118402	14.43	54930	230570	187040	67087	0	45894	0	4896.4	54930	230570	187040	67087	1913.07	45894	8526.14	4896.4	NS	NS	+							---	+
508	P13639	P13639	EF2_HUMAN	EEF2	Elongation factor 2 (EF-2)	Homo sapiens (Human)	95338	0.0298033	0.0398111	14.3311	111440	286320	40833	69194	0	39127	26315	0	111440	286320	40833	69194	2364.32	39127	26315	877.935	NS	NS	+	+		+				E---	+	+
528	P15144	P15144	AMPN_HUMAN	ANPEP	Aminopeptidase N (AP-N) (hAPN) (EC 3.4.11.2) (Alanyl aminopeptidase) (Aminopeptidase M) (AP-M) (Microsomal aminopeptidase) (Myeloid plasma membrane glycoprotein CD13) (gp150) (CD antigen CD13)	Homo sapiens (Human)	109540	0.0154333	0.0261462	14.2469	124860	159160	107820	79166	0	75484	0	0	124860	159160	107820	79166	2301.07	75484	7105.89	3335.89	NS	NS	+							---	+	+
629	P26006;P26006-1	P26006	ITA3_HUMAN	ITGA3	Integrin alpha-3 (CD49 antigen-like family member C) (FRP-2) (Galactoprotein B3) (GAPB3) (VLA-3 subunit alpha) (CD antigen CD49c) [Cleaved into: Integrin alpha-3 heavy chain; Integrin alpha-3 light chain]	Homo sapiens (Human)	116612	0.00860154	0.019461	14.2367	136730	313420	183580	148710	0	67899	19725	9823.2	136730	313420	183580	148710	2164.68	67899	19725	9823.2	NS	NS	+							E-M--S	+	+
986	P80723;P80723-2	P80723	BASP1_HUMAN	BASP1	Brain acid soluble protein 1 (22 kDa neuronal tissue-enriched acidic protein) (Neuronal axonal membrane protein NAP-22)	Homo sapiens (Human)	22693	0.0109951	0.0221124	14.1734	41200	502070	242880	200570	0	152800	12508	3356.8	41200	502070	242880	200570	3892.17	152800	12508	3356.8	NS	upRegulated	+							E-M--S	+	+
168	O00159-2;O00159-3;O00159	O00159	MYO1C_HUMAN	MYO1C	Unconventional myosin-Ic (Myosin I beta) (MMI-beta) (MMIb)	Homo sapiens (Human)	121682	0.0163473	0.0268017	14.1518	0	208850	256940	52581	0	0	0	0	11863.9	208850	256940	52581	6605.6	5032.93	12398.2	2024.82	NS	NS	+							E-M--S	+	+
960	P63096;P63096-2	P63096	GNAI1_HUMAN	GNAI1	Guanine nucleotide-binding protein G(i) subunit alpha-1 (Adenylate cyclase-inhibiting G alpha protein)	Homo sapiens (Human)	40361	0.0254924	0.0359076	13.9839	0	138390	139400	71143	0	0	0	0	5520.42	138390	139400	71143	3609.28	2481.2	14389.5	1537.55		NS	+							-M--
823	P50990;P50990-2;P50990-3	P50990	TCPQ_HUMAN	CCT8	T-complex protein 1 subunit theta (TCP-1-theta) (CCT-theta) (Chaperonin containing T-complex polypeptide 1 subunit 8) (Renal carcinoma antigen NY-REN-15)	Homo sapiens (Human)	59621	0.000548819	0.00602422	13.9176	43527	104140	109010	65221	0	0	0	0	43527	104140	109010	65221	3456.36	7192.47	12636.1	2734.37	NS	NS	+			+				---	+	+
185	O14672;O14672-2	O14672	ADA10_HUMAN	ADAM10	Disintegrin and metalloproteinase domain-containing protein 10 (ADAM 10) (EC 3.4.24.81) (CDw156) (Kuzbanian protein homolog) (Mammalian disintegrin-metalloprotease) (CD antigen CD156c)	Homo sapiens (Human)	84142	0.00461656	0.0140437	13.8088	62886	209790	184390	69901	0	38895	0	6034.7	62886	209790	184390	69901	1411.12	38895	14119.3	6034.7	NS	NS	+							---S
822	P50914	P50914	RL14_HUMAN	RPL14	60S ribosomal protein L14 (CAG-ISL 7) (Large ribosomal subunit protein eL14)	Homo sapiens (Human)	23432	0.0211953	0.0311676	13.5424	66949	70914	0	65716	0	0	0	0	66949	70914	15235.6	65716	1311.6	6168.01	9133.26	1912.74	NS	NS	+	+			+			--N-	+
534	P15311	P15311	EZRI_HUMAN	EZR	Ezrin (Cytovillin) (Villin-2) (p81)	Homo sapiens (Human)	69413	0.00263253	0.0110715	13.536	30762	146690	89942	46910	0	28102	0	0	30762	146690	89942	46910	2376.49	28102	5114.52	1660.36	NS	NS	+	+						---S	+	+
959	P63092-3;P63092-2;P63092;P63092-4;Q5JWF2-2;Q5JWF2	P63092	GNAS2_HUMAN	GNAS	Guanine nucleotide-binding protein G(s) subunit alpha isoforms short (Adenylate cyclase-stimulating G alpha protein)	Homo sapiens (Human)	45665	0.00652258	0.0168908	13.4546	68881	142210	96034	47293	0	42959	0	0	68881	142210	96034	47293	2241.11	42959	6374.52	2212.09	NS	NS	+							E-M-N-	+
920	P62277	P62277	RS13_HUMAN	RPS13	40S ribosomal protein S13 (Small ribosomal subunit protein uS15)	Homo sapiens (Human)	17222	0.00497568	0.0144096	13.4274	51315	93602	51960	39529	0	0	0	0	51315	93602	51960	39529	5466.19	8452.44	8082.93	812.668	NS	NS	+	+						--N-	+
261	O75367-2;O75367-3;O75367	O75367	H2AY_HUMAN	MACROH2A1	Core histone macro-H2A.1 (Histone macroH2A1) (mH2A1) (Histone H2A.y) (H2A/y) (Medulloblastoma antigen MU-MB-50.205)	Homo sapiens (Human)	39184	0.00187884	0.00871976	13.4021	29143	441360	424160	78645	0	38687	54672	0	29143	441360	424160	78645	2662.19	38687	54672	2361.91	NS		+							---	+
369	P05556;P05556-2;P05556-5;P05556-4;P05556-3	P05556	ITB1_HUMAN	ITGB1	Integrin beta-1 (Fibronectin receptor subunit beta) (Glycoprotein IIa) (GPIIA) (VLA-4 subunit beta) (CD antigen CD29)	Homo sapiens (Human)	88415	0.033502	0.0431591	13.3446	232190	636500	412480	311670	0	245480	62243	31210	232190	636500	412480	311670	1256.38	245480	62243	31210	NS	NS	+							E-M--S	+	+	+
685	P31689;P31689-2	P31689	DNJA1_HUMAN	DNAJA1	DnaJ homolog subfamily A member 1 (DnaJ protein homolog 2) (HSDJ) (Heat shock 40 kDa protein 4) (Heat shock protein J2) (HSJ-2) (Human DnaJ protein 2) (hDj-2)	Homo sapiens (Human)	44868	0.00105697	0.00724318	13.2596	38346	95702	35966	32728	0	11352	0	0	38346	95702	35966	32728	1716.06	11352	4183.62	1714.61	NS	NS	+							-M--S	+	+	+
717	P35613-2;P35613;P35613-3;P35613-4	P35613	BASI_HUMAN	BSG	Basigin (5F7) (Collagenase stimulatory factor) (Extracellular matrix metalloproteinase inducer) (EMMPRIN) (Hepatoma-associated antigen) (HAb18G) (Leukocyte activation antigen M6) (OK blood group antigen) (Tumor cell-derived collagenase stimulatory factor) (TCSF) (CD antigen CD147)	Homo sapiens (Human)	42200	0.000649973	0.00602422	13.032	0	91585	72249	26276	0	0	0	0	9735.73	91585	72249	26276	1346.15	5164.47	5917.47	1426.53	NS	NS	+							-M--S	+	+
248	O60814;P57053	O60814	H2B1K_HUMAN	H2BC12	Histone H2B type 1-K (H2B K) (HIRA-interacting protein 1)	Homo sapiens (Human)	13890	0.0343722	0.0440253	12.8581	498680	4089500	6398900	2131400	0	1026400	1677100	221540	498680	4089500	6398900	2131400	2668.26	1026400	1677100	221540			+							E---	+
238	O60218	O60218	AK1BA_HUMAN	AKR1B10	Aldo-keto reductase family 1 member B10 (EC 1.1.1.300) (EC 1.1.1.54) (ARL-1) (Aldose reductase-like) (Aldose reductase-related protein) (ARP) (hARP) (Small intestine reductase) (SI reductase)	Homo sapiens (Human)	36020	0.00969987	0.0207034	12.8007	78285	353720	150930	63916	0	80992	27160	0	78285	353720	150930	63916	2118.03	80992	27160	2135.42	NS	upRegulated	+							---
402	P07910-2;P07910;P07910-4;P07910-3	P07910	HNRPC_HUMAN	HNRNPC	Heterogeneous nuclear ribonucleoproteins C1/C2 (hnRNP C1/C2)	Homo sapiens (Human)	33670	0.000234714	0.00515923	12.7995	19398	48612	63190	28570	0	0	0	0	19398	48612	63190	28570	1611.75	3126.56	7406.24	1699.5	NS	NS	+	+		+	+	+	+	E-M-N-	+
969	P68133;P68032	P68133	ACTS_HUMAN	ACTA1	Actin, alpha skeletal muscle (EC 3.6.4.-) (Alpha-actin-1) [Cleaved into: Actin, alpha skeletal muscle, intermediate form]	Homo sapiens (Human)	42051	0.0728976	0.0870922	12.3966	1559700	2078200	2047500	620310	0	726350	651430	138350	1559700	2078200	2047500	620310	2662.93	726350	651430	138350		NS	+							-M--	+	+
1000	Q01082;Q01082-3;Q01082-2	Q01082	SPTB2_HUMAN	SPTBN1	Spectrin beta chain, non-erythrocytic 1 (Beta-II spectrin) (Fodrin beta chain) (Spectrin, non-erythroid beta chain 1)	Homo sapiens (Human)	274609	0.00283475	0.0114238	12.7356	24900	59230	26135	22265	0	0	0	0	24900	59230	26135	22265	1233.17	3719.65	5921.76	1200.98	NS	NS	+							E-M--
1096	Q14204	Q14204	DYHC1_HUMAN	DYNC1H1	Cytoplasmic dynein 1 heavy chain 1 (Cytoplasmic dynein heavy chain 1) (Dynein heavy chain, cytosolic)	Homo sapiens (Human)	532408	0.000206692	0.00515923	12.6285	36576	163040	95706	89824	0	15084	10576	5569.1	36576	163040	95706	89824	2268.76	15084	10576	5569.1	NS	NS	+							---	+	+	+
341	P04083	P04083	ANXA1_HUMAN	ANXA1	Annexin A1 (Annexin I) (Annexin-1) (Calpactin II) (Calpactin-2) (Chromobindin-9) (Lipocortin I) (Phospholipase A2 inhibitory protein) (p35) [Cleaved into: Annexin Ac2-26]	Homo sapiens (Human)	38714	0.0310315	0.0410939	12.5974	135510	475280	275760	198090	0	136530	117900	2587.3	135510	475280	275760	198090	3354.36	136530	117900	2587.3	NS	NS	+		+				+	--N-	+	+	+
226	O43570-2;O43570	O43570	CAH12_HUMAN	CA12	Carbonic anhydrase 12 (EC 4.2.1.1) (Carbonate dehydratase XII) (Carbonic anhydrase XII) (CA-XII) (Tumor antigen HOM-RCC-3.1.3)	Homo sapiens (Human)	39451	0.000561566	0.00602422	12.3452	33102	261520	89508	20284	0	0	0	0	33102	261520	89508.1	20284	2070.74	13785	9852.56	2405.98	NS	NS	+							-M--
840	P52895	P52895	AK1C2_HUMAN	AKR1C2	Aldo-keto reductase family 1 member C2 (EC 1.-.-.-) (EC 1.1.1.112) (EC 1.1.1.209) (EC 1.1.1.53) (EC 1.1.1.62) (EC 1.3.1.20) (3-alpha-HSD3) (Chlordecone reductase homolog HAKRD) (Dihydrodiol dehydrogenase 2) (DD-2) (DD2) (Dihydrodiol dehydrogenase/bile acid-binding protein) (DD/BABP) (Type III 3-alpha-hydroxysteroid dehydrogenase) (EC 1.1.1.357)	Homo sapiens (Human)	36735	0.0130991	0.0233875	12.3055	62628	351290	138230	70360	0	42925	52181	0	62628	351290	138230	70360	1583.62	42925	52181	2630.84										---
1016	Q03135;Q03135-2	Q03135	CAV1_HUMAN	CAV1	Caveolin-1	Homo sapiens (Human)	20472	0.00349321	0.0123317	12.0875	32259	166340	91243	64049	0	13028	0	0	32259	166340	91243	64049	2265.92	13028	20831.7	2388.76		NS	+							-M--S	+
948	P62888	P62888	RL30_HUMAN	RPL30	60S ribosomal protein L30 (Large ribosomal subunit protein eL30)	Homo sapiens (Human)	12784	0.000478085	0.00602422	12.06	20786	147990	60807	42132	0	0	0	0	20786	147990	60807	42132	1868.79	9749.24	8310.63	2460.41	NS	NS	+	+			+			E-M-N-S	+
485	P11586	P11586	C1TC_HUMAN	MTHFD1	C-1-tetrahydrofolate synthase, cytoplasmic (C1-THF synthase) (Epididymis secretory sperm binding protein) [Cleaved into: C-1-tetrahydrofolate synthase, cytoplasmic, N-terminally processed] [Includes: Methylenetetrahydrofolate dehydrogenase (EC 1.5.1.5); Methenyltetrahydrofolate cyclohydrolase (EC 3.5.4.9); Formyltetrahydrofolate synthetase (EC 6.3.4.3)]	Homo sapiens (Human)	101531	0.00185551	0.00871976	11.9502	49254	78343	101920	27998	0	0	0	0	49254	78343	101920	27998	1995.94	8547.09	16592.9	1907.39	NS	NS	+			+				---S	+	+	+
780	P46940	P46940	IQGA1_HUMAN	IQGAP1	Ras GTPase-activating-like protein IQGAP1 (p195)	Homo sapiens (Human)	189252	0.0225883	0.0325776	11.9006	121900	66787	63812	107850	0	36416	9160.9	2500.4	121900	66787	63812	107850	3348.93	36416	9160.9	2500.4	NS	NS	+							-M-N-	+	+
176	O00425	O00425	IF2B3_HUMAN	IGF2BP3	Insulin-like growth factor 2 mRNA-binding protein 3 (IGF2 mRNA-binding protein 3) (IMP-3) (IGF-II mRNA-binding protein 3) (KH domain-containing protein overexpressed in cancer) (hKOC) (VICKZ family member 3)	Homo sapiens (Human)	63705	0.00354281	0.0123317	11.8467	0	92945	52890	11722	0	0	0	0	7445.95	92945	52890	11722	1555.17	3112.42	4811.34	935.39		NS	+	+		+	+	+	+	--N-			+
912	P62241	P62241	RS8_HUMAN	RPS8	40S ribosomal protein S8 (Small ribosomal subunit protein eS8)	Homo sapiens (Human)	24205	0.00968764	0.0207034	11.7953	107910	86914	102020	72541	0	33997	0	0	107910	86914	102020	72541	4048.31	33997	8332.86	3126.61	upRegulated	NS	+	+						-M-N-	+	+
1131	Q15366-7;Q15366-8;Q15366-4;Q15366-5;Q15366-6;Q15366-3;Q15366;Q15366-2;P57721-2;P57721-3;P57721-5;P57721-4;P57721	Q15366	PCBP2_HUMAN	PCBP2	Poly(rC)-binding protein 2 (Alpha-CP2) (Heterogeneous nuclear ribonucleoprotein E2) (hnRNP E2)	Homo sapiens (Human)	38580	0.017864	0.0282391	11.7857	0	79747	117070	55395	0	0	0	0	5913.13	79747	117070	55395	3396.51	3559.98	9239.08	1418.79	NS	NS	+	+		+				--N-	+		+
356	P05023-4;P05023;P05023-3;P05023-2	P05023	AT1A1_HUMAN	ATP1A1	Sodium/potassium-transporting ATPase subunit alpha-1 (Na(+)/K(+) ATPase alpha-1 subunit) (EC 7.2.2.13) (Sodium pump subunit alpha-1)	Homo sapiens (Human)	112896	0.0191838	0.0295512	11.6956	128430	375770	142260	230070	0	102830	39614	8957.1	128430	375770	142260	230070	2313.69	102830	39614	8957.1	NS	NS	+							E-M--S	+	+
401	P07900;P07900-2	P07900	HS90A_HUMAN	HSP90AA1	Heat shock protein HSP 90-alpha (EC 3.6.4.10) (Heat shock 86 kDa) (HSP 86) (HSP86) (Lipopolysaccharide-associated protein 2) (LAP-2) (LPS-associated protein 2) (Renal carcinoma antigen NY-REN-38)	Homo sapiens (Human)	84660	0.00540796	0.0149441	11.5073	536530	646930	385470	479660	16140	92465	79829	30721	536530	646930	385470	479660	16140	92465	79829	30721	NS	NS	+						+	---	+	+	+
553	P17301	P17301	ITA2_HUMAN	ITGA2	Integrin alpha-2 (CD49 antigen-like family member B) (Collagen receptor) (Platelet membrane glycoprotein Ia) (GPIa) (VLA-2 subunit alpha) (CD antigen CD49b)	Homo sapiens (Human)	129296	0.00838752	0.0191588	11.4337	27790	81692	32206	69588	0	9324.4	0	0	27790	81692	32206	69588	1255.66	9324.4	10376	2450.62	NS	NS	+							---S	+
742	P40429	P40429	RL13A_HUMAN	RPL13A	60S ribosomal protein L13a (23 kDa highly basic protein) (Large ribosomal subunit protein uL13)	Homo sapiens (Human)	23577	0.0127665	0.0229925	11.4292	60486	0	68280	49213	0	0	0	0	60486	16044.9	68280	49213	3067.35	4336.78	13380	1073.79	NS	NS	+							E-M-N-S	+
546	P16989;P16989-3	P16989	YBOX3_HUMAN	YBX3	Y-box-binding protein 3 (Cold shock domain-containing protein A) (DNA-binding protein A) (Single-strand DNA-binding protein NF-GMB)	Homo sapiens (Human)	40090	0.00108712	0.00724318	11.4168	18138	68999	67873	23535	0	0	0	0	18138	68999	67873	23535	2100.1	10377.2	4314.18	1251.53	NS		+	+	+	+			+	--N-			+
834	P51991-2;P51991	P51991	ROA3_HUMAN	HNRNPA3	Heterogeneous nuclear ribonucleoprotein A3 (hnRNP A3)	Homo sapiens (Human)	39595	0.0149306	0.0256771	11.3162	57895	52055	33833	30144	0	0	0	0	57895	52055	33833	30144	1137.79	8207.72	11656.9	1721.77	NS	NS	+	+		+	+	+	+	--N-			+
630	P26038	P26038	MOES_HUMAN	MSN	Moesin (Membrane-organizing extension spike protein)	Homo sapiens (Human)	67820	0.0281582	0.0385545	11.1895	127140	255640	207870	113740	0	74218	52856	10615	127140	255640	207870	113740	1177.18	74218	52856	10615	NS	NS	+							---S	+	+
1366	Q9NQC3-2;Q9NQC3-5;Q9NQC3;Q9NQC3-3;Q9NQC3-4;Q9NQC3-6	Q9NQC3	RTN4_HUMAN	RTN4	Reticulon-4 (Foocen) (Neurite outgrowth inhibitor) (Nogo protein) (Neuroendocrine-specific protein) (NSP) (Neuroendocrine-specific protein C homolog) (RTN-x) (Reticulon-5)	Homo sapiens (Human)	129931	0.0028678	0.0114238	11.1548	24546	85781	31700	22140	0	0	0	0	24546	85781	31700	22140	1335.87	4973.78	7502.36	1914.79	NS	NS	+							E-M--S	+
1432	Q9Y230-2;Q9Y230	Q9Y230	RUVB2_HUMAN	RUVBL2	RuvB-like 2 (EC 3.6.4.12) (48 kDa TATA box-binding protein-interacting protein) (48 kDa TBP-interacting protein) (51 kDa erythrocyte cytosolic protein) (ECP-51) (INO80 complex subunit J) (Repressing pontin 52) (Reptin 52) (TIP49b) (TIP60-associated protein 54-beta) (TAP54-beta)	Homo sapiens (Human)	51157	0.00419076	0.0133357	11.138	0	60158	47449	25647	0	0	0	0	8303.99	60158	47449	25647	1827.74	2458.13	6211.23	1415.52	NS	NS	+							---S	+	+
1196	Q71DI3	Q71DI3	H32_HUMAN	H3C15	Histone H3.2 (H3-clustered histone 13) (H3-clustered histone 14) (H3-clustered histone 15) (Histone H3/m) (Histone H3/o)	Homo sapiens (Human)	15388	0.0983893	0.112356	10.683	2429000	4402100	11370000	1110100	0	1791200	3259300	565370	2429000	4402100	11370000	1110100	3139.34	1791200	3259300	565370										---
816	P50395;P50395-2	P50395	GDIB_HUMAN	GDI2	Rab GDP dissociation inhibitor beta (Rab GDI beta) (Guanosine diphosphate dissociation inhibitor 2) (GDI-2)	Homo sapiens (Human)	50663	0.010625	0.0217663	10.951	54663	80510	36295	36353	0	25794	0	0	54663	80510	36295	36353	2154.25	25794	5693.08	1276.31	NS	NS	+							-M--S	+	+
615	P23528	P23528	COF1_HUMAN	CFL1	Cofilin-1 (18 kDa phosphoprotein) (p18) (Cofilin, non-muscle isoform)	Homo sapiens (Human)	18502	0.0259153	0.0361881	10.9317	141810	462070	328200	164330	0	144510	77676	14391	141810	462070	328200	164330	1531.98	144510	77676	14391	NS	upRegulated	+		+					---S	+	+	+
854	P54709;P54709-2	P54709	AT1B3_HUMAN	ATP1B3	Sodium/potassium-transporting ATPase subunit beta-3 (Sodium/potassium-dependent ATPase subunit beta-3) (ATPB-3) (CD antigen CD298)	Homo sapiens (Human)	31513	0.0201248	0.0304819	10.917	48712	56435	0	37249	0	0	0	0	48712	56435	14260.9	37249	843.722	7964.81	6516.22	2347.87	NS	NS	+							-M--	+
1239	Q8NFJ5	Q8NFJ5	RAI3_HUMAN	GPRC5A	Retinoic acid-induced protein 3 (G-protein coupled receptor family C group 5 member A) (Phorbol ester induced gene 1) (PEIG-1) (Retinoic acid-induced gene 1 protein) (RAIG-1)	Homo sapiens (Human)	40251	0.0114832	0.0224495	10.6648	0	167560	54656	44980	0	0	0	0	14649.4	167560	54656	44980	5933.45	5711.23	6209.63	2216.79	NS	NS	+							-M--	+
1310	Q99613-2;Q99613;B5ME19	Q99613	EIF3C_HUMAN	EIF3C	Eukaryotic translation initiation factor 3 subunit C (eIF3c) (Eukaryotic translation initiation factor 3 subunit 8) (eIF3 p110)	Homo sapiens (Human)	105344	0.00171427	0.00831922	10.4002	38369	84530	47541	35280	0	0	0	0	38369	84530	47541	35280	2108.99	6708.37	9679.89	3395.18	NS	NS	+	+					+	---	+
636	P26599;P26599-2;P26599-3	P26599	PTBP1_HUMAN	PTBP1	Polypyrimidine tract-binding protein 1 (PTB) (57 kDa RNA-binding protein PPTB-1) (Heterogeneous nuclear ribonucleoprotein I) (hnRNP I)	Homo sapiens (Human)	59633	0.00324336	0.0121041	10.3982	0	31418	30575	21520	0	0	0	0	15228.4	31418	30575	21520	1367.38	5057.79	4855.3	801.951	NS	NS	+	+		+	+	+	+	--N-S	+	+
1065	Q13200;Q13200-3;Q13200-2	Q13200	PSMD2_HUMAN	PSMD2	26S proteasome non-ATPase regulatory subunit 2 (26S proteasome regulatory subunit RPN1) (26S proteasome regulatory subunit S2) (26S proteasome subunit p97) (Protein 55.11) (Tumor necrosis factor type 1 receptor-associated protein 2)	Homo sapiens (Human)	100200	0.0131151	0.0233875	10.341	9882.6	137720	66170	33163	0	0	0	0	9882.6	137720	66170	33163	4266.48	5968.62	8415.23	1218.8	NS	NS	+							-M--S	+	+	+
425	P08708	P08708	RS17_HUMAN	RPS17	40S ribosomal protein S17 (Small ribosomal subunit protein eS17)	Homo sapiens (Human)	15550	0.000770537	0.00602422	10.3262	24879	70173	54801	19883	0	0	0	0	24879	70173	54801	19883	3966.39	6315.9	5794.59	1152.55	NS	NS	+	+				+		--N-	+
649	P27797	P27797	CALR_HUMAN	CALR	Calreticulin (CRP55) (Calregulin) (Endoplasmic reticulum resident protein 60) (ERp60) (HACBP) (grp60)	Homo sapiens (Human)	48142	0.000983276	0.00711892	10.2983	15247	198260	67472	40992	0	25602	0	0	15247	198260	67472	40992	2268.22	25602	5751.97	2225.39	NS	NS	+							E---S		+
774	P46778	P46778	RL21_HUMAN	RPL21	60S ribosomal protein L21 (Large ribosomal subunit protein eL21)	Homo sapiens (Human)	18565	0.00110503	0.00724318	10.2648	25800	68763	54275	32128	0	0	0	0	25800	68763	54275	32128	2137.24	11040.5	6724.49	1756.09	NS	NS	+	+						E-M-N-
381	P06744;P06744-2	P06744	G6PI_HUMAN	GPI	Glucose-6-phosphate isomerase (GPI) (EC 5.3.1.9) (Autocrine motility factor) (AMF) (Neuroleukin) (NLK) (Phosphoglucose isomerase) (PGI) (Phosphohexose isomerase) (PHI) (Sperm antigen 36) (SA-36)	Homo sapiens (Human)	63147	0.000348101	0.00572785	10.2491	37304	167380	94529	48876	0	24103	0	0	37304	167380	94529	48876	4050.87	24103	7924.74	3378.94	NS	NS	+			+				E-M--S	+	+
1130	Q15365	Q15365	PCBP1_HUMAN	PCBP1	Poly(rC)-binding protein 1 (Alpha-CP1) (Heterogeneous nuclear ribonucleoprotein E1) (hnRNP E1) (Nucleic acid-binding protein SUB2.3)	Homo sapiens (Human)	37498	0.0196647	0.0301636	10.0769	189090	102280	133060	49883	0	30424	42074	0	189090	102280	133060	49883	4761.93	30424	42074	2042.41	NS	NS	+	+		+			+	--N-	+	+
777	P46782	P46782	RS5_HUMAN	RPS5	40S ribosomal protein S5 (Small ribosomal subunit protein uS7) [Cleaved into: 40S ribosomal protein S5, N-terminally processed]	Homo sapiens (Human)	22876	0.0209995	0.0311165	10.0749	53826	92245	0	36372	0	0	0	0	53826	92245	10556.3	36372	2327.22	6256.33	7789.81	1631.41	NS	downRegulated	+	+						-M-N-	+
1290	Q96FN4-2;Q96FN4	Q96FN4	CPNE2_HUMAN	CPNE2	Copine-2 (Copine II)	Homo sapiens (Human)	61190	0.00112049	0.00724318	10.0681	0	83120	58181	19967	0	0	0	0	13151.2	83120	58181	19967	2133.55	4581.92	7324.66	1725.98	NS	NS	+							---
1191	Q6YHK3;Q6YHK3-4;Q6YHK3-2;Q6YHK3-3	Q6YHK3	CD109_HUMAN	CD109	CD109 antigen (150 kDa TGF-beta-1-binding protein) (C3 and PZP-like alpha-2-macroglobulin domain-containing protein 7) (Platelet-specific Gov antigen) (p180) (r150) (CD antigen CD109)	Homo sapiens (Human)	161689	0.00123514	0.00727101	10.0265	19078	133000	43007	21925	0	16343	0	0	19078	133000	43007	21925	2447.24	16343	5598.85	1057.23		NS	+							---	+	+
645	P27635;Q96L21	P27635	RL10_HUMAN	RPL10	60S ribosomal protein L10 (Laminin receptor homolog) (Large ribosomal subunit protein uL16) (Protein QM) (Ribosomal protein L10) (Tumor suppressor QM)	Homo sapiens (Human)	24577	0.00351432	0.0123317	9.91361	0	60979	63811	27578	0	0	0	0	9329.44	60979	63811	27578	1929.6	3028.03	10154.3	1746.98	NS	downRegulated	+							--N-
950	P62906	P62906	RL10A_HUMAN	RPL10A	60S ribosomal protein L10a (CSA-19) (Large ribosomal subunit protein uL1) (Neural precursor cell expressed developmentally down-regulated protein 6) (NEDD-6)	Homo sapiens (Human)	24831	0.00124531	0.00727101	9.84349	34733	107450	39518	22886	0	11238	0	0	34733	107450	39518	22886	2706.98	11238	7811.06	1512.96	upRegulated	NS	+							-M-N-	+
639	P26641;P26641-2	P26641	EF1G_HUMAN	EEF1G	Elongation factor 1-gamma (EF-1-gamma) (eEF-1B gamma)	Homo sapiens (Human)	50119	0.0174165	0.0277743	9.74843	57810	57724	43507	31008	0	30594	0	0	57810	57724	43507	31008	2031	30594	5787.31	1386.23	NS	NS	+							---	+	+
1382	Q9NX62	Q9NX62	IMPA3_HUMAN	BPNT2	Golgi-resident adenosine 3',5'-bisphosphate 3'-phosphatase (Golgi-resident PAP phosphatase) (gPAPP) (EC 3.1.3.7) (3'(2'), 5'-bisphosphate nucleotidase 2) (Inositol monophosphatase domain-containing protein 1) (Myo-inositol monophosphatase A3) (Phosphoadenosine phosphate 3'-nucleotidase)	Homo sapiens (Human)	38681	0.000728193	0.00602422	9.70004	0	44816	97379	15953	0	0	0	0	17084.8	44816	97379	15953	1151.28	5596.55	8015.51	2601.52	NS		+							---
860	P55072	P55072	TERA_HUMAN	VCP	Transitional endoplasmic reticulum ATPase (TER ATPase) (EC 3.6.4.6) (15S Mg(2+)-ATPase p97 subunit) (Valosin-containing protein) (VCP)	Homo sapiens (Human)	89322	0.0160602	0.026547	9.65221	90814	125020	28131	57777	0	27455	0	0	90814	125020	28131	57777	2568.02	27455	10111.7	2982.07		NS	+							---
563	P18077	P18077	RL35A_HUMAN	RPL35A	60S ribosomal protein L35a (Cell growth-inhibiting gene 33 protein) (Large ribosomal subunit protein eL33)	Homo sapiens (Human)	12538	0.00657959	0.0168908	9.54219	0	64430	24245	40126	0	0	0	0	11061.5	64430	24245	40126	1601.93	7502.41	5534.61	1257.26	NS	NS	+							-M-N-S	+
339	P04075;P04075-2;CON__crap_thegpm|Fructose-bisphosphate_aldolase_A|Oryctolagus_cuniculus|P00883|Uniprot	P04075	ALDOA_HUMAN	ALDOA	Fructose-bisphosphate aldolase A (EC 4.1.2.13) (Lung cancer antigen NY-LU-1) (Muscle-type aldolase)	Homo sapiens (Human)	39420	0.0199985	0.0304179	9.5363	91782	231860	151200	74508	0	58280	46571	6396	91782	231860	151200	74508	1669.85	58280	46571	6396	NS	NS	+			+				E-M-N-	+	+
576	P20020-1;P20020-4;P20020;P20020-6;P20020-5;P20020-2	P20020	AT2B1_HUMAN	ATP2B1	Plasma membrane calcium-transporting ATPase 1 (EC 7.2.2.10) (Plasma membrane calcium ATPase isoform 1) (PMCA1) (Plasma membrane calcium pump isoform 1)	Homo sapiens (Human)	134685	0.000502738	0.00602422	9.53452	36806	250490	55524	32201	0	15760	0	4448.6	36806	250490	55524	32201	4477.34	15760	6354.3	4448.6	NS	NS	+							E-M--S	+	+
862	P55209;P55209-2;P55209-3	P55209	NP1L1_HUMAN	NAP1L1	Nucleosome assembly protein 1-like 1 (NAP-1-related protein) (hNRP)	Homo sapiens (Human)	45374	0.00212106	0.00947929	9.52903	0	100840	130360	49803	0	0	0	0	11623.4	100840	130360	49803	2421.45	13336.6	9879.17	2892.87	NS	NS	+							---	+
1076	Q13501;Q13501-2	Q13501	SQSTM_HUMAN	SQSTM1	Sequestosome-1 (EBI3-associated protein of 60 kDa) (EBIAP) (p60) (Phosphotyrosine-independent ligand for the Lck SH2 domain of 62 kDa) (Ubiquitin-binding protein p62)	Homo sapiens (Human)	47687	0.0166796	0.0270764	9.5221	21078	122410	24230	20825	0	0	0	0	21078	122410	24230	20825	1235.31	4442.01	13914	2074.18	NS	NS	+	+						E--N-			+
1434	Q9Y262-2;Q9Y262	Q9Y262	EIF3L_HUMAN	EIF3L	Eukaryotic translation initiation factor 3 subunit L (eIF3l) (Eukaryotic translation initiation factor 3 subunit 6-interacting protein) (Eukaryotic translation initiation factor 3 subunit E-interacting protein)	Homo sapiens (Human)	66727	0.0168613	0.0271263	9.47187	55191	37613	44603	30268	0	0	0	0	55191	37613	44603	30268	1238.95	11532.5	10942.1	2227.09	NS	NS	+							-M--	+	+	+
811	P49755	P49755	TMEDA_HUMAN	TMED10	Transmembrane emp24 domain-containing protein 10 (Protein TMED10) (21 kDa transmembrane-trafficking protein) (S31I125) (S31III125) (Tmp-21-I) (Transmembrane protein Tmp21) (p23) (p24 family protein delta-1) (p24delta1) (p24delta)	Homo sapiens (Human)	24976	0.0256541	0.0359953	9.43675	0	85914	68591	25824	0	7425.5	0	0	5671.07	85914	68591	25824	4543.47	7425.5	4336.45	743.846	NS	NS	+							E-M-N-	+	+
464	P10301	P10301	RRAS_HUMAN	RRAS	Ras-related protein R-Ras (EC 3.6.5.-) (p23)	Homo sapiens (Human)	23480	0.0136541	0.0239942	9.42485	13107	46035	33262	19939	0	0	0	0	13107	46035	33262	19939	1585.96	3588.54	14678.2	607.112		NS	+							---	+
292	P00338;P00338-3;P00338-4;P00338-5;P00338-2	P00338	LDHA_HUMAN	LDHA	L-lactate dehydrogenase A chain (LDH-A) (EC 1.1.1.27) (Cell proliferation-inducing gene 19 protein) (LDH muscle subunit) (LDH-M) (Renal carcinoma antigen NY-REN-59)	Homo sapiens (Human)	36689	0.0100942	0.0211219	9.41206	84760	511980	194200	139610	0	77770	35319	26604	84760	511980	194200	139610	2051.67	77770	35319	26604	NS	NS	+							-M--	+	+
414	P08238	P08238	HS90B_HUMAN	HSP90AB1	Heat shock protein HSP 90-beta (HSP 90) (Heat shock 84 kDa) (HSP 84) (HSP84)	Homo sapiens (Human)	83264	0.0536692	0.065415	9.18398	501310	736650	385110	223580	0	199700	127450	59604	501310	736650	385110	223580	2946.24	199700	127450	59604	NS	NS	+			+	+			--N-	+	+
397	P07737	P07737	PROF1_HUMAN	PFN1	Profilin-1 (Epididymis tissue protein Li 184a) (Profilin I)	Homo sapiens (Human)	15054	0.0180849	0.0283231	9.29136	0	146090	185040	54614	0	46388	0	0	12317.5	146090	185040	54614	3481.51	46388	4726.82	3196.34	NS	upRegulated	+				+			-M--	+	+	+
1444	Q9Y3F4;Q9Y3F4-2	Q9Y3F4	STRAP_HUMAN	STRAP	Serine-threonine kinase receptor-associated protein (MAP activator with WD repeats) (UNR-interacting protein) (WD-40 repeat protein PT-WD)	Homo sapiens (Human)	38438	0.0124257	0.0229925	9.20565	0	111450	70019	28718	0	0	0	0	5748.82	111450	70019	28718	3028.42	6692.61	5390.71	1641.93	NS	NS	+		+	+				--N-	+		+
1145	Q16181-2;Q16181	Q16181	SEPT7_HUMAN	SEPTIN7	Septin-7 (CDC10 protein homolog)	Homo sapiens (Human)	50680	0.00867862	0.0195134	9.19953	0	76156	57719	18241	0	0	0	0	7685.74	76156	57719	18241	2394.75	2702.97	9017.52	1474.04	NS		+							---	+
953	P62917	P62917	RL8_HUMAN	RPL8	60S ribosomal protein L8 (Large ribosomal subunit protein uL2)	Homo sapiens (Human)	28025	0.00402769	0.0133357	9.14137	42276	63297	51353	57954	0	0	0	0	42276	63297	51353	57954	3101.25	6710.13	15235.6	3597.1	NS	downRegulated	+	+				+		E-M-N-	+
878	P60866;P60866-2	P60866	RS20_HUMAN	RPS20	40S ribosomal protein S20 (Small ribosomal subunit protein uS10)	Homo sapiens (Human)	13373	0.00362758	0.0125065	9.1232	57400	59860	33864	20878	0	0	0	0	57400	59860	33864	20878	3764.38	6230.47	9786.83	1527.69	NS	NS	+	+		+				---	+
905	P61981	P61981	1433G_HUMAN	YWHAG	14-3-3 protein gamma (Protein kinase C inhibitor protein 1) (KCIP-1) [Cleaved into: 14-3-3 protein gamma, N-terminally processed]	Homo sapiens (Human)	28303	0.0115348	0.0224495	9.1129	38784	34428	23494	21055	0	0	0	0	38784	34428	23494	21055	1338.5	5454.11	8772.24	1495.52	NS	NS	+							--N-S	+	+
527	P15121	P15121	ALDR_HUMAN	AKR1B1	Aldo-keto reductase family 1 member B1 (EC 1.1.1.300) (EC 1.1.1.372) (EC 1.1.1.54) (Aldehyde reductase) (Aldose reductase) (AR) (EC 1.1.1.21)	Homo sapiens (Human)	35853	0.0286377	0.0389731	9.09536	0	386290	130330	38968	0	40265	17523	0	7752.88	386290	130330	38968	4741.15	40265	17523	664.396	NS	NS	+							-M--	+	+
911	P62195-2;P62195	P62195	PRS8_HUMAN	PSMC5	26S proteasome regulatory subunit 8 (26S proteasome AAA-ATPase subunit RPT6) (Proteasome 26S subunit ATPase 5) (Proteasome subunit p45) (Thyroid hormone receptor-interacting protein 1) (TRIP1) (p45/SUG)	Homo sapiens (Human)	45626	0.00487892	0.0142433	9.05026	0	69609	34696	29732	0	0	0	0	5085.78	69609	34696	29732	1559.54	3634.54	3832.64	2505.74	NS	NS	+							---
258	O75340-2;O75340	O75340	PDCD6_HUMAN	PDCD6	Programmed cell death protein 6 (Apoptosis-linked gene 2 protein homolog) (ALG-2)	Homo sapiens (Human)	21868	0.00387457	0.013232	9.01908	20131	56897	30458	0	0	0	0	0	20131	56897	30458	10590.7	909.026	5272.77	5845.52	1992.93	NS	NS	+							---	+	+
294	P00390-4;P00390-2;P00390;P00390-5;P00390-3	P00390	GSHR_HUMAN	GSR	Glutathione reductase, mitochondrial (GR) (GRase) (EC 1.8.1.7)	Homo sapiens (Human)	56257	0.00747018	0.018263	8.8572	0	95302	30880	18074	0	0	0	0	11027.6	95302	30880	18074	1240.41	19631.2	6491.98	602.902	NS	NS	+							-M--
889	P61158	P61158	ARP3_HUMAN	ACTR3	Actin-related protein 3 (Actin-like protein 3)	Homo sapiens (Human)	47371	0.00935121	0.0203924	8.84364	0	108480	48283	34359	0	0	0	0	8044.57	108480	48283	34359	2225.51	8229.55	10273.3	1257.92	NS	NS	+							---S	+	+
604	P22626-2;P22626	P22626	ROA2_HUMAN	HNRNPA2B1	Heterogeneous nuclear ribonucleoproteins A2/B1 (hnRNP A2/B1)	Homo sapiens (Human)	37430	0.00119791	0.00727101	8.82845	48286	120700	69708	52549	0	18855	0	0	48286	120700	69708	52549	5520.66	18855	10805.3	3124.55	NS	NS	+	+		+	+	+	+	--N-	+	+	+
350	P04439;P04439-2	P04439	HLAA_HUMAN	HLA-A	HLA class I histocompatibility antigen, A alpha chain (Human leukocyte antigen A) (HLA-A)	Homo sapiens (Human)	40841	0.0234171	0.033374	8.64059	94077	336750	276850	123710	0	115470	59676	17391	94077	336750	276850	123710	1624.33	115470	59676	17391	NS	upRegulated	+							E-M--S	+	+
946	P62873;P62873-2	P62873	GBB1_HUMAN	GNB1	Guanine nucleotide-binding protein G(I)/G(S)/G(T) subunit beta-1 (Transducin beta chain 1)	Homo sapiens (Human)	37377	0.0126932	0.0229925	8.46993	116400	307410	237630	143540	0	118480	43617	10813	116400	307410	237630	143540	4244.05	118480	43617	10813	NS	NS	+							---	+	+
686	P31939-2;P31939	P31939	PUR9_HUMAN	ATIC	Bifunctional purine biosynthesis protein ATIC (AICAR transformylase/inosine monophosphate cyclohydrolase) (ATIC) [Cleaved into: Bifunctional purine biosynthesis protein ATIC, N-terminally processed] [Includes: Phosphoribosylaminoimidazolecarboxamide formyltransferase (EC 2.1.2.3) (5-aminoimidazole-4-carboxamide ribonucleotide formyltransferase) (AICAR formyltransferase) (AICAR transformylase); In…	Homo sapiens (Human)	64616	0.00768561	0.018263	8.39523	30005	80299	57899	14883	0	0	0	5854.4	30005	80299	57899	14883	2006.54	5042.67	7055.86	5854.4	NS	NS	+							---S
392	P07355-2;P07355;A6NMY6	P07355	ANXA2_HUMAN	ANXA2	Annexin A2 (Annexin II) (Annexin-2) (Calpactin I heavy chain) (Calpactin-1 heavy chain) (Chromobindin-8) (Lipocortin II) (Placental anticoagulant protein IV) (PAP-IV) (Protein I) (p36)	Homo sapiens (Human)	38604	0.0259914	0.0361881	8.39488	1068700	1776400	1247300	664830	22389	555610	487580	52260	1068700	1776400	1247300	664830	22389	555610	487580	52260	NS	NS	+				+			E---	+	+
388	P07195	P07195	LDHB_HUMAN	LDHB	L-lactate dehydrogenase B chain (LDH-B) (EC 1.1.1.27) (LDH heart subunit) (LDH-H) (Renal carcinoma antigen NY-REN-46)	Homo sapiens (Human)	36638	0.0207309	0.0308831	8.36265	65575	166750	138060	58435	0	51791	19185	13828	65575	166750	138060	58435	1312.79	51791	19185	13828	NS	NS	+			+				E-M--S	+	+
1175	Q5VW32;Q5VW32-2	Q5VW32	BROX_HUMAN	BROX	BRO1 domain-containing protein BROX (BRO1 domain- and CAAX motif-containing protein)	Homo sapiens (Human)	46476	0.00132743	0.00738544	8.29821	0	61446	46311	25383	0	0	0	0	15501.8	61446	46311	25383	3443.41	8053.57	3817.25	2230.68	NS	NS	+							---
790	P48509	P48509	CD151_HUMAN	CD151	CD151 antigen (GP27) (Membrane glycoprotein SFA-1) (Platelet-endothelial tetraspan antigen 3) (PETA-3) (Tetraspanin-24) (Tspan-24) (CD antigen CD151)	Homo sapiens (Human)	28295	0.00766829	0.018263	8.16085	49591	121730	54096	36002	0	36754	0	0	49591	121730	54096	36002	6740.89	36754	7487.88	1428.77	NS	NS	+							-M--	+
474	P11047	P11047	LAMC1_HUMAN	LAMC1	Laminin subunit gamma-1 (Laminin B2 chain) (Laminin-1 subunit gamma) (Laminin-10 subunit gamma) (Laminin-11 subunit gamma) (Laminin-2 subunit gamma) (Laminin-3 subunit gamma) (Laminin-4 subunit gamma) (Laminin-6 subunit gamma) (Laminin-7 subunit gamma) (Laminin-8 subunit gamma) (Laminin-9 subunit gamma) (S-laminin subunit gamma) (S-LAM gamma)	Homo sapiens (Human)	177603	0.0105843	0.0217663	8.15548	30065	78418	28534	29408	0	0	0	0	30065	78418	28534	29408	2633.34	7595.69	13743.4	1626.8	NS	NS	+							---S	+	+
660	P29317	P29317	EPHA2_HUMAN	EPHA2	Ephrin type-A receptor 2 (EC 2.7.10.1) (Epithelial cell kinase) (Tyrosine-protein kinase receptor ECK)	Homo sapiens (Human)	108266	0.0118477	0.022795	8.14226	0	141660	21441	26699	0	0	0	0	9941.9	141660	21441	26699	2275.84	8759.8	7471.92	1231.42	NS	NS	+							E-M--S	+	+
1113	Q15008;Q15008-4;Q15008-3;Q15008-2	Q15008	PSMD6_HUMAN	PSMD6	26S proteasome non-ATPase regulatory subunit 6 (26S proteasome regulatory subunit RPN7) (26S proteasome regulatory subunit S10) (Breast cancer-associated protein SGA-113M) (Phosphonoformate immuno-associated protein 4) (Proteasome regulatory particle subunit p44S10) (p42A)	Homo sapiens (Human)	45531	0.00127169	0.00730719	8.08524	0	75530	51750	25975	0	0	0	0	9652.88	75530	51750	25975	1204.54	7772.24	11762.1	2082.64	NS	NS	+							-M--	+
1136	Q15582	Q15582	BGH3_HUMAN	TGFBI	Transforming growth factor-beta-induced protein ig-h3 (Beta ig-h3) (Kerato-epithelin) (RGD-containing collagen-associated protein) (RGD-CAP)	Homo sapiens (Human)	74681	0.00266083	0.0110715	8.06101	16330	83720	68145	25609	0	11746	0	0	16330	83720	68145	25609	1977.51	11746	16097.6	1511.19	NS	NS	+							---
935	P62753	P62753	RS6_HUMAN	RPS6	40S ribosomal protein S6 (Phosphoprotein NP33) (Small ribosomal subunit protein eS6)	Homo sapiens (Human)	28681	0.0168912	0.0271263	7.9262	51994	35132	64254	0	0	0	0	0	51994	35132	64254	7943.69	1241.58	6890.48	14736.3	1873.73	NS	NS	+	+			+			E-M-N-S	+	+	+
998	Q00610-2;Q00610	Q00610	CLH1_HUMAN	CLTC	Clathrin heavy chain 1 (Clathrin heavy chain on chromosome 17) (CLH-17)	Homo sapiens (Human)	191615	0.00764368	0.018263	7.87025	101220	287380	158340	71739	0	51593	53994	5486.9	101220	287380	158340	71739	5634.43	51593	53994	5486.9	NS	NS	+							E-M--	+	+
1386	Q9NZI8;Q9NZI8-2	Q9NZI8	IF2B1_HUMAN	IGF2BP1	Insulin-like growth factor 2 mRNA-binding protein 1 (IGF2 mRNA-binding protein 1) (IMP-1) (IMP1) (Coding region determinant-binding protein) (CRD-BP) (IGF-II mRNA-binding protein 1) (VICKZ family member 1) (Zipcode-binding protein 1) (ZBP-1)	Homo sapiens (Human)	63481	0.0109603	0.0221124	7.8569	0	122860	44877	12204	0	0	0	0	12154.4	122860	44877	12204	4619.25	5186.05	8076.32	1109.3		NS	+			+	+	+	+	--N-S	+		+
1012	Q02543	Q02543	RL18A_HUMAN	RPL18A	60S ribosomal protein L18a (Large ribosomal subunit protein eL20)	Homo sapiens (Human)	20762	0.0323223	0.0423937	7.8205	0	54800	77980	80012	0	22530	0	0	5544.57	54800	77980	80012	2458.11	22530	4656.8	1965.19	upRegulated	NS	+	+			+			E-M-N-S	+
564	P18084	P18084	ITB5_HUMAN	ITGB5	Integrin beta-5	Homo sapiens (Human)	88054	0.0048621	0.0142433	7.76292	0	78533	29044	14363	0	0	0	0	8797	78533	29044	14363	1681.58	3662.69	6130.94	2101.57	NS	NS	+							E-M--S
220	O43242;O43242-2	O43242	PSMD3_HUMAN	PSMD3	26S proteasome non-ATPase regulatory subunit 3 (26S proteasome regulatory subunit RPN3) (26S proteasome regulatory subunit S3) (Proteasome subunit p58)	Homo sapiens (Human)	60978	0.0149665	0.0256771	7.7276	6945.3	114280	49169	21198	0	0	0	0	6945.3	114280	49169	21198	3873.71	5473.58	6061.89	1804.95										---
957	P63000;P63000-2;P15153	P63000	RAC1_HUMAN	RAC1	Ras-related C3 botulinum toxin substrate 1 (EC 3.6.5.2) (Cell migration-inducing gene 5 protein) (Ras-like protein TC25) (p21-Rac1)	Homo sapiens (Human)	21450	0.044722	0.055681	7.69686	0	60829	101430	44691	0	60223	0	0	8550.39	60829	101430	44691	2014.13	60223	4920.68	1125.53	NS	NS	+							E-M--S	+	+
473	P11021	P11021	BIP_HUMAN	HSPA5	Endoplasmic reticulum chaperone BiP (EC 3.6.4.10) (78 kDa glucose-regulated protein) (GRP-78) (Binding-immunoglobulin protein) (BiP) (Heat shock protein 70 family protein 5) (HSP70 family protein 5) (Heat shock protein family A member 5) (Immunoglobulin heavy chain-binding protein)	Homo sapiens (Human)	72333	0.0923911	0.106176	7.63692	255670	71926	121420	91111	0	75838	104070	3466.4	255670	71926	121420	91111	2186.07	75838	104070	3466.4	NS	NS	+						+	E--N-S	+	+
662	P29401;P29401-2	P29401	TKT_HUMAN	TKT	Transketolase (TK) (EC 2.2.1.1)	Homo sapiens (Human)	67878	0.0166602	0.0270764	7.72315	35943	162670	89709	30390	0	61748	21740	0	35943	162670	89709	30390	3411.1	61748	21740	978.446	NS	NS	+			+				---	+	+
171	O00232;O00232-2	O00232	PSD12_HUMAN	PSMD12	26S proteasome non-ATPase regulatory subunit 12 (26S proteasome regulatory subunit RPN5) (26S proteasome regulatory subunit p55)	Homo sapiens (Human)	52904	0.0111428	0.0222855	7.71855	0	61241	34343	24065	0	0	0	0	7752.33	61241	34343	24065	2262.88	3917.39	9946.95	1253.73	NS	NS	+							---
968	P67936;P67936-2	P67936	TPM4_HUMAN	TPM4	Tropomyosin alpha-4 chain (TM30p1) (Tropomyosin-4)	Homo sapiens (Human)	28522	0.017995	0.0283226	7.62427	30093	110620	142820	29095	0	32368	36318	0	30093	110620	142820	29095	775.269	32368	36318	4491.77	NS	NS	+							E---S	+	+
389	P07237	P07237	PDIA1_HUMAN	P4HB	Protein disulfide-isomerase (PDI) (EC 5.3.4.1) (Cellular thyroid hormone-binding protein) (Prolyl 4-hydroxylase subunit beta) (p55)	Homo sapiens (Human)	57116	0.000451649	0.00602422	7.60622	18068	80727	36537	19239	0	0	0	0	18068	80727	36537	19239	2143.12	8064.55	7402.98	2394.07	NS	NS	+							-M-N-	+	+
1199	Q7KZF4	Q7KZF4	SND1_HUMAN	SND1	Staphylococcal nuclease domain-containing protein 1 (EC 3.1.31.1) (100 kDa coactivator) (EBNA2 coactivator p100) (Tudor domain-containing protein 11) (p100 co-activator)	Homo sapiens (Human)	101997	0.000337847	0.00572785	7.57786	0	59279	47715	11804	0	0	0	0	15951.7	59279	47715	11804	2454.92	6235.67	8575.75	1230.3	NS	NS	+	+	+	+			+	-M--	+		+
915	P62258-2;P62258	P62258	1433E_HUMAN	YWHAE	14-3-3 protein epsilon (14-3-3E)	Homo sapiens (Human)	29174	0.0287774	0.0390165	7.48182	111680	63133	71444	19814	0	27968	25474	0	111680	63133	71444	19814	2880.15	27968	25474	1552.26	NS	NS	+							---	+	+
457	P0DTC7	P0DTC7	NS7A_SARS2	NS7A	ORF7a protein (ORF7a) (Accessory protein 7a) (Protein U122) (Protein X4)	Severe acute respiratory syndrome coronavirus 2 (2019-nCoV) (SARS-CoV-2)	13744	0.00419516	0.0133357	7.4784	33388	22324	83895	15593	0	0	0	0	33388	22324	83895	15593	3485.36	7497.6	6265.15	1904.1										---
501	P12956;P12956-2	P12956	XRCC6_HUMAN	XRCC6	X-ray repair cross-complementing protein 6 (EC 3.6.4.-) (EC 4.2.99.-) (5'-deoxyribose-5-phosphate lyase Ku70) (5'-dRP lyase Ku70) (70 kDa subunit of Ku antigen) (ATP-dependent DNA helicase 2 subunit 1) (ATP-dependent DNA helicase II 70 kDa subunit) (CTC box-binding factor 75 kDa subunit) (CTC75) (CTCBF) (DNA repair protein XRCC6) (Lupus Ku autoantigen protein p70) (Ku70) (Thyroid-lupus autoantige…	Homo sapiens (Human)	69843	0.0043667	0.0133962	7.43865	0	65627	53786	23408	0	0	0	0	8122.42	65627	53786	23408	1959.12	3533.06	7253.62	4365.77	NS	NS	+	+		+				---
483	P11387	P11387	TOP1_HUMAN	TOP1	DNA topoisomerase 1 (EC 5.6.2.1) (DNA topoisomerase I)	Homo sapiens (Human)	90726	0.00117651	0.00727101	7.42011	0	77788	49772	21153	0	0	0	0	8348.01	77788	49772	21153	1318.38	5825.92	9795.94	2997.46	NS	NS	+							---
603	P22392-2;P22392	P22392	NDKB_HUMAN	NME2	Nucleoside diphosphate kinase B (NDK B) (NDP kinase B) (EC 2.7.4.6) (C-myc purine-binding transcription factor PUF) (Histidine protein kinase NDKB) (EC 2.7.13.3) (nm23-H2)	Homo sapiens (Human)	17298	0.00418336	0.0133357	7.36125	49483	118950	91271	28445	0	25323	0	0	49483	118950	91271	28445	2613.16	25323	17446.9	4507.66	NS	NS	+							---S
1206	Q7Z2W4;Q7Z2W4-2;Q7Z2W4-3	Q7Z2W4	ZCCHV_HUMAN	ZC3HAV1	Zinc finger CCCH-type antiviral protein 1 (ADP-ribosyltransferase diphtheria toxin-like 13) (ARTD13) (Inactive Poly [ADP-ribose] polymerase 13) (PARP13) (Zinc finger CCCH domain-containing protein 2) (Zinc finger antiviral protein) (ZAP)	Homo sapiens (Human)	101431	0.00753061	0.018263	7.35915	16091	166200	58364	28082	0	0	0	0	16091	166200	58364	28082	3483.27	7109.51	9045.18	6671.56	NS	upRegulated	+	+		+				E-M-N-S	+		+
600	P22234;P22234-2	P22234	PUR6_HUMAN	PAICS	Bifunctional phosphoribosylaminoimidazole carboxylase/phosphoribosylaminoimidazole succinocarboxamide synthetase (PAICS) [Includes: Phosphoribosylaminoimidazole carboxylase (EC 4.1.1.21) (AIR carboxylase) (AIRC); Phosphoribosylaminoimidazole succinocarboxamide synthetase (EC 6.3.2.6) (SAICAR synthetase)]	Homo sapiens (Human)	47079	0.0163624	0.0268017	7.34728	29275	70726	44753	16113	0	0	0	0	29275	70726	44753	16113	1855.83	3359.38	16713.2	4917.12	NS	NS	+							---	+
608	P23229-4;P23229-2;P23229-5;P23229-3;P23229-9;P23229-6;P23229;P23229-7	P23229	ITA6_HUMAN	ITGA6	Integrin alpha-6 (CD49 antigen-like family member F) (VLA-6) (CD antigen CD49f) [Cleaved into: Integrin alpha-6 heavy chain; Integrin alpha-6 light chain; Processed integrin alpha-6 (Alpha6p)]	Homo sapiens (Human)	126606	0.0114491	0.0224495	7.28288	32297	78318	44024	28478	0	18617	0	0	32297	78318	44024	28478	2645.99	18617	16046.3	1426.07	NS	NS	+							E-M--S
1004	Q01518-2;Q01518	Q01518	CAP1_HUMAN	CAP1	Adenylyl cyclase-associated protein 1 (CAP 1)	Homo sapiens (Human)	51901	0.00340724	0.0123317	7.27779	37548	50533	38926	8565.4	0	0	0	0	37548	50533	38926	8565.4	2389.52	13148.2	6665.69	1076.79	NS	NS	+							---	+	+	+
437	P09874	P09874	PARP1_HUMAN	PARP1	Poly [ADP-ribose] polymerase 1 (PARP-1) (EC 2.4.2.30) (ADP-ribosyltransferase diphtheria toxin-like 1) (ARTD1) (DNA ADP-ribosyltransferase PARP1) (EC 2.4.2.-) (NAD(+) ADP-ribosyltransferase 1) (ADPRT 1) (Poly[ADP-ribose] synthase 1) (Protein poly-ADP-ribosyltransferase PARP1) (EC 2.4.2.-) [Cleaved into: Poly [ADP-ribose] polymerase 1, processed C-terminus (Poly [ADP-ribose] polymerase 1, 89-kDa f…	Homo sapiens (Human)	113084	0.0107362	0.0218344	7.26076	0	85060	95488	13698	0	0	0	0	8330.43	85060	95488	13698	3069.25	3605.21	16566.7	1819.17	NS	NS	+			+				E-M--S	+	+	+
1422	Q9ULV4;Q9ULV4-2;Q9ULV4-3	Q9ULV4	COR1C_HUMAN	CORO1C	Coronin-1C (Coronin-3) (hCRNN4)	Homo sapiens (Human)	53249	0.0113002	0.0224495	7.08285	0	37735	27923	16262	0	0	0	0	11329	37735	27923	16262	1338.13	3558.01	14621.3	1108.01	NS	NS	+							---S
1301	Q96QK1	Q96QK1	VPS35_HUMAN	VPS35	Vacuolar protein sorting-associated protein 35 (hVPS35) (Maternal-embryonic 3) (Vesicle protein sorting 35)	Homo sapiens (Human)	91707	0.000450964	0.00602422	7.02014	42812	64776	25718	21973	0	0	0	0	42812	64776	25718	21973	5851.27	8564.06	5491.11	2344.96	NS	NS	+							E-M--S	+	+
1315	Q99805	Q99805	TM9S2_HUMAN	TM9SF2	Transmembrane 9 superfamily member 2 (p76)	Homo sapiens (Human)	75776	0.00662566	0.0168908	6.9576	0	57815	40688	26974	0	0	0	0	6571.84	57815	40688	26974	1748.96	4126.78	11237	2194.1	NS	NS	+				+			E-M--S
403	P07942	P07942	LAMB1_HUMAN	LAMB1	Laminin subunit beta-1 (Laminin B1 chain) (Laminin-1 subunit beta) (Laminin-10 subunit beta) (Laminin-12 subunit beta) (Laminin-2 subunit beta) (Laminin-6 subunit beta) (Laminin-8 subunit beta)	Homo sapiens (Human)	198038	0.0181518	0.0283231	6.95206	35625	56256	0	14786	0	0	0	0	35625	56256	11640.4	14786	2232.79	7732.74	7708.82	1109.48		NS	+							---
561	P17980	P17980	PRS6A_HUMAN	PSMC3	26S proteasome regulatory subunit 6A (26S proteasome AAA-ATPase subunit RPT5) (Proteasome 26S subunit ATPase 3) (Proteasome subunit P50) (Tat-binding protein 1) (TBP-1)	Homo sapiens (Human)	49204	0.0007501	0.00602422	6.94613	37312	54230	47904	22935	0	0	0	0	37312	54230	47904	22935	3390.98	9238.25	9656.46	3156.81	NS	NS	+							---	+	+
477	P11169;Q8TDB8-4;Q8TDB8-2;Q8TDB8;Q8TDB8-5	P11169	GTR3_HUMAN	SLC2A3	Solute carrier family 2, facilitated glucose transporter member 3 (Glucose transporter type 3, brain) (GLUT-3)	Homo sapiens (Human)	53924	0.0123406	0.0229925	6.927	0	115800	58391	33586	0	55084	0	0	7651.61	115800	58391	33586	1412.19	55084	4695.15	2066.44	NS	NS	+							-M--	+
826	P51148;P51148-2	P51148	RAB5C_HUMAN	RAB5C	Ras-related protein Rab-5C (EC 3.6.5.2) (L1880) (RAB5L)	Homo sapiens (Human)	23483	0.0447601	0.055681	6.77138	49555	119650	110370	52567	0	61439	25142	13800	49555	119650	110370	52567	767.595	61439	25142	13800	NS	NS	+							E-M--S	+	+
519	P14618;P14618-2;P14618-3	P14618	KPYM_HUMAN	PKM	Pyruvate kinase PKM (EC 2.7.1.40) (Cytosolic thyroid hormone-binding protein) (CTHBP) (Opa-interacting protein 3) (OIP-3) (Pyruvate kinase 2/3) (Pyruvate kinase muscle isozyme) (Threonine-protein kinase PKM2) (EC 2.7.11.1) (Thyroid hormone-binding protein 1) (THBP1) (Tumor M2-PK) (Tyrosine-protein kinase PKM2) (EC 2.7.10.2) (p58)	Homo sapiens (Human)	57937	0.00659676	0.0168908	6.85953	321700	1020000	455350	321490	18504	207180	142920	39599	321700	1020000	455350	321490	18504	207180	142920	39599	NS	NS	+				+		+	-M--	+	+
1039	Q08211	Q08211	DHX9_HUMAN	DHX9	ATP-dependent RNA helicase A (EC 3.6.4.13) (DEAH box protein 9) (DExH-box helicase 9) (Leukophysin) (LKP) (Nuclear DNA helicase II) (NDH II) (RNA helicase A)	Homo sapiens (Human)	140958	0.00226496	0.00999896	6.85426	15640	100450	35713	20709	0	0	0	0	15640	100450	35713	20709	1469.76	9828.57	9163.39	3976.86	NS	NS	+	+		+	+			-M-N-	+	+
690	P31946-2;P31946	P31946	1433B_HUMAN	YWHAB	14-3-3 protein beta/alpha (Protein 1054) (Protein kinase C inhibitor protein 1) (KCIP-1) [Cleaved into: 14-3-3 protein beta/alpha, N-terminally processed]	Homo sapiens (Human)	28082	0.0121995	0.0229925	6.82363	36706	74531	64194	19995	0	26868	18368	0	36706	74531	64194	19995	2382.93	26868	18368	1377.28	NS	NS	+							---	+	+	+
502	P13010	P13010	XRCC5_HUMAN	XRCC5	X-ray repair cross-complementing protein 5 (EC 3.6.4.-) (86 kDa subunit of Ku antigen) (ATP-dependent DNA helicase 2 subunit 2) (ATP-dependent DNA helicase II 80 kDa subunit) (CTC box-binding factor 85 kDa subunit) (CTC85) (CTCBF) (DNA repair protein XRCC5) (Ku80) (Ku86) (Lupus Ku autoantigen protein p86) (Nuclear factor IV) (Thyroid-lupus autoantigen) (TLAA) (X-ray repair complementing defective…	Homo sapiens (Human)	82705	0.00996549	0.0209739	6.69122	0	142750	45235	17750	0	0	0	0	6663.27	142750	45235	17750	2727.63	7954.06	8444.51	2079.52	NS	NS	+			+				--N-	+	+
1435	Q9Y265;Q9Y265-2	Q9Y265	RUVB1_HUMAN	RUVBL1	RuvB-like 1 (EC 3.6.4.12) (49 kDa TATA box-binding protein-interacting protein) (49 kDa TBP-interacting protein) (54 kDa erythrocyte cytosolic protein) (ECP-54) (INO80 complex subunit H) (Nuclear matrix protein 238) (NMP 238) (Pontin 52) (TIP49a) (TIP60-associated protein 54-alpha) (TAP54-alpha)	Homo sapiens (Human)	50228	0.00428206	0.0133903	6.65519	0	83129	44149	26447	0	0	0	0	9562	83128.9	44149	26447	2395.78	6533.54	11360.8	2660.45	NS	NS	+							---	+	+
1398	Q9P2B2	Q9P2B2	FPRP_HUMAN	PTGFRN	Prostaglandin F2 receptor negative regulator (CD9 partner 1) (CD9P-1) (Glu-Trp-Ile EWI motif-containing protein F) (EWI-F) (Prostaglandin F2-alpha receptor regulatory protein) (Prostaglandin F2-alpha receptor-associated protein) (CD antigen CD315)	Homo sapiens (Human)	98556	0.00781988	0.0182824	6.51791	0	67073	28893	27178	0	0	0	0	11964.8	67073	28893	27178	3343.18	4838.9	8893.3	2426.92	NS	NS	+							-M--S	+	+
493	P12268	P12268	IMDH2_HUMAN	IMPDH2	Inosine-5'-monophosphate dehydrogenase 2 (IMP dehydrogenase 2) (IMPD 2) (IMPDH 2) (EC 1.1.1.205) (Inosine-5'-monophosphate dehydrogenase type II) (IMP dehydrogenase II) (IMPDH-II)	Homo sapiens (Human)	55805	0.00316135	0.0119209	6.50658	0	54496	38559	23272	0	0	0	0	15837.8	54496	38559	23272	5076.35	9051.83	4316.58	2178.62	NS	NS	+							E--N-	+
524	P14868;P14868-2	P14868	SYDC_HUMAN	DARS1	Aspartate--tRNA ligase, cytoplasmic (EC 6.1.1.12) (Aspartyl-tRNA synthetase) (AspRS) (Cell proliferation-inducing gene 40 protein)	Homo sapiens (Human)	57136	0.00429082	0.0133903	6.43518	0	65325	37552	21447	0	0	0	0	12044.1	65325	37552	21447	3498.31	10036.6	7125.49	1476.88	NS		+							E-M--S	+
242	O60506-3;O60506;O60506-4;O60506-2;O60506-5	O60506	HNRPQ_HUMAN	SYNCRIP	Heterogeneous nuclear ribonucleoprotein Q (hnRNP Q) (Glycine- and tyrosine-rich RNA-binding protein) (GRY-RBP) (NS1-associated protein 1) (Synaptotagmin-binding, cytoplasmic RNA-interacting protein)	Homo sapiens (Human)	69603	0.000256536	0.00515923	6.36641	0	54456	31732	9866	0	0	0	0	9055.12	54456	31732	9866	1817.91	9593.61	4585.92	1174.96	NS	NS	+	+	+	+	+		+	--N-S	+	+	+
427	P08758	P08758	ANXA5_HUMAN	ANXA5	Annexin A5 (Anchorin CII) (Annexin V) (Annexin-5) (Calphobindin I) (CPB-I) (Endonexin II) (Lipocortin V) (Placental anticoagulant protein 4) (PP4) (Placental anticoagulant protein I) (PAP-I) (Thromboplastin inhibitor) (Vascular anticoagulant-alpha) (VAC-alpha)	Homo sapiens (Human)	35937	0.0786716	0.0918681	6.28098	61735	52616	46214	50783	0	52422	33815	0	61735	52616	46214	50783	1352.63	52422	33815	2042.84	NS	NS	+							---S	+	+
197	O15031	O15031	PLXB2_HUMAN	PLXNB2	Plexin-B2 (MM1)	Homo sapiens (Human)	205127	0.00471557	0.0142253	6.33832	0	51298	28196	14957	0	0	0	0	9033.16	51298	28196	14957	3517.92	5393.61	4032.36	1582.54	NS	NS	+							E-M--	+
593	P21589;P21589-2	P21589	5NTD_HUMAN	NT5E	5'-nucleotidase (5'-NT) (EC 3.1.3.35) (EC 3.1.3.5) (EC 3.1.3.89) (EC 3.1.3.91) (EC 3.1.3.99) (5'-deoxynucleotidase) (Ecto-5'-nucleotidase) (IMP-specific 5'-nucleotidase) (Thymidylate 5'-phosphatase) (CD antigen CD73)	Homo sapiens (Human)	63368	0.0363877	0.0460572	6.33265	56810	65675	102250	109620	0	43826	35864	8425.8	56810	65675	102250	109620	1963.5	43826	35864	8425.8	NS	NS	+							---	+
570	P18669	P18669	PGAM1_HUMAN	PGAM1	Phosphoglycerate mutase 1 (EC 5.4.2.11) (EC 5.4.2.4) (BPG-dependent PGAM 1) (Phosphoglycerate mutase isozyme B) (PGAM-B)	Homo sapiens (Human)	28804	0.0154566	0.0261462	6.32349	40336	91255	51281	19008	0	19586	22950	0	40336	91255	51281	19008	1823.84	19586	22950	2737.15	NS	NS	+							---	+	+
434	P09543-2;P09543	P09543	CN37_HUMAN	CNP	2',3'-cyclic-nucleotide 3'-phosphodiesterase (CNP) (CNPase) (EC 3.1.4.37)	Homo sapiens (Human)	47579	0.00928126	0.0203625	6.26485	0	33663	30541	10654	0	0	0	0	14683.8	33663	30541	10654	764.313	6345.82	9992.06	2154.41	NS	NS	+							-M--S	+	+
182	O00571-2;O00571;O15523-2;O15523	O00571	DDX3X_HUMAN	DDX3X	ATP-dependent RNA helicase DDX3X (EC 3.6.4.13) (CAP-Rf) (DEAD box protein 3, X-chromosomal) (DEAD box, X isoform) (DBX) (Helicase-like protein 2) (HLP2)	Homo sapiens (Human)	73243	0.00204675	0.00926155	6.23997	21946	56089	43529	11439	0	0	0	0	21946	56089	43529	11439	3025.17	5333.32	12332.4	2031.74	NS	NS	+	+	+				+	E--N-S	+	+
181	O00560;O00560-2;O00560-3	O00560	SDCB1_HUMAN	SDCBP	Syntenin-1 (Melanoma differentiation-associated protein 9) (MDA-9) (Pro-TGF-alpha cytoplasmic domain-interacting protein 18) (TACIP18) (Scaffold protein Pbp1) (Syndecan-binding protein 1)	Homo sapiens (Human)	32444	0.0652782	0.0785074	6.15667	143190	651610	435990	376400	0	280110	166160	137310	143190	651610	435990	376400	1667.59	280110	166160	137310	NS	NS	+							E--N-S	+	+
1040	Q08380	Q08380	LG3BP_HUMAN	LGALS3BP	Galectin-3-binding protein (Basement membrane autoantigen p105) (Lectin galactoside-binding soluble 3-binding protein) (Mac-2-binding protein) (MAC2BP) (Mac-2 BP) (Tumor-associated antigen 90K)	Homo sapiens (Human)	65331	0.0104809	0.0217663	6.223	496920	2496600	3182100	778310	26899	894450	450010	189230	496920	2496600	3182100	778310	26899	894450	450010	189230	NS	NS	+							-M--
172	O00299	O00299	CLIC1_HUMAN	CLIC1	Chloride intracellular channel protein 1 (Chloride channel ABP) (Nuclear chloride ion channel 27) (NCC27) (Regulatory nuclear chloride ion channel protein) (hRNCC)	Homo sapiens (Human)	26923	0.0254748	0.0359076	6.20508	67285	111040	195270	69797	0	57581	0	25192	67285	111040	195270	69797	4677.33	57581	10123.7	25192	NS	NS	+							---S	+	+
885	P61019;P61019-2	P61019	RAB2A_HUMAN	RAB2A	Ras-related protein Rab-2A (EC 3.6.5.2)	Homo sapiens (Human)	23546	0.00111478	0.00724318	6.19945	0	32215	66753	20596	0	0	0	0	6198.87	32215	66753	20596	1706.48	4477.58	7854.8	3096.94	NS	NS	+							E-M--S		+
728	P37802;P37802-2	P37802	TAGL2_HUMAN	TAGLN2	Transgelin-2 (Epididymis tissue protein Li 7e) (SM22-alpha homolog)	Homo sapiens (Human)	22391	0.0509924	0.0623623	6.08467	27616	0	43843	21296	0	35319	0	0	27616	22938.6	43843	21296	1440.41	35319	6075.34	1396.09	NS	NS	+			+				---	+	+
317	P01889	P01889	HLAB_HUMAN	HLA-B	HLA class I histocompatibility antigen, B alpha chain (Human leukocyte antigen B) (HLA-B)	Homo sapiens (Human)	40460	0.14058	0.156104	6.04486	35018	95367	0	88595	0	65281	34848	0	35018	95367	10027.2	88595	1409.78	65281	34848	692.812	NS	NS								E---	+	+
1308	Q99460-2;Q99460	Q99460	PSMD1_HUMAN	PSMD1	26S proteasome non-ATPase regulatory subunit 1 (26S proteasome regulatory subunit RPN2) (26S proteasome regulatory subunit S1) (26S proteasome subunit p112)	Homo sapiens (Human)	105836	0.0127665	0.0229925	6.14759	0	65758	62560	26582	0	0	0	0	6034.58	65758	62560	26582	3451.29	9205.77	7224.8	2012.75	NS	NS	+							E---
541	P16144-4;P16144-2;P16144-3;P16144;P16144-5	P16144	ITB4_HUMAN	ITGB4	Integrin beta-4 (GP150) (CD antigen CD104)	Homo sapiens (Human)	202167	0.0149487	0.0256771	6.13095	17376	75780	15077	21605	0	0	0	0	17376	75780	15077	21605	2012.61	7897.91	9831.15	1942.63	NS	NS	+							---	+
1093	Q14152;Q14152-2	Q14152	EIF3A_HUMAN	EIF3A	Eukaryotic translation initiation factor 3 subunit A (eIF3a) (Eukaryotic translation initiation factor 3 subunit 10) (eIF-3-theta) (eIF3 p167) (eIF3 p180) (eIF3 p185)	Homo sapiens (Human)	166569	0.000752406	0.00602422	6.11719	11776	30838	31825	14471	0	0	0	0	11776	30838	31825	14471	2130.37	3139.34	6647.62	2686.46	NS	NS	+	+					+	---	+	+	+
262	O75369-2;O75369-9;O75369;O75369-8;O75369-6;O75369-3;O75369-5;O75369-4;O75369-7	O75369	FLNB_HUMAN	FLNB	Filamin-B (FLN-B) (ABP-278) (ABP-280 homolog) (Actin-binding-like protein) (Beta-filamin) (Filamin homolog 1) (Fh1) (Filamin-3) (Thyroid autoantigen) (Truncated actin-binding protein) (Truncated ABP)	Homo sapiens (Human)	278164	0.00408795	0.0133357	6.0421	30914	59002	30020	16410	0	0	0	0	30914	59002	30020	16410	3036.82	15145.8	8615.28	1701.39	NS	NS	+			+				---			+
366	P05387	P05387	RLA2_HUMAN	RPLP2	60S acidic ribosomal protein P2 (Large ribosomal subunit protein P2) (Renal carcinoma antigen NY-REN-44)	Homo sapiens (Human)	11665	0.101913	0.115651	5.94266	122140	13142	14847	16701	0	25288	0	0	122140	13142	14847	16701	1645.81	25288	7487.52	1024.09	NS	NS	+				+			--N-	+
1119	Q15046;Q15046-2	Q15046	SYK_HUMAN	KARS1	Lysine--tRNA ligase (EC 2.7.7.-) (EC 6.1.1.6) (Lysyl-tRNA synthetase) (LysRS)	Homo sapiens (Human)	68048	0.000173044	0.00515923	6.00644	10399	30395	19342	9628	0	0	0	0	10399	30395	19342	9628	1431.68	4381.95	3860.12	1867.43	NS		+							E-M--	+
1250	Q8WUM4-2;Q8WUM4	Q8WUM4	PDC6I_HUMAN	PDCD6IP	Programmed cell death 6-interacting protein (PDCD6-interacting protein) (ALG-2-interacting protein 1) (ALG-2-interacting protein X) (Hp95)	Homo sapiens (Human)	96023	0.0149607	0.0256771	5.99317	39962	176110	97272	48405	0	67507	25271	8131.8	39962	176110	97272	48405	1851.48	67507	25271	8131.8	NS	NS	+							---	+	+	+
385	P06756-3;P06756-2;P06756	P06756	ITAV_HUMAN	ITGAV	Integrin alpha-V (Vitronectin receptor) (Vitronectin receptor subunit alpha) (CD antigen CD51) [Cleaved into: Integrin alpha-V heavy chain; Integrin alpha-V light chain]	Homo sapiens (Human)	116038	0.00273765	0.0112617	5.97289	0	63539	27249	21086	0	6044.9	0	0	7062.04	63539	27249	21086	1977.27	6044.9	6153.39	2754.29	NS	NS	+							---S	+	+
786	P48059;P48059-4;P48059-2;P48059-5;P48059-3;Q7Z4I7-3;Q7Z4I7;Q7Z4I7-5;Q7Z4I7-2	P48059	LIMS1_HUMAN	LIMS1	LIM and senescent cell antigen-like-containing domain protein 1 (Particularly interesting new Cys-His protein 1) (PINCH-1) (Renal carcinoma antigen NY-REN-48)	Homo sapiens (Human)	37251	0.0158517	0.0264439	5.92921	45610	108160	120470	20259	0	51132	32547	0	45610	108160	120470	20259	2643.2	51132	32547	2214.6	NS	NS	+							---
555	P17655;P17655-2	P17655	CAN2_HUMAN	CAPN2	Calpain-2 catalytic subunit (EC 3.4.22.53) (Calcium-activated neutral proteinase 2) (CANP 2) (Calpain M-type) (Calpain large polypeptide L2) (Calpain-2 large subunit) (Millimolar-calpain) (M-calpain)	Homo sapiens (Human)	79995	0.0159462	0.0264794	5.90202	18974	29878	15438	18897	0	0	0	0	18974	29878	15438	18897	1967.24	5688.4	9190.43	1325.28	NS	NS	+							E-M--S	+
1111	Q14974;Q14974-2	Q14974	IMB1_HUMAN	KPNB1	Importin subunit beta-1 (Importin-90) (Karyopherin subunit beta-1) (Nuclear factor p97) (Pore targeting complex 97 kDa subunit) (PTAC97)	Homo sapiens (Human)	97170	0.00797007	0.0183768	5.83564	19524	46038	19398	10467	0	0	0	0	19524	46038	19398	10467	2331.63	4138.73	8970.26	1817.92	NS	NS	+			+				---	+	+	+
273	O75955;O75955-2	O75955	FLOT1_HUMAN	FLOT1	Flotillin-1	Homo sapiens (Human)	47355	0.000459403	0.00602422	5.83062	0	81228	44015	21726	0	0	0	0	9039.58	81227.9	44015	21726	2270.13	11878.2	6187.86	3641.12	NS	NS	+							-M--
1240	Q8NG11;Q8NG11-2;Q8NG11-3	Q8NG11	TSN14_HUMAN	TSPAN14	Tetraspanin-14 (Tspan-14) (DC-TM4F2) (Transmembrane 4 superfamily member 14)	Homo sapiens (Human)	30691	0.00915612	0.0202105	5.81968	37043	134760	126740	40975	0	46304	39923	0	37043	134760	126740	40975	3307.51	46304	39923	3696.24	NS	NS	+							E---	+	+
253	O75131	O75131	CPNE3_HUMAN	CPNE3	Copine-3 (Copine III)	Homo sapiens (Human)	60131	8.0769e-05	0.00511827	5.7484	18366	41412	32988	14483	0	0	0	0	18366	41412	32988	14483	2638.27	8192.75	5530.34	2784	NS	NS	+							-M--	+	+
936	P62805	P62805	H4_HUMAN	H4C1	Histone H4	Homo sapiens (Human)	11367	0.0311042	0.0410939	5.7299	2030900	6791600	9531400	2598400	60675	2265800	3898900	591240	2030900	6791600	9531400	2598400	60675	2265800	3898900	591240										E---
472	P10909-4;P10909-6;P10909;P10909-5;P10909-2	P10909	CLUS_HUMAN	CLU	Clusterin (Aging-associated gene 4 protein) (Apolipoprotein J) (Apo-J) (Complement cytolysis inhibitor) (CLI) (Complement-associated protein SP-40,40) (Ku70-binding protein 1) (NA1/NA2) (Sulfated glycoprotein 2) (SGP-2) (Testosterone-repressed prostate message 2) (TRPM-2) [Cleaved into: Clusterin beta chain (ApoJalpha) (Complement cytolysis inhibitor a chain); Clusterin alpha chain (ApoJbeta) (Co…	Homo sapiens (Human)	52495	0.0282236	0.0385545	5.69261	65485	148410	177620	32821	0	96010	30917	7018	65485	148410	177620	32821	2589.85	96010	30917	7018	NS	NS	+							---S
767	P43686;P43686-2	P43686	PRS6B_HUMAN	PSMC4	26S proteasome regulatory subunit 6B (26S proteasome AAA-ATPase subunit RPT3) (MB67-interacting protein) (MIP224) (Proteasome 26S subunit ATPase 4) (Tat-binding protein 7) (TBP-7)	Homo sapiens (Human)	47366	0.00476079	0.0142403	5.67378	0	38192	44897	23604	0	0	0	0	10412.5	38192	44897	23604	2181.82	7711.58	13396.2	1804.25	NS	NS	+							---	+
887	P61026	P61026	RAB10_HUMAN	RAB10	Ras-related protein Rab-10 (EC 3.6.5.2)	Homo sapiens (Human)	22541	0.0225666	0.0325776	5.65207	0	215460	74721	48575	0	35011	27077	0	8174.45	215460	74721	48575	3261.43	35011	27077	2026	NS	NS	+							-M-N-S	+	+
525	P14923	P14923	PLAK_HUMAN	JUP	Junction plakoglobin (Catenin gamma) (Desmoplakin III) (Desmoplakin-3)	Homo sapiens (Human)	81745	0.177168	0.193177	5.48731	175310	147260	61589	36606	0	214080	239400	0	175310	147260	61589	36606	848.393	214080	239400	1476.41	NS	NS	+				+			-M-N-S	+	+
1030	Q07021	Q07021	C1QBP_HUMAN	C1QBP	Complement component 1 Q subcomponent-binding protein, mitochondrial (ASF/SF2-associated protein p32) (Glycoprotein gC1qBP) (C1qBP) (Hyaluronan-binding protein 1) (Mitochondrial matrix protein p32) (gC1q-R protein) (p33) (SF2AP32)	Homo sapiens (Human)	31362	0.00479921	0.0142403	5.6408	0	38459	40241	24035	0	0	0	0	8375.82	38459	40241	24035	2858.81	4450.19	9869.97	2450.69	NS	NS	+							E-M--
1365	Q9NQ84;Q9NQ84-2	Q9NQ84	GPC5C_HUMAN	GPRC5C	G-protein coupled receptor family C group 5 member C (Retinoic acid-induced gene 3 protein) (RAIG-3)	Homo sapiens (Human)	48193	0.0127303	0.0229925	5.59924	0	72308	49016	13967	0	0	0	0	5814.89	72308	49016	13967	2728.26	5704.55	13115.4	1434.7		NS	+							E-M--S
902	P61586	P61586	RHOA_HUMAN	RHOA	Transforming protein RhoA (EC 3.6.5.2) (Rho cDNA clone 12) (h12)	Homo sapiens (Human)	21768	0.0230993	0.0330512	5.55024	0	86716	44455	55618	0	19113	0	0	12016.1	86716	44455	55618	5112.66	19113	12558.1	2212.36	NS	NS	+							E-M--S	+	+	+
420	P08582	P08582	TRFM_HUMAN	MELTF	Melanotransferrin (Melanoma-associated antigen p97) (CD antigen CD228)	Homo sapiens (Human)	80215	0.0210595	0.0311165	5.45621	10564	76477	0	5654.8	0	0	0	0	10564	76477	11640.6	5654.8	1152.18	5039.26	7468.37	1383.79			+							---
229	O43657	O43657	TSN6_HUMAN	TSPAN6	Tetraspanin-6 (Tspan-6) (A15 homolog) (Putative NF-kappa-B-activating protein 321) (T245 protein) (Tetraspanin TM4-D) (Transmembrane 4 superfamily member 6)	Homo sapiens (Human)	27563	0.0203103	0.0306347	5.43805	0	36157	25563	19873	0	0	0	0	5928.78	36157	25563	19873	3111.81	3955.75	8237.12	1228.13	NS	NS								---	+
668	P30041	P30041	PRDX6_HUMAN	PRDX6	Peroxiredoxin-6 (EC 1.11.1.27) (1-Cys peroxiredoxin) (1-Cys PRX) (24 kDa protein) (Acidic calcium-independent phospholipase A2) (aiPLA2) (EC 3.1.1.4) (Antioxidant protein 2) (Glutathione-dependent peroxiredoxin) (Liver 2D page spot 40) (Lysophosphatidylcholine acyltransferase 5) (LPC acyltransferase 5) (LPCAT-5) (Lyso-PC acyltransferase 5) (EC 2.3.1.23) (Non-selenium glutathione peroxidase) (NSGP…	Homo sapiens (Human)	25035	0.0355859	0.0452003	5.36144	0	47811	54622	31220	0	25073	0	0	10155.1	47811	54622	31220	3558.97	25073	10981.5	1022.57	NS	NS	+							---S	+	+	+
567	P18206;P18206-2	P18206	VINC_HUMAN	VCL	Vinculin (Metavinculin) (MV)	Homo sapiens (Human)	123799	0.0466257	0.0578031	5.17831	56233	78271	65218	45672	0	42631	40242	5195.9	56233	78271	65218	45672	2045.45	42631	40242	5195.9	NS	NS	+							--N-S	+	+
1015	Q02878	Q02878	RL6_HUMAN	RPL6	60S ribosomal protein L6 (Large ribosomal subunit protein eL6) (Neoplasm-related protein C140) (Tax-responsive enhancer element-binding protein 107) (TaxREB107)	Homo sapiens (Human)	32728	0.0220265	0.0320225	5.28081	0	78959	30232	21850	0	0	0	0	5259.86	78959	30232	21850	2827.69	11386.3	9258.04	1183.47	NS	NS	+	+	+					-M-N-
895	P61224;P61224-3;P61224-2;A6NIZ1;P61224-4	P61224	RAP1B_HUMAN	RAP1B	Ras-related protein Rap-1b (EC 3.6.5.2) (GTP-binding protein smg p21B)	Homo sapiens (Human)	20825	0.0928849	0.106406	5.11949	96031	156090	152930	77006	0	140180	170220	0	96031	156090	152930	77006	5236.49	140180	170220	2056.65	NS	NS	+							-M--S	+	+
838	P52565;P52565-2	P52565	GDIR1_HUMAN	ARHGDIA	Rho GDP-dissociation inhibitor 1 (Rho GDI 1) (Rho-GDI alpha)	Homo sapiens (Human)	23207	0.00410859	0.0133357	5.25125	0	40663	27097	12125	0	0	0	0	8368.34	40663	27097	12125	1996.46	7186.23	8914.17	1149.62	NS	NS	+							-M--	+	+
476	P11166	P11166	GTR1_HUMAN	SLC2A1	Solute carrier family 2, facilitated glucose transporter member 1 (Glucose transporter type 1, erythrocyte/brain) (GLUT-1) (HepG2 glucose transporter)	Homo sapiens (Human)	54084	0.0750729	0.0891029	5.03468	153190	289270	242630	85734	0	135000	142410	29903	153190	289270	242630	85733.9	2495.46	135000	142410	29903	NS	NS	+							-M-N-S	+	+
899	P61313	P61313	RL15_HUMAN	RPL15	60S ribosomal protein L15 (Large ribosomal subunit protein eL15)	Homo sapiens (Human)	24146	0.01884	0.0291456	5.22837	31876	81264	39787	0	0	0	0	0	31876	81264	39787	5766.01	4023.29	7702.1	5956.02	4308.95	NS	NS	+		+			+		-M-N-
700	P33527;P33527-4;P33527-2;P33527-3;P33527-9;P33527-6;P33527-7;P33527-5;P33527-8	P33527	MRP1_HUMAN	ABCC1	Multidrug resistance-associated protein 1 (EC 7.6.2.2) (ATP-binding cassette sub-family C member 1) (Glutathione-S-conjugate-translocating ATPase ABCC1) (EC 7.6.2.3) (Leukotriene C(4) transporter) (LTC4 transporter)	Homo sapiens (Human)	171591	0.0506099	0.0621043	4.97529	14849	42657	0	18035	0	0	0	0	14849	42657	7492.73	18035	957.153	5478.97	11071.8	2405.88	NS	NS	+							E-M--S
857	P55036;P55036-2	P55036	PSMD4_HUMAN	PSMD4	26S proteasome non-ATPase regulatory subunit 4 (26S proteasome regulatory subunit RPN10) (26S proteasome regulatory subunit S5A) (Antisecretory factor 1) (AF) (ASF) (Multiubiquitin chain-binding protein)	Homo sapiens (Human)	40737	0.00640448	0.0168002	5.1615	0	40345	37765	13615	0	0	0	0	16206.4	40345	37765	13615	4165.67	5369.26	15025.4	1409.47	NS	NS	+							E-M--
583	P20618	P20618	PSB1_HUMAN	PSMB1	Proteasome subunit beta type-1 (Macropain subunit C5) (Multicatalytic endopeptidase complex subunit C5) (Proteasome component C5) (Proteasome gamma chain)	Homo sapiens (Human)	26489	0.11157	0.126214	4.89504	44491	47709	0	12899	0	17478	28148	0	44491	47709	10619.6	12899	915.493	17478	28148	1124.39	NS	NS	+							---	+	+
938	P62826	P62826	RAN_HUMAN	RAN	GTP-binding nuclear protein Ran (EC 3.6.5.-) (Androgen receptor-associated protein 24) (GTPase Ran) (Ras-like protein TC4) (Ras-related nuclear protein)	Homo sapiens (Human)	24423	0.049525	0.0611878	4.88788	58026	247870	116590	43322	0	57011	60191	21617	58026	247870	116590	43322	1715.73	57011	60191	21617	NS	NS	+			+			+	-M--	+	+
910	P62191;P62191-2	P62191	PRS4_HUMAN	PSMC1	26S proteasome regulatory subunit 4 (P26s4) (26S proteasome AAA-ATPase subunit RPT2) (Proteasome 26S subunit ATPase 1)	Homo sapiens (Human)	49185	0.00171684	0.00831922	5.0677	0	35804	47435	22404	0	0	0	0	6263.03	35804	47435	22404	1204.78	8617.36	13301.3	2616.53	NS	NS	+							E-M--S	+
409	P08133;P08133-2	P08133	ANXA6_HUMAN	ANXA6	Annexin A6 (67 kDa calelectrin) (Annexin VI) (Annexin-6) (Calphobindin-II) (CPB-II) (Chromobindin-20) (Lipocortin VI) (Protein III) (p68) (p70)	Homo sapiens (Human)	75873	0.0063166	0.0166906	4.99211	0	75119	17936	19835	0	0	0	0	9894.67	75119	17936	19835	2818.13	10081.8	6900.81	2171.55	NS	NS	+							---	+	+	+
1074	Q13443;Q13443-2	Q13443	ADAM9_HUMAN	ADAM9	Disintegrin and metalloproteinase domain-containing protein 9 (ADAM 9) (EC 3.4.24.-) (Cellular disintegrin-related protein) (Meltrin-gamma) (Metalloprotease/disintegrin/cysteine-rich protein 9) (Myeloma cell metalloproteinase)	Homo sapiens (Human)	90556	0.0329642	0.0427959	4.93042	0	52670	15341	17537	0	0	0	0	7646.49	52670	15341	17537	2065.8	7640.67	12206.2	951.691	NS	NS	+							E-M--S
673	P30101	P30101	PDIA3_HUMAN	PDIA3	Protein disulfide-isomerase A3 (EC 5.3.4.1) (58 kDa glucose-regulated protein) (58 kDa microsomal protein) (p58) (Disulfide isomerase ER-60) (Endoplasmic reticulum resident protein 57) (ER protein 57) (ERp57) (Endoplasmic reticulum resident protein 60) (ER protein 60) (ERp60)	Homo sapiens (Human)	56782	0.0169352	0.0271263	4.8651	20424	52973	32405	12031	0	16550	16452	0	20424	52973	32405	12031	1465.54	16550	16452	1886.83	NS	NS	+							E-M--S	+	+
665	P29966	P29966	MARCS_HUMAN	MARCKS	Myristoylated alanine-rich C-kinase substrate (MARCKS) (Protein kinase C substrate, 80 kDa protein, light chain) (80K-L protein) (PKCSL)	Homo sapiens (Human)	31555	0.00333972	0.0123317	4.81335	0	81331	22841	22316	0	12215	0	0	7698.27	81331	22841	22316	3072.8	12215	4837.36	3274.6	NS	upRegulated	+							E-M-N-S	+	+
1054	Q12905	Q12905	ILF2_HUMAN	ILF2	Interleukin enhancer-binding factor 2 (Nuclear factor of activated T-cells 45 kDa)	Homo sapiens (Human)	43062	0.0296562	0.0397613	4.79091	19375	30579	0	14179	0	0	0	0	19375	30579	13559.2	14179	1331.46	6034.04	11824.5	2275.91	NS	NS	+	+		+				-M-N-		+
707	P35221-2;P35221	P35221	CTNA1_HUMAN	CTNNA1	Catenin alpha-1 (Alpha E-catenin) (Cadherin-associated protein) (Renal carcinoma antigen NY-REN-13)	Homo sapiens (Human)	100071	0.0199275	0.0304179	4.7749	0	25467	34533	23174	0	15078	0	0	9336.52	25467	34533	23174	1320.64	15078	10498.5	1750.99	NS	NS	+							---S	+
893	P61204;P84077;P61204-2	P61204	ARF3_HUMAN	ARF3	ADP-ribosylation factor 3	Homo sapiens (Human)	20601	0.0733216	0.0873106	4.4035	155520	479350	174590	136440	0	138150	131120	67074	155520	479350	174590	136440	3887.2	138150	131120	67074	NS	NS	+							E---S	+	+
1010	Q02241;Q02241-2;Q02241-3	Q02241	KIF23_HUMAN	KIF23	Kinesin-like protein KIF23 (Kinesin-like protein 5) (Mitotic kinesin-like protein 1)	Homo sapiens (Human)	110059	0.0116477	0.022548	4.71988	0	99093	15642	18679	0	20010	0	0	14019.5	99092.9	15642	18679	3740.71	20010	7188.6	1520.05		NS	+							---			+
749	P41091;Q2VIR3-2;Q2VIR3	P41091	IF2G_HUMAN	EIF2S3	Eukaryotic translation initiation factor 2 subunit 3 (EC 3.6.5.3) (Eukaryotic translation initiation factor 2 subunit gamma X) (eIF-2-gamma X) (eIF-2gX)	Homo sapiens (Human)	51109	0.000152254	0.00515923	4.6126	16807	24556	15018	7072.6	0	0	0	0	16807	24556	15018	7072.6	4254.18	4270.4	3303.56	1613.57	NS	NS	+							E-M-N-S	+
1114	Q15019;Q15019-3;Q15019-2	Q15019	SEPT2_HUMAN	SEPTIN2	Septin-2 (Neural precursor cell expressed developmentally down-regulated protein 5) (NEDD-5)	Homo sapiens (Human)	41487	0.0120198	0.0229009	4.46574	0	38625	39725	17540	0	19794	0	0	8050.6	38625	39725	17540	1648.73	19794	10285.6	1622.94	NS		+							---	+
947	P62879;P62879-2	P62879	GBB2_HUMAN	GNB2	Guanine nucleotide-binding protein G(I)/G(S)/G(T) subunit beta-2 (G protein subunit beta-2) (Transducin beta chain 2)	Homo sapiens (Human)	37331	0.00986664	0.0208873	4.38723	0	76351	79355	18438	0	14266	36726	0	11870	76351	79355	18438	3608.48	14266	36726	1893.2	NS	NS	+							---	+	+	+
631	P26196	P26196	DDX6_HUMAN	DDX6	Probable ATP-dependent RNA helicase DDX6 (EC 3.6.4.13) (ATP-dependent RNA helicase p54) (DEAD box protein 6) (Oncogene RCK)	Homo sapiens (Human)	54417	0.0206622	0.0308831	4.3789	0	59286	21888	11106	0	0	0	0	10227.8	59286	21888	11106	2445.69	6505.05	16463.8	1530.59	NS	NS	+			+		+	+	---			+
329	P02751-14;P02751-1;P02751-10;P02751-3;P02751-17;P02751-9;P02751-8;P02751-13;P02751-7;P02751;P02751-5;P02751-6;P02751-11;P02751-12;P02751-4	P02751	FINC_HUMAN	FN1	Fibronectin (FN) (Cold-insoluble globulin) (CIG) [Cleaved into: Anastellin; Ugl-Y1; Ugl-Y2; Ugl-Y3]	Homo sapiens (Human)	272320	0.0765114	0.0899258	4.22719	74723	214220	162100	32373	0	136810	63630	16247	74723	214220	162100	32373	1860.04	136810	63630	16247	NS	NS	+							---	+	+
846	P53621;P53621-2	P53621	COPA_HUMAN	COPA	Coatomer subunit alpha (Alpha-coat protein) (Alpha-COP) (HEP-COP) (HEPCOP) [Cleaved into: Xenin (Xenopsin-related peptide); Proxenin]	Homo sapiens (Human)	138346	0.0123146	0.0229925	4.37384	0	45489	18495	10805	0	0	0	0	11374.3	45489	18495	10805	1371.85	5975.08	9030.66	3816.7	NS	NS	+							-M--	+	+
954	P62937;P62937-2	P62937	PPIA_HUMAN	PPIA	Peptidyl-prolyl cis-trans isomerase A (PPIase A) (EC 5.2.1.8) (Cyclophilin A) (Cyclosporin A-binding protein) (Rotamase A) [Cleaved into: Peptidyl-prolyl cis-trans isomerase A, N-terminally processed]	Homo sapiens (Human)	18012	0.0900367	0.1038	4.12879	117390	139720	315250	45884	0	107080	105240	27716	117390	139720	315250	45884	2613.9	107080	105240	27716	NS	NS	+			+	+			-M--S	+	+
708	P35222	P35222	CTNB1_HUMAN	CTNNB1	Catenin beta-1 (Beta-catenin)	Homo sapiens (Human)	85497	0.0158324	0.0264439	4.3075	0	39589	23284	7754.8	0	0	0	0	12996.3	39589	23284	7754.8	1593.5	4763.18	12600.4	2821.56	NS	NS	+							---
349	P04406-2	P04406	G3P_HUMAN	GAPDH	Glyceraldehyde-3-phosphate dehydrogenase (GAPDH) (EC 1.2.1.12) (Peptidyl-cysteine S-nitrosylase GAPDH) (EC 2.6.99.-)	Homo sapiens (Human)	36053	0.0345607	0.0440528	4.2811	722420	2044700	887380	357070	47670	447310	759320	86056	722420	2044700	887381	357070	47670	447310	759320	86056	NS	NS	+	+						E-M--S	+	+
1085	Q13813-3;Q13813;Q13813-2	Q13813	SPTN1_HUMAN	SPTAN1	Spectrin alpha chain, non-erythrocytic 1 (Alpha-II spectrin) (Fodrin alpha chain) (Spectrin, non-erythroid alpha subunit)	Homo sapiens (Human)	284539	0.0237389	0.0336999	4.14778	13734	57568	11082	16725	0	0	0	0	13734	57568	11082	16725	1925.36	11812.7	9629.78	2260.6	NS	NS	+							E-M--
614	P23526-2;P23526	P23526	SAHH_HUMAN	AHCY	Adenosylhomocysteinase (AdoHcyase) (EC 3.13.2.1) (S-adenosyl-L-homocysteine hydrolase)	Homo sapiens (Human)	47716	0.0633534	0.0767021	4.04091	132900	191230	158090	52436	0	76959	68870	32684	132900	191230	158090	52436	4561.17	76959	68870	32684	NS	NS	+							-M-N-S	+
1333	Q9BX79-3;Q9BX79;Q9BX79-6;Q9BX79-5;Q9BX79-4	Q9BX79	STRA6_HUMAN	STRA6	Receptor for retinol uptake STRA6 (Retinol-binding protein receptor STRA6) (Stimulated by retinoic acid gene 6 protein homolog)	Homo sapiens (Human)	73503	0.00516521	0.0144946	4.09337	0	23547	22019	12189	0	0	0	0	8495.99	23547	22019	12189	2383.3	6561.63	8283.51	1476.35		NS	+							-M--
1028	Q06830	Q06830	PRDX1_HUMAN	PRDX1	Peroxiredoxin-1 (EC 1.11.1.24) (Natural killer cell-enhancing factor A) (NKEF-A) (Proliferation-associated gene protein) (PAG) (Thioredoxin peroxidase 2) (Thioredoxin-dependent peroxide reductase 2) (Thioredoxin-dependent peroxiredoxin 1)	Homo sapiens (Human)	22110	0.113515	0.128013	4.02107	149790	247620	98545	118100	0	251020	96376	22070	149790	247620	98545	118100	3092.48	251020	96376	22070	NS	NS	+				+			---	+	+	+
1044	Q09666	Q09666	AHNK_HUMAN	AHNAK	Neuroblast differentiation-associated protein AHNAK (Desmoyokin)	Homo sapiens (Human)	629101	0.0852832	0.0992686	3.99897	0	35662	69980	53323	0	33978	47362	0	9904.59	35662	69980	53323	1914.78	33978	47362	1672.59	NS	downRegulated	+							--N-	+	+
298	P00558;P00558-2	P00558	PGK1_HUMAN	PGK1	Phosphoglycerate kinase 1 (EC 2.7.2.3) (Cell migration-inducing gene 10 protein) (Primer recognition protein 2) (PRP 2)	Homo sapiens (Human)	44615	0.0392511	0.0493364	4.08963	79247	159610	121630	43405	0	77271	63607	11774	79247	159610	121630	43405	4125.16	77271	63607	11774	NS	NS	+			+				---	+	+
202	O15143	O15143	ARC1B_HUMAN	ARPC1B	Actin-related protein 2/3 complex subunit 1B (Arp2/3 complex 41 kDa subunit) (p41-ARC)	Homo sapiens (Human)	40950	0.00406864	0.0133357	4.07831	0	45407	23281	10435	0	0	0	0	13982.6	45407	23281	10435	3330.31	7050.34	10529.9	2255.14	NS	NS	+							E-M--S	+	+	+
613	P23396;P23396-2	P23396	RS3_HUMAN	RPS3	40S ribosomal protein S3 (EC 4.2.99.18) (Small ribosomal subunit protein uS3)	Homo sapiens (Human)	26688	0.149678	0.165698	3.94143	139960	41658	51401	30337	0	40318	27931	24710	139960	41658	51401	30337	1353.87	40318	27931	24710	NS	NS	+	+	+	+	+		+	E-M--S			+
699	P33176	P33176	KINH_HUMAN	KIF5B	Kinesin-1 heavy chain (Conventional kinesin heavy chain) (Ubiquitous kinesin heavy chain) (UKHC)	Homo sapiens (Human)	109685	0.0115044	0.0224495	4.0264	8412.8	24888	14970	16561	0	0	0	0	8412.8	24888	14970	16561	1416.78	3998.69	9590.1	3635.19	NS	NS	+							--N-			+
806	P49720	P49720	PSB3_HUMAN	PSMB3	Proteasome subunit beta type-3 (Proteasome chain 13) (Proteasome component C10-II) (Proteasome theta chain)	Homo sapiens (Human)	22949	0.176626	0.193168	3.80208	44425	107360	0	12898	0	26905	71874	0	44425	107360	9254.97	12898	1172.82	26905	71874	1201.3	NS	NS	+							-M--	+
714	P35579;P35579-2	P35579	MYH9_HUMAN	MYH9	Myosin-9 (Cellular myosin heavy chain, type A) (Myosin heavy chain 9) (Myosin heavy chain, non-muscle IIa) (Non-muscle myosin heavy chain A) (NMMHC-A) (Non-muscle myosin heavy chain IIa) (NMMHC II-a) (NMMHC-IIA)	Homo sapiens (Human)	226532	0.0755659	0.089395	3.80013	123900	256060	228180	163290	5095.5	183340	187370	32383	123900	256060	228180	163290	5095.5	183340	187370	32383	NS	NS	+	+						---S	+	+
1086	Q13835-2;Q13835	Q13835	PKP1_HUMAN	PKP1	Plakophilin-1 (Band 6 protein) (B6P)	Homo sapiens (Human)	82861	0.185461	0.201008	3.79879	108720	26286	72608	31957	0	79770	124110	0	108720	26286	72608	31957	1905.91	79770	124110	1687.52		NS	+							---			+
925	P62330	P62330	ARF6_HUMAN	ARF6	ADP-ribosylation factor 6 (EC 3.6.5.2)	Homo sapiens (Human)	20082	0.0423362	0.0530302	3.75551	0	94541	111350	56731	0	62354	57970	0	7063.75	94541	111350	56731	1570.33	62354	57970	3736.17	NS	NS	+							E-M--	+	+
520	P14625	P14625	ENPL_HUMAN	HSP90B1	Endoplasmin (94 kDa glucose-regulated protein) (GRP-94) (Heat shock protein 90 kDa beta member 1) (Tumor rejection antigen 1) (gp96 homolog)	Homo sapiens (Human)	92469	0.0499196	0.0614657	3.73972	23639	146990	0	24138	0	49904	0	0	23639	146990	9479.84	24138	3148.2	49904	11106.4	2329.65	NS	NS	+							E-M-N-S	+	+
873	P60174-3;P60174;P60174-4	P60174	TPIS_HUMAN	TPI1	Triosephosphate isomerase (TIM) (EC 5.3.1.1) (Methylglyoxal synthase) (EC 4.2.3.3) (Triose-phosphate isomerase)	Homo sapiens (Human)	26669	0.0123517	0.0229925	3.99476	20863	130120	103250	40400	0	50437	46585	8576.9	20863	130120	103250	40400	2206.46	50437	46585	8576.9	NS	NS	+					+		---	+	+
323	P02545-2;P02545-6;P02545;P02545-3;P02545-5;P02545-4	P02545	LMNA_HUMAN	LMNA	Prelamin-A/C [Cleaved into: Lamin-A/C (70 kDa lamin) (Renal carcinoma antigen NY-REN-32)]	Homo sapiens (Human)	74139	0.0690663	0.0827881	3.7125	43795	40788	35880	14030	0	23411	33114	0	43795	40788	35880	14030	2114.53	23411	33114	2887.75	NS	NS	+				+			E-M--S	+	+	+
1371	Q9NRW3	Q9NRW3	ABC3C_HUMAN	APOBEC3C	DNA dC->dU-editing enzyme APOBEC-3C (A3C) (EC 3.5.4.38) (APOBEC1-like) (Phorbolin I)	Homo sapiens (Human)	22826	0.0282215	0.0385545	3.96819	0	45410	17025	4917.3	0	0	0	0	10079.5	45410	17025	4917.3	874.374	7308.72	9465.71	2554.73	NS	NS	+							--N-	+
538	P15924;P15924-3;P15924-2	P15924	DESP_HUMAN	DSP	Desmoplakin (DP) (250/210 kDa paraneoplastic pemphigus antigen)	Homo sapiens (Human)	331774	0.262099	0.279881	3.66101	145590	49553	88178	21134	512.1	305620	403780	1184.3	145590	49553	88178	21134	512.1	305620	403780	1184.3	NS	NS	+							E--N-	+	+	+
1369	Q9NRN5-2;Q9NRN5	Q9NRN5	OLFL3_HUMAN	OLFML3	Olfactomedin-like protein 3 (HNOEL-iso) (hOLF44)	Homo sapiens (Human)	46010	0.0997565	0.113559	3.64255	19233	0	59463	16940	0	42694	0	0	19233	19172.7	59463	16940	6123.83	42694	3167.69	2547.6		NS	+							---
876	P63261;P60709	P63261	ACTG_HUMAN	ACTG1	Actin, cytoplasmic 2 (EC 3.6.4.-) (Gamma-actin) [Cleaved into: Actin, cytoplasmic 2, N-terminally processed]	Homo sapiens (Human)	41793	0.000748235	0.00602422	3.86383	1239100	2737600	2503100	735070	266590	886540	782820	151360	1239100	2737600	2503100	735070	266590	886540	782820	151360	NS	NS	+						+	---	+	+
1362	Q9HD45	Q9HD45	TM9S3_HUMAN	TM9SF3	Transmembrane 9 superfamily member 3 (EP70-P-iso) (SM-11044-binding protein)	Homo sapiens (Human)	67888	0.0212663	0.0311676	3.73389	0	47536	10114	9388.1	0	0	0	0	9313.58	47536	10114	9388.1	2941.98	5783.71	7397.7	1718.11	NS	NS	+							E-M--S
591	P21333-2;P21333	P21333	FLNA_HUMAN	FLNA	Filamin-A (FLN-A) (Actin-binding protein 280) (ABP-280) (Alpha-filamin) (Endothelial actin-binding protein) (Filamin-1) (Non-muscle filamin)	Homo sapiens (Human)	280739	0.036547	0.0460976	3.69909	147260	251300	336490	182240	12348	192830	145230	35050	147260	251300	336490	182240	12348	192830	145230	35050	NS	NS	+			+				---S	+	+
1338	Q9BYF1;Q9BYF1-3	Q9BYF1	ACE2_HUMAN	ACE2	Angiotensin-converting enzyme 2 (EC 3.4.17.23) (Angiotensin-converting enzyme homolog) (ACEH) (Angiotensin-converting enzyme-related carboxypeptidase) (ACE-related carboxypeptidase) (EC 3.4.17.-) (Metalloprotease MPROT15) [Cleaved into: Processed angiotensin-converting enzyme 2]	Homo sapiens (Human)	92463	0.0182734	0.0283904	3.6193	0	36824	29124	14171	0	29552	0	0	8331.07	36824	29124	14171	1498.48	29552	5968.64	2791.75	NS	NS	+							---S
1461	Q9Y6K5	Q9Y6K5	OAS3_HUMAN	OAS3	2'-5'-oligoadenylate synthase 3 ((2-5')oligo(A) synthase 3) (2-5A synthase 3) (EC 2.7.7.84) (p100 OAS) (p100OAS)	Homo sapiens (Human)	121170	0.029256	0.0394261	3.59094	0	36060	12353	6301.4	0	0	0	0	6229.7	36060	12353	6301.4	1481.32	3510.4	9539.93	2119.94	downRegulated	upRegulated	+							---
471	P10809	P10809	CH60_HUMAN	HSPD1	60 kDa heat shock protein, mitochondrial (EC 5.6.1.7) (60 kDa chaperonin) (Chaperonin 60) (CPN60) (Heat shock protein 60) (HSP-60) (Hsp60) (HuCHA60) (Mitochondrial matrix protein P1) (P60 lymphocyte protein)	Homo sapiens (Human)	61055	0.0610267	0.0741331	3.54243	0	74886	21384	17592	0	0	0	0	5513.26	74886	21384	17592	6619.89	5313.36	7968.54	3518.93	NS	NS	+				+			E-M--	+	+	+
973	P68371	P68371	TBB4B_HUMAN	TUBB4B	Tubulin beta-4B chain (Tubulin beta-2 chain) (Tubulin beta-2C chain)	Homo sapiens (Human)	49831	0.0119013	0.022795	3.5711	447040	608320	752380	385460	104000	275120	337820	50170	447040	608320	752380	385460	104000	275120	337820	50170	NS	NS	+	+						--N-S		+
845	P53618	P53618	COPB_HUMAN	COPB1	Coatomer subunit beta (Beta-coat protein) (Beta-COP)	Homo sapiens (Human)	107142	0.0151002	0.0257843	3.56964	0	26312	16156	9417.9	0	0	0	0	7078.75	26312	16156	9417.9	1937.95	4990.44	11478.2	1572.31	NS	NS	+							---	+	+
654	P28074;P28074-3	P28074	PSB5_HUMAN	PSMB5	Proteasome subunit beta type-5 (EC 3.4.25.1) (Macropain epsilon chain) (Multicatalytic endopeptidase complex epsilon chain) (Proteasome chain 6) (Proteasome epsilon chain) (Proteasome subunit MB1) (Proteasome subunit X)	Homo sapiens (Human)	28480	0.0306091	0.0407371	3.55919	34757	67804	42197	21305	0	21895	38272	0	34757	67804	42197	21305	4769.5	21895	38272	3303.32	NS	NS	+							E-M--S	+	+
444	Q99878;Q96KK5;Q9BTM1;P0C0S8;P20671;Q9BTM1-2	Q99878	H2A1J_HUMAN	H2AC14	Histone H2A type 1-J (Histone H2A/e)	Homo sapiens (Human)	13936	0.06472	0.0780954	3.45688	1353300	3819400	11348000	3171500	88263	3873100	5970900	638200	1353300	3819400	11348000	3171500	88263	3873100	5970900	638200										---
642	P27348	P27348	1433T_HUMAN	YWHAQ	14-3-3 protein theta (14-3-3 protein T-cell) (14-3-3 protein tau) (Protein HS1)	Homo sapiens (Human)	27764	0.186927	0.201993	3.42881	40795	30782	0	35140	0	24018	32911	0	40795	30782	6321.29	35140	1555.1	24018	32911	1641.73	NS	NS	+							--N-	+	+	+
626	P25788-2;P25788	P25788	PSA3_HUMAN	PSMA3	Proteasome subunit alpha type-3 (Macropain subunit C8) (Multicatalytic endopeptidase complex subunit C8) (Proteasome component C8)	Homo sapiens (Human)	28433	0.088023	0.102129	3.41106	21439	42657	16106	12770	0	13858	32526	0	21439	42657	16106	12770	2119.29	13858	32526	1454.45	NS	NS	+							---	+
961	P63104;P63104-2	P63104	1433Z_HUMAN	YWHAZ	14-3-3 protein zeta/delta (Protein kinase C inhibitor protein 1) (KCIP-1)	Homo sapiens (Human)	27745	0.0777775	0.091118	3.35867	113240	160360	189320	70199	0	137990	112210	22581	113240	160360	189320	70199	5424.09	137990	112210	22581	NS	NS	+							-M--	+	+
1213	Q86UP2-2;Q86UP2-3;Q86UP2-4;Q86UP2	Q86UP2	KTN1_HUMAN	KTN1	Kinectin (CG-1 antigen) (Kinesin receptor)	Homo sapiens (Human)	156275	0.012614	0.0229925	3.48254	0	29067	16451	6112.8	0	0	0	0	8760.66	29067	16451	6112.8	2286.25	5545.66	11328.3	1212.11	NS	NS	+							E-M--S
395	P07437	P07437	TBB5_HUMAN	TUBB	Tubulin beta chain (Tubulin beta-5 chain)	Homo sapiens (Human)	49671	0.00504291	0.0144413	3.48249	585950	420580	781380	275170	120560	214070	244260	57148	585950	420580	781380	275170	120560	214070	244260	57148	NS	NS	+				+			---S	+	+
764	P43353;P43353-2;P48448	P43353	AL3B1_HUMAN	ALDH3B1	Aldehyde dehydrogenase family 3 member B1 (EC 1.2.1.28) (EC 1.2.1.5) (EC 1.2.1.7) (Aldehyde dehydrogenase 7)	Homo sapiens (Human)	51840	0.00145183	0.00765612	3.46955	0	31876	21555	9080.9	0	0	0	0	6282.31	31876	21555	9080.9	2515.94	7682.56	7024.05	1992.36	NS	NS	+							-M--
424	P08670	P08670	VIME_HUMAN	VIM	Vimentin	Homo sapiens (Human)	53652	0.0175072	0.0277966	3.35244	29468	49477	61505	59927	0	24283	31565	14807	29468	49477	61505	59927	3748.6	24283	31565	14807	NS	downRegulated	+	+						--N-S	+	+
601	P22314-2;P22314	P22314	UBA1_HUMAN	UBA1	Ubiquitin-like modifier-activating enzyme 1 (EC 6.2.1.45) (Protein A1S9) (Ubiquitin-activating enzyme E1)	Homo sapiens (Human)	117849	0.0292973	0.0394261	3.34501	27971	38998	33722	10828	0	14238	18369	0	27971	38998	33722	10828	2542.41	14238	18369	4784.54	NS	NS	+			+				--N-S	+	+	+
207	O15230	O15230	LAMA5_HUMAN	LAMA5	Laminin subunit alpha-5 (Laminin-10 subunit alpha) (Laminin-11 subunit alpha) (Laminin-15 subunit alpha)	Homo sapiens (Human)	399737	0.129989	0.145684	3.10941	4735.9	69658	3343.7	31763	0	0	0	0	4735.9	69658	3343.7	31763	2510.3	11338.8	7972.39	1651.71	NS	NS	+							--N-
475	P11142;P11142-2	P11142	HSP7C_HUMAN	HSPA8	Heat shock cognate 71 kDa protein (EC 3.6.4.10) (Heat shock 70 kDa protein 8) (Lipopolysaccharide-associated protein 1) (LAP-1) (LPS-associated protein 1)	Homo sapiens (Human)	70898	0.0073703	0.018263	3.22268	294300	655670	564910	339660	68133	310990	251250	64479	294300	655670	564910	339660	68133	310990	251250	64479	NS	downRegulated	+				+			E-M-N-S	+	+
1214	Q86UX7-2;Q86UX7	Q86UX7	URP2_HUMAN	FERMT3	Fermitin family homolog 3 (Kindlin-3) (MIG2-like protein) (Unc-112-related protein 2)	Homo sapiens (Human)	75953	0.178582	0.194134	2.86408	39460	35690	0	13298	0	32753	40631	0	39460	35690	12644.2	13298	1852.58	32753	40631	1427.44	NS	NS	+							---	+	+
468	P10599;P10599-2	P10599	THIO_HUMAN	TXN	Thioredoxin (Trx) (ATL-derived factor) (ADF) (Surface-associated sulphydryl protein) (SASP) (allergen Hom s Trx)	Homo sapiens (Human)	11737	0.205857	0.221128	2.84386	71444	146140	177730	76863	0	231140	357630	21572	71444	146140	177730	76863	1222.89	231140	357630	21572	NS	NS	+							---	+	+	+
1297	Q96LD4;Q96LD4-2	Q96LD4	TRI47_HUMAN	TRIM47	E3 ubiquitin-protein ligase TRIM47 (EC 2.3.2.27) (Gene overexpressed in astrocytoma protein) (RING finger protein 100) (Tripartite motif-containing protein 47)	Homo sapiens (Human)	69532	0.0331018	0.0427959	3.20053	0	57331	13009	88954	0	0	0	18041	4680.51	57331	13009	88954	2594.88	7015.63	9010.78	18041		NS	+							---
252	O75083;O75083-3	O75083	WDR1_HUMAN	WDR1	WD repeat-containing protein 1 (Actin-interacting protein 1) (AIP1) (NORI-1)	Homo sapiens (Human)	66194	0.115298	0.129621	2.7276	30129	50149	61817	18839	0	48333	43089	9934.8	30129	50149	61817	18839	1536.47	48333	43089	9934.8	NS	NS	+							E-M--	+	+
592	P21399	P21399	ACOHC_HUMAN	ACO1	Cytoplasmic aconitate hydratase (Aconitase) (EC 4.2.1.3) (Citrate hydro-lyase) (Ferritin repressor protein) (Iron regulatory protein 1) (IRP1) (Iron-responsive element-binding protein 1) (IRE-BP 1)	Homo sapiens (Human)	98399	0.0206889	0.0308831	3.16339	0	37138	30949	13721	0	23181	0	0	10135.7	37138	30949	13721	2979.53	23181	13022.9	1774.64	NS	NS								-M--	+	+
653	P28070	P28070	PSB4_HUMAN	PSMB4	Proteasome subunit beta type-4 (26 kDa prosomal protein) (HsBPROS26) (PROS-26) (Macropain beta chain) (Multicatalytic endopeptidase complex beta chain) (Proteasome beta chain) (Proteasome chain 3) (HsN3)	Homo sapiens (Human)	29204	0.0887385	0.10263	2.66577	40276	39028	40397	0	0	26476	44525	0	40276	39028	40397	5404.33	3432.46	26476	44525	1679.42	NS	NS	+							---	+
1043	Q08554-2;Q08554	Q08554	DSC1_HUMAN	DSC1	Desmocollin-1 (Cadherin family member 1) (Desmosomal glycoprotein 2/3) (DG2/DG3)	Homo sapiens (Human)	99987	0.213364	0.228514	2.65805	51538	55289	107680	24029	0	155520	196020	0	51538	55289	107680	24029	1811.6	155520	196020	2674.46		NS	+				+			--N-
1388	Q9NZN3	Q9NZN3	EHD3_HUMAN	EHD3	EH domain-containing protein 3 (PAST homolog 3)	Homo sapiens (Human)	60887	0.136477	0.152014	2.65511	43009	49348	61545	36078	0	67156	55148	11542	43009	49348	61545	36078	2218.4	67156	55148	11542	NS	NS	+							---
990	P84095	P84095	RHOG_HUMAN	RHOG	Rho-related GTP-binding protein RhoG	Homo sapiens (Human)	21309	0.0275407	0.0380524	2.8843	0	29002	17460	8545.8	0	0	0	0	10100.5	29002	17460	8545.8	7233.01	9017.21	8077.39	1198.81	NS	NS	+							---S	+	+
974	P68400;Q8NEV1	P68400	CSK21_HUMAN	CSNK2A1	Casein kinase II subunit alpha (CK II alpha) (EC 2.7.11.1)	Homo sapiens (Human)	45144	0.00155795	0.0080103	2.78827	0	11781	17779	6196.9	0	0	0	0	9790.32	11781	17779	6196.9	3425.44	5803.29	4988.36	2120.17	NS	NS	+							--N-		+
446	P0DMV8;P0DMV9;P0DMV8-2	P0DMV8	HS71A_HUMAN	HSPA1A	Heat shock 70 kDa protein 1A (Heat shock 70 kDa protein 1) (HSP70-1) (HSP70.1)	Homo sapiens (Human)	70052	0.000568695	0.00602422	2.6834	96157	312860	210870	118250	30145	140070	84670	40469	96157	312860	210870	118250	30145	140070	84670	40469										---
190	O14818;O14818-4;O14818-2	O14818	PSA7_HUMAN	PSMA7	Proteasome subunit alpha type-7 (Proteasome subunit RC6-1) (Proteasome subunit XAPC7)	Homo sapiens (Human)	27887	0.170091	0.187152	2.54647	70005	60784	27569	15095	0	40271	56047	6640.2	70005	60784	27569	15095	2809.94	40271	56047	6640.2	NS	NS	+							---	+
351	P04792	P04792	HSPB1_HUMAN	HSPB1	Heat shock protein beta-1 (HspB1) (28 kDa heat shock protein) (Estrogen-regulated 24 kDa protein) (Heat shock 27 kDa protein) (HSP 27) (Stress-responsive protein 27) (SRP27)	Homo sapiens (Human)	22783	0.200979	0.216531	2.43078	46702	106650	70138	38254	0	98424	153890	16911	46702	106650	70138	38254	1494.39	98424.1	153890	16911	NS	NS	+	+					+	---	+	+	+
379	P06733;P06733-2	P06733	ENOA_HUMAN	ENO1	Alpha-enolase (EC 4.2.1.11) (2-phospho-D-glycerate hydro-lyase) (C-myc promoter-binding protein) (Enolase 1) (MBP-1) (MPB-1) (Non-neural enolase) (NNE) (Phosphopyruvate hydratase) (Plasminogen-binding protein)	Homo sapiens (Human)	47169	0.031942	0.0420472	2.59695	342170	300510	519200	267120	66171	283850	200360	83315	342170	300510	519200	267120	66171	283850	200360	83315	NS	NS	+	+						-M--	+	+
1358	Q9HBI1-3;Q9HBI1;Q9HBI1-2	Q9HBI1	PARVB_HUMAN	PARVB	Beta-parvin (Affixin)	Homo sapiens (Human)	41714	0.133233	0.148859	2.15735	0	40417	64719	28986	0	41724	45050	0	7836.99	40417	64719	28986	5790.49	41724	45050	2520.33	NS	NS	+							---
359	P05067-7;P05067-11;P05067-8;P05067-9;P05067;P05067-10;P05067-3;P05067-4;P05067-5;P05067-6	P05067	A4_HUMAN	APP	Amyloid-beta precursor protein (APP) (ABPP) (APPI) (Alzheimer disease amyloid A4 protein homolog) (Alzheimer disease amyloid protein) (Amyloid precursor protein) (Amyloid-beta (A4) precursor protein) (Amyloid-beta A4 protein) (Cerebral vascular amyloid peptide) (CVAP) (PreA4) (Protease nexin-II) (PN-II) [Cleaved into: N-APP; Soluble APP-alpha (S-APP-alpha); Soluble APP-beta (S-APP-beta); C99 (Bet…	Homo sapiens (Human)	86943	0.00589028	0.0161537	2.59373	0	115210	24196	3000.9	0	36819	0	0	8190.32	115210	24196	3000.9	2130.72	36819	12275.3	1572	NS	NS	+							E-M--
1087	Q13867	Q13867	BLMH_HUMAN	BLMH	Bleomycin hydrolase (BH) (BLM hydrolase) (BMH) (EC 3.4.22.40)	Homo sapiens (Human)	52562	0.173511	0.190336	2.0942	0	150930	74332	12394	0	73537	204620	0	8470.83	150930	74332	12394	2959.43	73537	204620	1375.15	NS	NS	+							---
334	P02794	P02794	FRIH_HUMAN	FTH1	Ferritin heavy chain (Ferritin H subunit) (EC 1.16.3.1) (Cell proliferation-inducing gene 15 protein) [Cleaved into: Ferritin heavy chain, N-terminally processed]	Homo sapiens (Human)	21226	0.165034	0.182142	1.95249	19726	59817	48254	0	0	39196	26842	13053	19726	59817	48254	7471.44	2131.46	39196	26842	13053	NS	NS	+							---
1300	Q96QA5	Q96QA5	GSDMA_HUMAN	GSDMA	Gasdermin-A (Gasdermin-1) [Cleaved into: Gasdermin-A, N-terminal (GSDMA-NT); Gasdermin-A, C-terminal (GSDMA-CT)]	Homo sapiens (Human)	49365	0.313482	0.333766	1.85275	62763	0	38825	7105.1	0	43404	187820	0	62763	15238.7	38825	7105.1	2771.64	43404	187820	990.957		NS	+							---
393	P07358	P07358	CO8B_HUMAN	C8B	Complement component C8 beta chain (Complement component 8 subunit beta)	Homo sapiens (Human)	67047	0.00947279	0.0205338	2.56367	50209	53801	33890	0	13156	22655	22564	0	50209	53801	33890	5016.04	13156	22655	22564	1580.73		NS	+							---
362	P05109	P05109	S10A8_HUMAN	S100A8	Protein S100-A8 (Calgranulin-A) (Calprotectin L1L subunit) (Cystic fibrosis antigen) (CFAG) (Leukocyte L1 complex light chain) (Migration inhibitory factor-related protein 8) (MRP-8) (p8) (S100 calcium-binding protein A8) (Urinary stone protein band A)	Homo sapiens (Human)	10835	0.316764	0.336271	1.64157	27455	52289	70235	7795.7	0	106900	296460	0	27455	52289	70235	7795.7	2247.04	106900	296460	1520.04	NS	upRegulated	+							--N-S	+	+
663	P29508;P29508-2	P29508	SPB3_HUMAN	SERPINB3	Serpin B3 (Protein T4-A) (Squamous cell carcinoma antigen 1) (SCCA-1)	Homo sapiens (Human)	44565	0.36325	0.380047	1.54552	117600	46080	60640	0	0	95520	198850	4917.9	117600	46080	60640	4393.27	2708.73	95520.1	198850	4917.9	NS	NS	+							---
354	P04899;P04899-4;P04899-6;P04899-3;P04899-5;P04899-2	P04899	GNAI2_HUMAN	GNAI2	Guanine nucleotide-binding protein G(i) subunit alpha-2 (Adenylate cyclase-inhibiting G alpha protein)	Homo sapiens (Human)	40451	0.337364	0.357092	1.4735	25803	62488	26435	34964	0	119090	77467	18909	25803	62488	26435	34964	1812.2	119090	77467	18909	NS	NS	+							E---	+	+
360	P05089-2;P05089;P05089-3	P05089	ARGI1_HUMAN	ARG1	Arginase-1 (EC 3.5.3.1) (Liver-type arginase) (Type I arginase)	Homo sapiens (Human)	34735	0.339686	0.358503	1.39411	0	39541	54893	18882	0	110810	117130	2668.2	7906.82	39541	54893	18882	2477.18	110810	117130	2668.2		NS	+							---
1038	Q08188	Q08188	TGM3_HUMAN	TGM3	Protein-glutamine gamma-glutamyltransferase E (EC 2.3.2.13) (Transglutaminase E) (TG(E)) (TGE) (TGase E) (Transglutaminase-3) (TGase-3) [Cleaved into: Protein-glutamine gamma-glutamyltransferase E 50 kDa catalytic chain; Protein-glutamine gamma-glutamyltransferase E 27 kDa non-catalytic chain]	Homo sapiens (Human)	76632	0.396393	0.413528	1.35492	55562	27500	49474	8346.4	0	109120	234450	0	55562	27500	49474	8346.4	3593.18	109120	234450	2036.57		NS	+							---
689	P31944	P31944	CASPE_HUMAN	CASP14	Caspase-14 (CASP-14) (EC 3.4.22.-) [Cleaved into: Caspase-14 subunit p17, mature form; Caspase-14 subunit p10, mature form; Caspase-14 subunit p20, intermediate form; Caspase-14 subunit p8, intermediate form]	Homo sapiens (Human)	27680	0.354053	0.372579	1.3147	12713	136430	121410	22436	0	273680	321760	8491.6	12713	136430	121410	22436	2114.87	273680	321760	8491.6		NS	+							---S
1011	Q02413	Q02413	DSG1_HUMAN	DSG1	Desmoglein-1 (Cadherin family member 4) (Desmosomal glycoprotein 1) (DG1) (DGI) (Pemphigus foliaceus antigen)	Homo sapiens (Human)	113748	0.420412	0.437325	1.31094	92350	56492	85967	35821	0	315220	540850	8491.5	92349.9	56492	85967	35821	3757.4	315220	540850	8491.5		NS	+				+			---	+
1190	Q6UWP8	Q6UWP8	SBSN_HUMAN	SBSN	Suprabasin	Homo sapiens (Human)	60541	0.35603	0.373574	1.22703	11776	45274	43914	6977.3	0	63672	87202	5478.8	11776	45274	43914	6977.3	2368.98	63672	87202	5478.8		NS	+							--N-
956	P62979;P62987;P0CG47;P0CG48	P62979	RS27A_HUMAN	RPS27A	Ubiquitin-40S ribosomal protein S27a (Ubiquitin carboxyl extension protein 80) [Cleaved into: Ubiquitin; 40S ribosomal protein S27a (Small ribosomal subunit protein eS31)]	Homo sapiens (Human)	17965	0.0760128	0.0896307	1.18475	501360	883500	1056200	412790	338480	701120	1018200	405660	501360	883500	1056200	412790	338480	701120	1018200	405660	NS	NS	+							E-M--S	+	+
1073	Q13418;Q13418-3;Q13418-2	Q13418	ILK_HUMAN	ILK	Integrin-linked protein kinase (EC 2.7.11.1) (59 kDa serine/threonine-protein kinase) (Beta-integrin-linked kinase) (ILK-1) (ILK-2) (p59ILK)	Homo sapiens (Human)	51419	0.454226	0.471145	1.02551	61550	92819	98629	31482	36942	100440	87047	49658	61550	92819	98629	31482	36942	100440	87047	49658	NS	NS	+							---
972	P68366;P68366-2	P68366	TBA4A_HUMAN	TUBA4A	Tubulin alpha-4A chain (EC 3.6.5.-) (Alpha-tubulin 1) (Testis-specific alpha-tubulin) (Tubulin H2-alpha) (Tubulin alpha-1 chain)	Homo sapiens (Human)	49924	0.595601	0.609061	-1.01545	521340	758000	1129500	275230	470910	888140	1072200	291280	521340	758000	1129500	275230	470910	888140	1072200	291280	NS	NS	+							---	+	+	+
337	P04040	P04040	CATA_HUMAN	CAT	Catalase (EC 1.11.1.6)	Homo sapiens (Human)	59756	0.509585	0.526094	-1.01575	0	17621	39104	4116.9	0	70103	75870	0	6170.36	17621	39104	4116.9	2303.44	70103	75870	1520.88	NS	NS	+							---	+	+
827	P51149	P51149	RAB7A_HUMAN	RAB7A	Ras-related protein Rab-7a (EC 3.6.5.2)	Homo sapiens (Human)	23490	0.510107	0.526094	-1.02395	0	71966	0	78210	0	101870	70942	49500	13129.3	71966	8116.1	78210	1843.02	101870	70942	49500	NS	NS	+					+		E-M-N-S	+	+
491	P12109	P12109	CO6A1_HUMAN	COL6A1	Collagen alpha-1(VI) chain	Homo sapiens (Human)	108529	0.521211	0.536019	-1.07275	128030	27051	0	31031	0	82725	69557	45047	128030	27051	7768.69	31031	4265.75	82725.1	69557	45047		NS	+							---
1298	Q96P63;Q96P63-2	Q96P63	SPB12_HUMAN	SERPINB12	Serpin B12	Homo sapiens (Human)	46276	0.531404	0.544952	-1.10868	46281	0	68860	25377	0	230300	231750	12714	46281	15000.9	68860	25377	2701.17	230300	231750	12714		NS	+				+			--N-
361	P05106;P05106-2;P05106-3	P05106	ITB3_HUMAN	ITGB3	Integrin beta-3 (Platelet membrane glycoprotein IIIa) (GPIIIa) (CD antigen CD61)	Homo sapiens (Human)	87058	0.616332	0.628485	-1.14221	33456	49300	40349	25845	23693	121040	85722	11909	33456	49300	40349	25845	23693	121040	85722	11909		NS	+							---S	+	+
828	P51570	P51570	GALK1_HUMAN	GALK1	Galactokinase (EC 2.7.1.6) (Galactose kinase)	Homo sapiens (Human)	42272	0.84641	0.855867	-1.22432	0	0	0	0	0	14679	17749	5429.1	5982	12148	10001	6804.19	7855.07	14679	17749	5429.1		NS	+							---	+
619	P25311	P25311	ZA2G_HUMAN	AZGP1	Zinc-alpha-2-glycoprotein (Zn-alpha-2-GP) (Zn-alpha-2-glycoprotein)	Homo sapiens (Human)	34259	0.689634	0.701257	-1.36715	0	40248	50572	6723	0	60158	286720	7828.5	8892.4	40248	50572	6723	3148.28	60158	286720	7828.5		NS	+							---
971	P68363;P68363-2	P68363	TBA1B_HUMAN	TUBA1B	Tubulin alpha-1B chain (EC 3.6.5.-) (Alpha-tubulin ubiquitous) (Tubulin K-alpha-1) (Tubulin alpha-ubiquitous chain) [Cleaved into: Detyrosinated tubulin alpha-1B chain]	Homo sapiens (Human)	50152	0.862554	0.869762	-1.44508	461890	168110	263540	173290	533410	522220	376340	147510	461890	168110	263540	173290	533410	522220	376340	147510	NS	NS	+				+			--N-	+	+
376	P06702	P06702	S10A9_HUMAN	S100A9	Protein S100-A9 (Calgranulin-B) (Calprotectin L1H subunit) (Leukocyte L1 complex heavy chain) (Migration inhibitory factor-related protein 14) (MRP-14) (p14) (S100 calcium-binding protein A9)	Homo sapiens (Human)	13242	0.738751	0.749097	-1.694	0	87218	103510	21900	0	253490	1065700	14365	11819.8	87218	103510	21900	4959.04	253490	1065700	14365	NS	upRegulated	+				+			---			+
987	P81605;P81605-2	P81605	DCD_HUMAN	DCD	Dermcidin (EC 3.4.-.-) (Preproteolysin) [Cleaved into: Survival-promoting peptide; DCD-1]	Homo sapiens (Human)	11284	0.874435	0.879293	-3.14794	0	0	19330	70735	0	251910	254410	79585	4919.59	21261.8	19330	70735	2753.55	251910	254410	79585		NS	+				+			---	+	+	+
308	P01040	P01040	CYTA_HUMAN	CSTA	Cystatin-A (Cystatin-AS) (Stefin-A) [Cleaved into: Cystatin-A, N-terminally processed]	Homo sapiens (Human)	11006	0.893281	0.895756	-4.32701	0	0	0	9788.7	0	260630	337910	18601	8333.3	23509.6	10146.8	9788.7	4163.92	260630	337910	18601	NS	upRegulated	+				+			---
641	P27105	P27105	STOM_HUMAN	STOM	Stomatin (Erythrocyte band 7 integral membrane protein) (Erythrocyte membrane protein band 7.2) (Protein 7.2b)	Homo sapiens (Human)	31731	0.920495	0.920495	-5.47045	0	0	0	0	0	136130	130100	53117	7851.41	16310.7	10937.6	2261.39	3015.39	136130	130100	53117	NS	NS	+							E-M--S	+	+
1172	Q5T4S7-3;Q5T4S7-4;Q5T4S7;Q5T4S7-2	Q5T4S7	UBR4_HUMAN	UBR4	E3 ubiquitin-protein ligase UBR4 (EC 2.3.2.27) (600 kDa retinoblastoma protein-associated factor) (N-recognin-4) (RING-type E3 ubiquitin transferase UBR4) (Retinoblastoma-associated factor of 600 kDa) (RBAF600) (p600) (Zinc finger UBR1-type protein 1)	Homo sapiens (Human)	573841	0.0138743	0.0242633	2.23859	0	25789	13292	6920.8	0	0	0	0	8666.75	25789	13292	6920.8	6715.01	7892.08	6054.93	2551.48	NS	NS	+							-M-N-S
1450	Q9Y490	Q9Y490	TLN1_HUMAN	TLN1	Talin-1	Homo sapiens (Human)	269767	0.0135639	0.0239519	2.09776	139000	179880	171940	71123	40592	116970	104870	31710	139000	179880	171940	71123	40592	116970	104870	31710	NS	NS	+							---S	+	+
331	P02786	P02786	TFR1_HUMAN	TFRC	Transferrin receptor protein 1 (TR) (TfR) (TfR1) (Trfr) (T9) (p90) (CD antigen CD71) [Cleaved into: Transferrin receptor protein 1, serum form (sTfR)]	Homo sapiens (Human)	84871	0.0344175	0.0440253	1.78211	93671	261780	200350	106970	33883	172760	185160	48071	93671	261780	200350	106970	33883	172760	185160	48071	NS	NS	+							E-M--S	+	+
2	A8K2U0	A8K2U0	A2ML1_HUMAN	A2ML1	Alpha-2-macroglobulin-like protein 1 (C3 and PZP-like alpha-2-macroglobulin domain-containing protein 9)	Homo sapiens (Human)	161107				0	0	0	0	0	11040	95919	0	_	_	_	_	_	_	_	_		NS	+							---
804	P49588;P49588-2	P49588	SYAC_HUMAN	AARS1	Alanine--tRNA ligase, cytoplasmic (EC 6.1.1.7) (Alanyl-tRNA synthetase) (AlaRS) (Renal carcinoma antigen NY-REN-42)	Homo sapiens (Human)	106810				31404	0	0	12990	0	0	0	0	_	_	_	_	_	_	_	_	NS		+							---S
1271	Q92887	Q92887	MRP2_HUMAN	ABCC2	ATP-binding cassette sub-family C member 2 (EC 7.6.2.-) (EC 7.6.2.2) (EC 7.6.2.3) (Canalicular multidrug resistance protein) (Canalicular multispecific organic anion transporter 1) (Multidrug resistance-associated protein 2)	Homo sapiens (Human)	174207				0	47919	0	19286	0	0	0	0	_	_	_	_	_	_	_	_		NS	+							E-M--S
1238	Q8NE71-2;Q8NE71	Q8NE71	ABCF1_HUMAN	ABCF1	ATP-binding cassette sub-family F member 1 (ATP-binding cassette 50) (TNF-alpha-stimulated ABC protein)	Homo sapiens (Human)	95926				0	18575	0	5261	0	0	0	0	_	_	_	_	_	_	_	_	NS	NS	+							--N-S
890	P61160;P61160-2	P61160	ARP2_HUMAN	ACTR2	Actin-related protein 2 (Actin-like protein 2)	Homo sapiens (Human)	44761				0	37967	0	9958.1	0	0	0	0	_	_	_	_	_	_	_	_	NS	NS	+		+					---	+	+
1020	Q04828	Q04828	AK1C1_HUMAN	AKR1C1	Aldo-keto reductase family 1 member C1 (EC 1.1.1.-) (EC 1.1.1.112) (EC 1.1.1.209) (EC 1.1.1.210) (EC 1.1.1.357) (EC 1.1.1.51) (EC 1.1.1.53) (EC 1.1.1.62) (EC 1.3.1.20) (20-alpha-hydroxysteroid dehydrogenase) (20-alpha-HSD) (EC 1.1.1.149) (Chlordecone reductase homolog HAKRC) (Dihydrodiol dehydrogenase 1) (DD1) (High-affinity hepatic bile acid-binding protein) (HBAB)	Homo sapiens (Human)	36788				0	0	0	18944	0	0	0	0	_	_	_	_	_	_	_	_										---
330	P02768;P02768-2;P02768-3	P02768	ALBU_HUMAN	ALB	Albumin	Homo sapiens (Human)	69367				890060	0	0	0	0	0	0	0	_	_	_	_	_	_	_	_		NS	+							E---S	+	+
441	P09972	P09972	ALDOC_HUMAN	ALDOC	Fructose-bisphosphate aldolase C (EC 4.1.2.13) (Brain-type aldolase)	Homo sapiens (Human)	39456				100150	0	178610	0	0	0	0	0	_	_	_	_	_	_	_	_		NS	+					+		---
496	P12429	P12429	ANXA3_HUMAN	ANXA3	Annexin A3 (35-alpha calcimedin) (Annexin III) (Annexin-3) (Inositol 1,2-cyclic phosphate 2-phosphohydrolase) (Lipocortin III) (Placental anticoagulant protein III) (PAP-III)	Homo sapiens (Human)	36375				0	38501	0	12935	0	0	0	0	_	_	_	_	_	_	_	_	NS	NS	+							---S	+
578	P20073-2;P20073	P20073	ANXA7_HUMAN	ANXA7	Annexin A7 (Annexin VII) (Annexin-7) (Synexin)	Homo sapiens (Human)	52739				0	63706	0	24000	0	0	0	0	_	_	_	_	_	_	_	_	NS	NS	+							---S	+	+	+
958	P63010-3;P63010;P63010-2;Q10567-4;Q10567-3;Q10567-2;Q10567	P63010	AP2B1_HUMAN	AP2B1	AP-2 complex subunit beta (AP105B) (Adaptor protein complex AP-2 subunit beta) (Adaptor-related protein complex 2 subunit beta) (Beta-2-adaptin) (Beta-adaptin) (Clathrin assembly protein complex 2 beta large chain) (Plasma membrane adaptor HA2/AP2 adaptin beta subunit)	Homo sapiens (Human)	104553				0	29843	0	14452	0	0	0	0	_	_	_	_	_	_	_	_	NS	NS	+							E-M--S	+	+
1379	Q9NVJ2;Q96BM9	Q9NVJ2	ARL8B_HUMAN	ARL8B	ADP-ribosylation factor-like protein 8B (EC 3.6.5.2) (ADP-ribosylation factor-like protein 10C) (Novel small G protein indispensable for equal chromosome segregation 1)	Homo sapiens (Human)	21539				0	46281	45940	0	0	0	0	0	_	_	_	_	_	_	_	_	NS	NS	+							-M--
415	P08243;P08243-2;P08243-3	P08243	ASNS_HUMAN	ASNS	Asparagine synthetase [glutamine-hydrolyzing] (EC 6.3.5.4) (Cell cycle control protein TS11) (Glutamine-dependent asparagine synthetase)	Homo sapiens (Human)	64370				35649	37358	0	0	0	0	0	0	_	_	_	_	_	_	_	_	NS	NS	+							-M-N-
304	P00966	P00966	ASSY_HUMAN	ASS1	Argininosuccinate synthase (EC 6.3.4.5) (Citrulline--aspartate ligase)	Homo sapiens (Human)	46530				0	16553	0	0	0	10774	0	0	_	_	_	_	_	_	_	_	NS	NS	+							---	+	+
374	P06576	P06576	ATPB_HUMAN	ATP5F1B	ATP synthase subunit beta, mitochondrial (EC 7.1.2.2) (ATP synthase F1 subunit beta)	Homo sapiens (Human)	56560				0	33325	0	0	0	0	29587	0	_	_	_	_	_	_	_	_	NS		+				+			---	+
1334	Q9BXJ4-3;Q9BXJ4;Q9BXJ4-2	Q9BXJ4	C1QT3_HUMAN	C1QTNF3	Complement C1q tumor necrosis factor-related protein 3 (Collagenous repeat-containing sequence 26 kDa protein) (CORS26) (Secretory protein CORS26)	Homo sapiens (Human)	26994				0	54806	28462	0	0	36834	16362	0	_	_	_	_	_	_	_	_		NS	+							---
1390	Q9NZT1	Q9NZT1	CALL5_HUMAN	CALML5	Calmodulin-like protein 5 (Calmodulin-like skin protein)	Homo sapiens (Human)	15893				0	0	0	37538	0	171520	146180	0	_	_	_	_	_	_	_	_		NS	+							---			+
650	P27824-2;P27824;P27824-3	P27824	CALX_HUMAN	CANX	Calnexin (IP90) (Major histocompatibility complex class I antigen-binding protein p88) (p90)	Homo sapiens (Human)	67568				0	85368	0	18369	0	0	0	0	_	_	_	_	_	_	_	_	NS	NS	+							E-M--S	+	+
394	P07384	P07384	CAN1_HUMAN	CAPN1	Calpain-1 catalytic subunit (EC 3.4.22.52) (Calcium-activated neutral proteinase 1) (CANP 1) (Calpain mu-type) (Calpain-1 large subunit) (Cell proliferation-inducing gene 30 protein) (Micromolar-calpain) (muCANP)	Homo sapiens (Human)	81890				0	0	0	0	0	18263	50612	0	_	_	_	_	_	_	_	_	NS	NS	+							--N-	+
781	P47755;P47755-2	P47755	CAZA2_HUMAN	CAPZA2	F-actin-capping protein subunit alpha-2 (CapZ alpha-2)	Homo sapiens (Human)	32949				25986	0	0	12443	0	0	0	0	_	_	_	_	_	_	_	_	NS	NS	+							---	+	+	+
515	P13987;P13987-2	P13987	CD59_HUMAN	CD59	CD59 glycoprotein (1F5 antigen) (20 kDa homologous restriction factor) (HRF-20) (HRF20) (MAC-inhibitory protein) (MAC-IP) (MEM43 antigen) (Membrane attack complex inhibition factor) (MACIF) (Membrane inhibitor of reactive lysis) (MIRL) (Protectin) (CD antigen CD59)	Homo sapiens (Human)	14177				0	0	155530	46091	0	0	0	0	_	_	_	_	_	_	_	_	upRegulated	NS	+							---	+	+
429	P08962-3;P08962-2;P08962	P08962	CD63_HUMAN	CD63	CD63 antigen (Granulophysin) (Lysosomal-associated membrane protein 3) (LAMP-3) (Lysosome integral membrane protein 1) (Limp1) (Melanoma-associated antigen ME491) (OMA81H) (Ocular melanoma-associated antigen) (Tetraspanin-30) (Tspan-30) (CD antigen CD63)	Homo sapiens (Human)	25637				0	0	76342	56093	0	0	0	0	_	_	_	_	_	_	_	_	NS	NS	+							---	+	+
872	P60033	P60033	CD81_HUMAN	CD81	CD81 antigen (26 kDa cell surface protein TAPA-1) (Target of the antiproliferative antibody 1) (Tetraspanin-28) (Tspan-28) (CD antigen CD81)	Homo sapiens (Human)	25809				78459	0	0	129190	0	55599	0	0	_	_	_	_	_	_	_	_	NS	NS	+							---	+	+
1134	Q15517	Q15517	CDSN_HUMAN	CDSN	Corneodesmosin (S protein)	Homo sapiens (Human)	51522				0	0	0	16498	0	0	246890	0	_	_	_	_	_	_	_	_		NS	+							---S
929	P62633-7;P62633-3;P62633-2;P62633;P62633-5;P62633-6	P62633	CNBP_HUMAN	CNBP	CCHC-type zinc finger nucleic acid binding protein (Cellular nucleic acid-binding protein) (CNBP) (Zinc finger protein 9)	Homo sapiens (Human)	19463				0	20642	0	0	0	0	0	0	_	_	_	_	_	_	_	_	NS	NS	+	+	+			+	+	E---S	+		+
1457	Q9Y678	Q9Y678	COPG1_HUMAN	COPG1	Coatomer subunit gamma-1 (Gamma-1-coat protein) (Gamma-1-COP)	Homo sapiens (Human)	97718				0	23275	0	6126	0	0	0	0	_	_	_	_	_	_	_	_	NS	NS	+							E-M--S	+
265	O75534-2;O75534;O75534-3;O75534-4	O75534	CSDE1_HUMAN	CSDE1	Cold shock domain-containing protein E1 (N-ras upstream gene protein) (Protein UNR)	Homo sapiens (Human)	88885				0	42408	18139	0	0	0	0	0	_	_	_	_	_	_	_	_	NS	NS	+	+	+				+	--N-			+
340	P04080	P04080	CYTB_HUMAN	CSTB	Cystatin-B (CPI-B) (Liver thiol proteinase inhibitor) (Stefin-B)	Homo sapiens (Human)	11140				0	42573	30100	0	0	0	0	0	_	_	_	_	_	_	_	_	NS	NS	+							---	+
246	O60716;O60716-3;O60716-11;O60716-13;O60716-17;O60716-18;O60716-9;O60716-5;O60716-19;O60716-21;O60716-25;O60716-26;O60716-2;O60716-27;O60716-29;O60716-10;O60716-12;O60716-6;O60716-7;O60716-4;O60716-8;O60716-32;O60716-14;O60716-31;O60716-16;O60716-20;O60716-22;O60716-23;O60716-24;O60716-28;O60716-30;O60716-15	O60716	CTND1_HUMAN	CTNND1	Catenin delta-1 (Cadherin-associated Src substrate) (CAS) (p120 catenin) (p120(ctn)) (p120(cas))	Homo sapiens (Human)	108170				0	42958	24850	0	0	0	0	0	_	_	_	_	_	_	_	_	NS	NS	+							-M--S			+
391	P07339	P07339	CATD_HUMAN	CTSD	Cathepsin D (EC 3.4.23.5) [Cleaved into: Cathepsin D light chain; Cathepsin D heavy chain]	Homo sapiens (Human)	44552				0	39235	33747	0	0	51265	833000	0	_	_	_	_	_	_	_	_	NS	NS	+				+			---	+
1255	Q92499;Q92499-3;Q92499-2	Q92499	DDX1_HUMAN	DDX1	ATP-dependent RNA helicase DDX1 (EC 3.6.4.13) (DEAD box protein 1) (DEAD box protein retinoblastoma) (DBP-RB)	Homo sapiens (Human)	82432				0	33152	27282	0	0	0	0	0	_	_	_	_	_	_	_	_	NS	NS	+		+	+			+	E-M--			+
820	P50570-3;P50570-2;P50570-5;P50570-4;P50570	P50570	DYN2_HUMAN	DNM2	Dynamin-2 (EC 3.6.5.5)	Homo sapiens (Human)	98064				0	28974	0	0	0	0	0	0	_	_	_	_	_	_	_	_	NS	NS	+							---
1072	Q13409-6;Q13409-3;Q13409-7;Q13409-2;Q13409-5;Q13409	Q13409	DC1I2_HUMAN	DYNC1I2	Cytoplasmic dynein 1 intermediate chain 2 (Cytoplasmic dynein intermediate chain 2) (Dynein intermediate chain 2, cytosolic) (DH IC-2)	Homo sapiens (Human)	71457				0	26767	0	4511.3	0	0	0	0	_	_	_	_	_	_	_	_	NS	NS	+							E-M--			+
1153	Q16610-2;Q16610;Q16610-4;Q16610-3	Q16610	ECM1_HUMAN	ECM1	Extracellular matrix protein 1 (Secretory component p85)	Homo sapiens (Human)	60674				0	0	0	6346.3	0	0	58333	0	_	_	_	_	_	_	_	_		NS	+							---
1284	Q96C19	Q96C19	EFHD2_HUMAN	EFHD2	EF-hand domain-containing protein D2 (Swiprosin-1)	Homo sapiens (Human)	26697				0	20101	0	12218	0	0	0	0	_	_	_	_	_	_	_	_	NS	NS	+							---
364	P05198	P05198	IF2A_HUMAN	EIF2S1	Eukaryotic translation initiation factor 2 subunit 1 (Eukaryotic translation initiation factor 2 subunit alpha) (eIF-2-alpha) (eIF-2A) (eIF-2alpha)	Homo sapiens (Human)	36112				0	36523	0	15095	0	0	0	0	_	_	_	_	_	_	_	_	NS	NS	+							E-M--S	+
577	P20042	P20042	IF2B_HUMAN	EIF2S2	Eukaryotic translation initiation factor 2 subunit 2 (Eukaryotic translation initiation factor 2 subunit beta) (eIF-2-beta)	Homo sapiens (Human)	38388				0	16659	0	8200.9	0	0	0	0	_	_	_	_	_	_	_	_	NS	NS	+							-M-N-			+
866	P55884;P55884-2	P55884	EIF3B_HUMAN	EIF3B	Eukaryotic translation initiation factor 3 subunit B (eIF3b) (Eukaryotic translation initiation factor 3 subunit 9) (Prt1 homolog) (hPrt1) (eIF-3-eta) (eIF3 p110) (eIF3 p116)	Homo sapiens (Human)	92482				0	34188	0	11581	0	0	0	0	_	_	_	_	_	_	_	_	NS	NS	+					+		-M--	+	+	+
1071	Q13347	Q13347	EIF3I_HUMAN	EIF3I	Eukaryotic translation initiation factor 3 subunit I (eIF3i) (Eukaryotic translation initiation factor 3 subunit 2) (TGF-beta receptor-interacting protein 1) (TRIP-1) (eIF-3-beta) (eIF3 p36)	Homo sapiens (Human)	36502				0	43143	0	9638.9	0	0	0	0	_	_	_	_	_	_	_	_	NS	NS	+							---			+
478	P11171-4;P11171-3;P11171-7;P11171-2;P11171;P11171-6;P11171-5	P11171	EPB41_HUMAN	EPB41	Protein 4.1 (P4.1) (4.1R) (Band 4.1) (EPB4.1) (Erythrocyte membrane protein band 4.1)	Homo sapiens (Human)	97017				0	0	15967	8718.9	0	27618	0	0	_	_	_	_	_	_	_	_	NS	NS	+							-M--
399	P07814	P07814	SYEP_HUMAN	EPRS1	Bifunctional glutamate/proline--tRNA ligase (Bifunctional aminoacyl-tRNA synthetase) (Cell proliferation-inducing gene 32 protein) (Glutamatyl-prolyl-tRNA synthetase) [Includes: Glutamate--tRNA ligase (EC 6.1.1.17) (Glutamyl-tRNA synthetase) (GluRS); Proline--tRNA ligase (EC 6.1.1.15) (Prolyl-tRNA synthetase)]	Homo sapiens (Human)	170591				0	32345	0	9231.5	0	0	0	0	_	_	_	_	_	_	_	_	NS		+							---	+
1146	Q16394	Q16394	EXT1_HUMAN	EXT1	Exostosin-1 (EC 2.4.1.224) (EC 2.4.1.225) (Glucuronosyl-N-acetylglucosaminyl-proteoglycan/N-acetylglucosaminyl-proteoglycan 4-alpha-N-acetylglucosaminyltransferase) (Multiple exostoses protein 1) (Putative tumor suppressor protein EXT1)	Homo sapiens (Human)	86255				0	0	0	0	0	16501	20433	0	_	_	_	_	_	_	_	_	NS	NS	+							---
1083	Q13642-1;Q13642-5;Q13642-4;Q13642;Q13642-3	Q13642	FHL1_HUMAN	FHL1	Four and a half LIM domains protein 1 (FHL-1) (Skeletal muscle LIM-protein 1) (SLIM) (SLIM-1)	Homo sapiens (Human)	36263				0	35068	47762	0	0	0	0	0	_	_	_	_	_	_	_	_		NS	+							E-M--	+	+	+
1098	Q14254	Q14254	FLOT2_HUMAN	FLOT2	Flotillin-2 (Epidermal surface antigen) (ESA) (Membrane component chromosome 17 surface marker 1)	Homo sapiens (Human)	47064				0	34260	25655	0	0	0	0	0	_	_	_	_	_	_	_	_	NS	NS	+							-M--S	+
1107	Q14697;Q14697-2	Q14697	GANAB_HUMAN	GANAB	Neutral alpha-glucosidase AB (EC 3.2.1.207) (Alpha-glucosidase 2) (Glucosidase II subunit alpha)	Homo sapiens (Human)	106874				0	39919	10482	0	0	0	0	0	_	_	_	_	_	_	_	_	NS	NS	+							E-M--	+	+
750	P41250-2;P41250	P41250	GARS_HUMAN	GARS1	Glycine--tRNA ligase (EC 6.1.1.14) (Diadenosine tetraphosphate synthetase) (Ap4A synthetase) (EC 2.7.7.-) (Glycyl-tRNA synthetase) (GlyRS) (Glycyl-tRNA synthetase 1)	Homo sapiens (Human)	83166				0	25665	0	13834	0	0	0	0	_	_	_	_	_	_	_	_	NS		+							---	+
1263	Q92616	Q92616	GCN1_HUMAN	GCN1	eIF-2-alpha kinase activator GCN1 (GCN1 eIF-2-alpha kinase activator homolog) (GCN1-like protein 1) (General control of amino-acid synthesis 1-like protein 1) (Translational activator GCN1) (HsGCN1)	Homo sapiens (Human)	292710				0	35871	18623	0	0	0	0	0	_	_	_	_	_	_	_	_	NS		+							---	+
256	O75223	O75223	GGCT_HUMAN	GGCT	Gamma-glutamylcyclotransferase (EC 4.3.2.9) (Cytochrome c-releasing factor 21)	Homo sapiens (Human)	21008				0	0	0	0	0	52628	147850	0	_	_	_	_	_	_	_	_		NS	+				+			-M--S
1267	Q92820	Q92820	GGH_HUMAN	GGH	Gamma-glutamyl hydrolase (EC 3.4.19.9) (Conjugase) (GH) (Gamma-Glu-X carboxypeptidase)	Homo sapiens (Human)	35964				0	31875	0	0	0	19058	0	0	_	_	_	_	_	_	_	_		NS	+							-M--
1273	Q92896;Q92896-3;Q92896-2	Q92896	GSLG1_HUMAN	GLG1	Golgi apparatus protein 1 (CFR-1) (Cysteine-rich fibroblast growth factor receptor) (E-selectin ligand 1) (ESL-1) (Golgi sialoglycoprotein MG-160)	Homo sapiens (Human)	134552				0	339920	802780	0	0	0	0	0	_	_	_	_	_	_	_	_	NS	NS	+							E-M--S
426	P08754	P08754	GNAI3_HUMAN	GNAI3	Guanine nucleotide-binding protein G(i) subunit alpha-3 (G(i) alpha-3)	Homo sapiens (Human)	40532				0	63594	0	6664.5	0	0	0	0	_	_	_	_	_	_	_	_	NS	NS	+							E-M--	+
1235	Q8NBJ4-2;Q8NBJ4	Q8NBJ4	GOLM1_HUMAN	GOLM1	Golgi membrane protein 1 (Golgi membrane protein GP73) (Golgi phosphoprotein 2)	Homo sapiens (Human)	45333				0	0	26316	6227.3	0	0	0	0	_	_	_	_	_	_	_	_	NS	NS	+							---
430	P09211	P09211	GSTP1_HUMAN	GSTP1	Glutathione S-transferase P (EC 2.5.1.18) (GST class-pi) (GSTP1-1)	Homo sapiens (Human)	23356				0	0	56525	29997	0	67666	42856	0	_	_	_	_	_	_	_	_	NS	NS	+				+	+		---	+	+
1222	Q8IUE6	Q8IUE6	H2A2B_HUMAN	H2AC21	Histone H2A type 2-B (H2A-clustered histone 21)	Homo sapiens (Human)	13995				0	0	0	157460	0	0	0	0	_	_	_	_	_	_	_	_			+							---	+
443	Q71UI9;P0C0S5;Q71UI9-4;Q71UI9-3;Q71UI9-2	Q71UI9	H2AV_HUMAN	H2AZ2	Histone H2A.V (H2A.F/Z) (H2A.Z variant histone 2)	Homo sapiens (Human)	13509				0	233100	361160	0	0	218020	74315	0	_	_	_	_	_	_	_	_	NS		+							---			+
386	P06899	P06899	H2B1J_HUMAN	H2BC11	Histone H2B type 1-J (Histone H2B.1) (Histone H2B.r) (H2B/r)	Homo sapiens (Human)	13904				0	0	0	0	0	0	517020	0	_	_	_	_	_	_	_	_			+							E---	+
1174	Q5TEC6	Q5TEC6	H37_HUMAN	H3-7	Histone H3-7	Homo sapiens (Human)	15430				0	0	0	0	0	0	443030	0	_	_	_	_	_	_	_	_										---
1103	Q14520-2;Q14520	Q14520	HABP2_HUMAN	HABP2	Hyaluronan-binding protein 2 (EC 3.4.21.-) (Factor VII-activating protease) (Factor seven-activating protease) (FSAP) (Hepatocyte growth factor activator-like protein) (Plasma hyaluronan-binding protein) [Cleaved into: Hyaluronan-binding protein 2 50 kDa heavy chain; Hyaluronan-binding protein 2 50 kDa heavy chain alternate form; Hyaluronan-binding protein 2 27 kDa light chain; Hyaluronan-binding…	Homo sapiens (Human)	62672				0	0	9998.1	0	0	0	0	0	_	_	_	_	_	_	_	_		NS	+							---	+	+
523	P14866-2;P14866	P14866	HNRPL_HUMAN	HNRNPL	Heterogeneous nuclear ribonucleoprotein L (hnRNP L)	Homo sapiens (Human)	64133				0	22765	0	8838.5	0	0	0	0	_	_	_	_	_	_	_	_	NS	NS	+	+		+	+	+		---	+
1170	Q58FF8	Q58FF8	H90B2_HUMAN	HSP90AB2P	Putative heat shock protein HSP 90-beta 2 (Heat shock protein 90-beta b) (Heat shock protein 90Bb)	Homo sapiens (Human)	44349				0	0	46270	19744	0	0	0	0	_	_	_	_	_	_	_	_										---
853	P54652	P54652	HSP72_HUMAN	HSPA2	Heat shock-related 70 kDa protein 2 (Heat shock 70 kDa protein 2)	Homo sapiens (Human)	70021				0	36399	22925	0	0	0	0	0	_	_	_	_	_	_	_	_	NS	NS	+			+				-M--	+	+
1264	Q92743	Q92743	HTRA1_HUMAN	HTRA1	Serine protease HTRA1 (EC 3.4.21.-) (High-temperature requirement A serine peptidase 1) (L56) (Serine protease 11)	Homo sapiens (Human)	51287				0	28979	76652	0	0	23178	32788	0	_	_	_	_	_	_	_	_		NS	+							E---	+	+
751	P41252	P41252	SYIC_HUMAN	IARS1	Isoleucine--tRNA ligase, cytoplasmic (EC 6.1.1.5) (Isoleucyl-tRNA synthetase) (IRS) (IleRS)	Homo sapiens (Human)	144498				0	25715	0	13434	0	0	0	0	_	_	_	_	_	_	_	_	NS		+							---	+
719	P35858;P35858-2	P35858	ALS_HUMAN	IGFALS	Insulin-like growth factor-binding protein complex acid labile subunit (ALS)	Homo sapiens (Human)	66035				0	0	0	0	0	0	20531	0	_	_	_	_	_	_	_	_		NS	+							---
282	O95373	O95373	IPO7_HUMAN	IPO7	Importin-7 (Imp7) (Ran-binding protein 7) (RanBP7)	Homo sapiens (Human)	119517				26689	0	0	6448.4	0	0	0	0	_	_	_	_	_	_	_	_	NS	NS	+							---			+
363	P05161	P05161	ISG15_HUMAN	ISG15	Ubiquitin-like protein ISG15 (Interferon-induced 15 kDa protein) (Interferon-induced 17 kDa protein) (IP17) (Ubiquitin cross-reactive protein) (hUCRP)	Homo sapiens (Human)	17888				0	0	23375	8453.9	0	0	0	0	_	_	_	_	_	_	_	_	downRegulated	upRegulated	+							---	+
849	P53990-2;P53990;P53990-4;P53990-5;P53990-3	P53990	IST1_HUMAN	IST1	IST1 homolog (hIST1) (Charged multivesicular body protein 8) (CHMP8) (Putative MAPK-activating protein PM28)	Homo sapiens (Human)	39751				15872	0	0	23929	0	0	0	0	_	_	_	_	_	_	_	_	NS	NS	+							---		+
423	P08648	P08648	ITA5_HUMAN	ITGA5	Integrin alpha-5 (CD49 antigen-like family member E) (Fibronectin receptor subunit alpha) (Integrin alpha-F) (VLA-5) (CD antigen CD49e) [Cleaved into: Integrin alpha-5 heavy chain; Integrin alpha-5 light chain]	Homo sapiens (Human)	114536				50815	46865	0	0	0	0	0	0	_	_	_	_	_	_	_	_		NS	+							---S	+	+
813	P49862-2;P49862	P49862	KLK7_HUMAN	KLK7	Kallikrein-7 (hK7) (EC 3.4.21.117) (Serine protease 6) (Stratum corneum chymotryptic enzyme) (hSCCE)	Homo sapiens (Human)	27525				0	0	0	0	0	19764	25868	0	_	_	_	_	_	_	_	_		NS	+							---
1173	Q5T749	Q5T749	KPRP_HUMAN	KPRP	Keratinocyte proline-rich protein (hKPRP)	Homo sapiens (Human)	64136				0	120990	0	24728	0	122240	285620	0	_	_	_	_	_	_	_	_		NS	+							--N-	+
505	P13473;P13473-2;P13473-3	P13473	LAMP2_HUMAN	LAMP2	Lysosome-associated membrane glycoprotein 2 (LAMP-2) (Lysosome-associated membrane protein 2) (CD107 antigen-like family member B) (LGP-96) (CD antigen CD107b)	Homo sapiens (Human)	44961				0	36809	41704	0	0	24613	41767	0	_	_	_	_	_	_	_	_	NS	NS	+							---		+
657	P28838-2;P28838	P28838	AMPL_HUMAN	LAP3	Cytosol aminopeptidase (EC 3.4.11.1) (Cysteinylglycine-S-conjugate dipeptidase) (EC 3.4.13.23) (Leucine aminopeptidase 3) (LAP-3) (Leucyl aminopeptidase) (Peptidase S) (Proline aminopeptidase) (EC 3.4.11.5) (Prolyl aminopeptidase)	Homo sapiens (Human)	56166				0	12137	0	11587	0	0	0	0	_	_	_	_	_	_	_	_	NS	NS	+				+			---	+	+
785	P47929	P47929	LEG7_HUMAN	LGALS7; LGALS7B	Galectin-7 (Gal-7) (HKL-14) (PI7) (p53-induced gene 1 protein)	Homo sapiens (Human)	15075				0	0	43670	0	0	104570	175750	0	_	_	_	_	_	_	_	_										---
1056	Q12907	Q12907	LMAN2_HUMAN	LMAN2	Vesicular integral-membrane protein VIP36 (Glycoprotein GP36b) (Lectin mannose-binding 2) (Vesicular integral-membrane protein 36) (VIP36)	Homo sapiens (Human)	40229				0	59977	46231	0	0	0	0	0	_	_	_	_	_	_	_	_	NS	NS	+							E---
1452	Q9Y4K0	Q9Y4K0	LOXL2_HUMAN	LOXL2	Lysyl oxidase homolog 2 (EC 1.4.3.13) (Lysyl oxidase-like protein 2) (Lysyl oxidase-related protein 2) (Lysyl oxidase-related protein WS9-14)	Homo sapiens (Human)	86725				0	425330	199400	0	0	0	0	0	_	_	_	_	_	_	_	_		NS	+							---
1036	Q07954	Q07954	LRP1_HUMAN	LRP1	Prolow-density lipoprotein receptor-related protein 1 (LRP-1) (Alpha-2-macroglobulin receptor) (A2MR) (Apolipoprotein E receptor) (APOER) (CD antigen CD91) [Cleaved into: Low-density lipoprotein receptor-related protein 1 85 kDa subunit (LRP-85); Low-density lipoprotein receptor-related protein 1 515 kDa subunit (LRP-515); Low-density lipoprotein receptor-related protein 1 intracellular domain (L…	Homo sapiens (Human)	504606				8089.7	13418	0	0	0	9821	0	0	_	_	_	_	_	_	_	_	NS	NS	+							---	+	+
332	P02788-2;P02788	P02788	TRFL_HUMAN	LTF	Lactotransferrin (Lactoferrin) (EC 3.4.21.-) (Growth-inhibiting protein 12) (Talalactoferrin) [Cleaved into: Lactoferricin-H (Lfcin-H); Kaliocin-1; Lactoferroxin-A; Lactoferroxin-B; Lactoferroxin-C]	Homo sapiens (Human)	78182				0	177890	0	0	0	0	69159	0	_	_	_	_	_	_	_	_	NS	NS	+							---S
584	P20645	P20645	MPRD_HUMAN	M6PR	Cation-dependent mannose-6-phosphate receptor (CD Man-6-P receptor) (CD-MPR) (46 kDa mannose 6-phosphate receptor) (MPR 46)	Homo sapiens (Human)	30993				33837	0	0	35498	0	0	0	0	_	_	_	_	_	_	_	_	NS	NS	+							---S
1395	Q9P0M6	Q9P0M6	H2AW_HUMAN	MACROH2A2	Core histone macro-H2A.2 (Histone macroH2A2) (mH2A2)	Homo sapiens (Human)	40058				0	16683	28725	0	0	0	0	0	_	_	_	_	_	_	_	_			+							---
1135	Q15555-5;Q15555-3;Q15555;Q15555-4;Q15555-2	Q15555	MARE2_HUMAN	MAPRE2	Microtubule-associated protein RP/EB family member 2 (APC-binding protein EB2) (End-binding protein 2) (EB2)	Homo sapiens (Human)	37031				0	22000	0	0	0	0	0	0	_	_	_	_	_	_	_	_	NS	NS	+							---
867	P56192;P56192-2	P56192	SYMC_HUMAN	MARS1	Methionine--tRNA ligase, cytoplasmic (EC 6.1.1.10) (Methionyl-tRNA synthetase) (MetRS)	Homo sapiens (Human)	101116				0	27226	0	19022	0	0	0	0	_	_	_	_	_	_	_	_	NS		+							---	+		+
1041	Q08431-4;Q08431;Q08431-2;Q08431-3	Q08431	MFGM_HUMAN	MFGE8	Lactadherin (Breast epithelial antigen BA46) (HMFG) (MFGM) (Milk fat globule-EGF factor 8) (MFG-E8) (SED1) [Cleaved into: Lactadherin short form; Medin]	Homo sapiens (Human)	43105				0	34607	0	0	0	49194	34237	0	_	_	_	_	_	_	_	_		NS	+							-M--		+
209	O15344-2;O15344	O15344	TRI18_HUMAN	MID1	E3 ubiquitin-protein ligase Midline-1 (EC 2.3.2.27) (Midin) (Putative transcription factor XPRF) (RING finger protein 59) (RING finger protein Midline-1) (RING-type E3 ubiquitin transferase Midline-1) (Tripartite motif-containing protein 18)	Homo sapiens (Human)	75251				0	52590	27545	0	0	0	0	0	_	_	_	_	_	_	_	_	NS	NS	+							-M--
1401	Q9UBG0	Q9UBG0	MRC2_HUMAN	MRC2	C-type mannose receptor 2 (C-type lectin domain family 13 member E) (Endocytic receptor 180) (Macrophage mannose receptor 2) (Urokinase-type plasminogen activator receptor-associated protein) (UPAR-associated protein) (Urokinase receptor-associated protein) (CD antigen CD280)	Homo sapiens (Human)	166674				0	8778.8	0	0	0	0	0	0	_	_	_	_	_	_	_	_		NS	+							---
1303	Q96S97	Q96S97	MYADM_HUMAN	MYADM	Myeloid-associated differentiation marker (Protein SB135)	Homo sapiens (Human)	35274				0	0	112420	58694	0	12727	0	0	_	_	_	_	_	_	_	_	NS	NS	+							E-M--S	+	+
715	P35580;P35580-5;P35580-2;P35580-3;P35580-4	P35580	MYH10_HUMAN	MYH10	Myosin-10 (Cellular myosin heavy chain, type B) (Myosin heavy chain 10) (Myosin heavy chain, non-muscle IIb) (Non-muscle myosin heavy chain B) (NMMHC-B) (Non-muscle myosin heavy chain IIb) (NMMHC II-b) (NMMHC-IIB)	Homo sapiens (Human)	228999				0	43102	0	0	0	0	0	0	_	_	_	_	_	_	_	_	NS	NS	+							E---S	+	+
235	O43795-2;O43795	O43795	MYO1B_HUMAN	MYO1B	Unconventional myosin-Ib (MYH-1c) (Myosin I alpha) (MMI-alpha) (MMIa)	Homo sapiens (Human)	131985				0	21776	0	12849	0	0	0	0	_	_	_	_	_	_	_	_	NS	NS	+							E-M-N-S	+	+
1058	Q12965	Q12965	MYO1E_HUMAN	MYO1E	Unconventional myosin-Ie (Myosin-Ic) (Unconventional myosin 1E)	Homo sapiens (Human)	127062				0	21993	0	15958	0	0	0	0	_	_	_	_	_	_	_	_	NS	NS	+							---
165	Q13765;E9PAV3-2;E9PAV3	Q13765	NACA_HUMAN	NACA	Nascent polypeptide-associated complex subunit alpha (NAC-alpha) (Alpha-NAC) (allergen Hom s 2)	Homo sapiens (Human)	23384				115800	0	0	49191	0	0	0	0	_	_	_	_	_	_	_	_	NS	NS	+							--N-S	+
1195	Q6ZVX7	Q6ZVX7	FBX50_HUMAN	NCCRP1	F-box only protein 50 (NCC receptor protein 1 homolog) (NCCRP-1) (Non-specific cytotoxic cell receptor protein 1 homolog)	Homo sapiens (Human)	30847				0	0	29751	0	0	42756	63367	0	_	_	_	_	_	_	_	_	NS	NS	+				+			---
1439	Q9Y2A7;Q9Y2A7-2	Q9Y2A7	NCKP1_HUMAN	NCKAP1	Nck-associated protein 1 (NAP 1) (Membrane-associated protein HEM-2) (p125Nap1)	Homo sapiens (Human)	128790				0	0	17601	7299.9	0	0	0	0	_	_	_	_	_	_	_	_	NS	NS	+							---	+
1455	Q9Y639-1;Q9Y639;Q9Y639-3;Q9Y639-4;Q9Y639-5	Q9Y639	NPTN_HUMAN	NPTN	Neuroplastin (Stromal cell-derived receptor 1) (SDR-1)	Homo sapiens (Human)	44387				0	78255	37155	0	0	0	0	0	_	_	_	_	_	_	_	_	NS	NS	+							E-M--	+	+
1138	Q15646;Q15646-3;Q15646-2	Q15646	OASL_HUMAN	OASL	2'-5'-oligoadenylate synthase-like protein (2'-5'-OAS-related protein) (2'-5'-OAS-RP) (59 kDa 2'-5'-oligoadenylate synthase-like protein) (Thyroid receptor-interacting protein 14) (TR-interacting protein 14) (TRIP-14) (p59 OASL) (p59OASL)	Homo sapiens (Human)	59226				0	23849	0	13243	0	0	0	0	_	_	_	_	_	_	_	_	downRegulated	upRegulated	+						+	---
1431	Q9UQ80-2;Q9UQ80	Q9UQ80	PA2G4_HUMAN	PA2G4	Proliferation-associated protein 2G4 (Cell cycle protein p38-2G4 homolog) (hG4-1) (ErbB3-binding protein 1)	Homo sapiens (Human)	43787				21807	18746	0	0	0	0	0	0	_	_	_	_	_	_	_	_	NS	NS	+	+		+				-M--			+
672	P30086	P30086	PEBP1_HUMAN	PEBP1	Phosphatidylethanolamine-binding protein 1 (PEBP-1) (HCNPpp) (Neuropolypeptide h3) (Prostatic-binding protein) (Raf kinase inhibitor protein) (RKIP) [Cleaved into: Hippocampal cholinergic neurostimulating peptide (HCNP)]	Homo sapiens (Human)	21057				0	0	30886	15375	0	37402	29439	0	_	_	_	_	_	_	_	_	NS	NS	+				+			---	+	+
557	P17858;P17858-2	P17858	PFKAL_HUMAN	PFKL	ATP-dependent 6-phosphofructokinase, liver type (ATP-PFK) (PFK-L) (EC 2.7.1.11) (6-phosphofructokinase type B) (Phosphofructo-1-kinase isozyme B) (PFK-B) (Phosphohexokinase)	Homo sapiens (Human)	85018				0	0	36149	0	0	0	0	0	_	_	_	_	_	_	_	_	NS	NS	+							E-M-N-
835	P52209-2;P52209	P52209	6PGD_HUMAN	PGD	6-phosphogluconate dehydrogenase, decarboxylating (EC 1.1.1.44)	Homo sapiens (Human)	53140				0	80338	0	23887	0	0	0	0	_	_	_	_	_	_	_	_	NS	NS	+							---S	+	+
494	P12273	P12273	PIP_HUMAN	PIP	Prolactin-inducible protein (Gross cystic disease fluid protein 15) (GCDFP-15) (Prolactin-induced protein) (Secretory actin-binding protein) (SABP) (gp17)	Homo sapiens (Human)	16572				0	0	0	0	0	75498	97001	0	_	_	_	_	_	_	_	_		NS	+				+			---
184	O00592-2;O00592	O00592	PODXL_HUMAN	PODXL	Podocalyxin (GCTM-2 antigen) (Gp200) (Podocalyxin-like protein 1) (PC) (PCLP-1)	Homo sapiens (Human)	58635				0	144440	71574	0	0	0	0	0	_	_	_	_	_	_	_	_	NS	downRegulated	+							---S	+
1251	Q8WVV4-1;Q8WVV4	Q8WVV4	POF1B_HUMAN	POF1B	Protein POF1B (Premature ovarian failure protein 1B)	Homo sapiens (Human)	68065				0	0	0	0	0	23043	39865	0	_	_	_	_	_	_	_	_	NS	NS	+							---
909	P62140	P62140	PP1B_HUMAN	PPP1CB	Serine/threonine-protein phosphatase PP1-beta catalytic subunit (PP-1B) (PPP1CD) (EC 3.1.3.16) (EC 3.1.3.53)	Homo sapiens (Human)	37187				0	55965	26891	0	0	0	0	0	_	_	_	_	_	_	_	_	NS	NS	+	+	+				+	--N-		+
694	P32119	P32119	PRDX2_HUMAN	PRDX2	Peroxiredoxin-2 (EC 1.11.1.24) (Natural killer cell-enhancing factor B) (NKEF-B) (PRP) (Thiol-specific antioxidant protein) (TSA) (Thioredoxin peroxidase 1) (Thioredoxin-dependent peroxide reductase 1) (Thioredoxin-dependent peroxiredoxin 2)	Homo sapiens (Human)	21892				0	0	0	0	0	77324	109160	0	_	_	_	_	_	_	_	_	NS	NS	+							---	+	+
984	P78527-2;P78527	P78527	PRKDC_HUMAN	PRKDC	DNA-dependent protein kinase catalytic subunit (DNA-PK catalytic subunit) (DNA-PKcs) (EC 2.7.11.1) (DNPK1) (p460)	Homo sapiens (Human)	469089				0	75568	0	9076.2	0	0	0	0	_	_	_	_	_	_	_	_	NS	NS	+			+				-M--S	+	+
279	O95084-2;O95084	O95084	PRS23_HUMAN	PRSS23	Serine protease 23 (EC 3.4.21.-) (Putative secreted protein Zsig13)	Homo sapiens (Human)	43001				0	96344	0	0	0	0	0	0	_	_	_	_	_	_	_	_	NS	NS	+							---
624	P25786;P25786-2	P25786	PSA1_HUMAN	PSMA1	Proteasome subunit alpha type-1 (30 kDa prosomal protein) (PROS-30) (Macropain subunit C2) (Multicatalytic endopeptidase complex subunit C2) (Proteasome component C2) (Proteasome nu chain)	Homo sapiens (Human)	29556				0	109030	55019	0	0	0	0	0	_	_	_	_	_	_	_	_	NS	NS	+							---	+
627	P25789;P25789-2	P25789	PSA4_HUMAN	PSMA4	Proteasome subunit alpha type-4 (Macropain subunit C9) (Multicatalytic endopeptidase complex subunit C9) (Proteasome component C9) (Proteasome subunit L)	Homo sapiens (Human)	29484				22959	45728	0	0	0	0	0	0	_	_	_	_	_	_	_	_	NS	NS	+							---
880	P60900;P60900-2	P60900	PSA6_HUMAN	PSMA6	Proteasome subunit alpha type-6 (27 kDa prosomal protein) (PROS-27) (p27K) (Macropain iota chain) (Multicatalytic endopeptidase complex iota chain) (Proteasome iota chain)	Homo sapiens (Human)	27399				0	49510	0	16334	0	0	0	0	_	_	_	_	_	_	_	_	NS	NS	+							---	+	+
926	P62333	P62333	PRS10_HUMAN	PSMC6	26S proteasome regulatory subunit 10B (26S proteasome AAA-ATPase subunit RPT4) (Proteasome 26S subunit ATPase 6) (Proteasome subunit p42)	Homo sapiens (Human)	44173				0	47687	34621	0	0	0	0	0	_	_	_	_	_	_	_	_	NS	NS	+							---
170	O00231;O00231-2	O00231	PSD11_HUMAN	PSMD11	26S proteasome non-ATPase regulatory subunit 11 (26S proteasome regulatory subunit RPN6) (26S proteasome regulatory subunit S9) (26S proteasome regulatory subunit p44.5)	Homo sapiens (Human)	47464				0	88441	0	17641	0	0	0	0	_	_	_	_	_	_	_	_	NS	NS	+							---	+	+
1428	Q9UNM6;Q9UNM6-2	Q9UNM6	PSD13_HUMAN	PSMD13	26S proteasome non-ATPase regulatory subunit 13 (26S proteasome regulatory subunit RPN9) (26S proteasome regulatory subunit S11) (26S proteasome regulatory subunit p40.5)	Homo sapiens (Human)	42945				0	33537	34033	0	0	0	0	0	_	_	_	_	_	_	_	_	NS	NS	+							---
831	P51665	P51665	PSMD7_HUMAN	PSMD7	26S proteasome non-ATPase regulatory subunit 7 (26S proteasome regulatory subunit RPN8) (26S proteasome regulatory subunit S12) (Mov34 protein homolog) (Proteasome subunit p40)	Homo sapiens (Human)	37025				0	70207	30803	0	0	0	0	0	_	_	_	_	_	_	_	_	NS	NS	+							---	+	+
997	Q00577	Q00577	PURA_HUMAN	PURA	Transcriptional activator protein Pur-alpha (Purine-rich single-stranded DNA-binding protein alpha)	Homo sapiens (Human)	34911				10115	23403	0	0	0	0	0	0	_	_	_	_	_	_	_	_	NS	NS	+	+		+		+	+	--N-	+	+	+
529	P15151-3;P15151-2;P15151-4;P15151	P15151	PVR_HUMAN	PVR	Poliovirus receptor (Nectin-like protein 5) (NECL-5) (CD antigen CD155)	Homo sapiens (Human)	45303				0	0	20733	12891	0	0	0	0	_	_	_	_	_	_	_	_		NS	+							-M--S	+
479	P11216	P11216	PYGB_HUMAN	PYGB	Glycogen phosphorylase, brain form (EC 2.4.1.1)	Homo sapiens (Human)	96696				0	21775	0	8122.4	0	0	0	0	_	_	_	_	_	_	_	_	NS	NS	+							---
380	P06737-2;P06737	P06737	PYGL_HUMAN	PYGL	Glycogen phosphorylase, liver form (EC 2.4.1.1)	Homo sapiens (Human)	97149				0	0	0	21220	0	17925	0	0	_	_	_	_	_	_	_	_	NS	NS	+							---	+	+
1144	Q15907-2;Q15907;P62491-2;P62491	Q15907	RB11B_HUMAN	RAB11B	Ras-related protein Rab-11B (EC 3.6.5.2) (GTP-binding protein YPT3)	Homo sapiens (Human)	24489				0	0	107770	0	0	45593	30782	0	_	_	_	_	_	_	_	_	NS	NS	+							E-M--		+
937	P62820;P62820-3;P62820-2	P62820	RAB1A_HUMAN	RAB1A	Ras-related protein Rab-1A (EC 3.6.5.2) (YPT1-related protein)	Homo sapiens (Human)	22678				0	173720	0	42612	0	0	0	0	_	_	_	_	_	_	_	_	NS	NS	+							E-M--S	+	+	+
1128	Q15286	Q15286	RAB35_HUMAN	RAB35	Ras-related protein Rab-35 (GTP-binding protein RAY) (Ras-related protein Rab-1C)	Homo sapiens (Human)	23025				0	42020	0	19013	0	0	0	0	_	_	_	_	_	_	_	_	NS	NS	+							E-M-N-S	+	+
1342	Q9H0H5	Q9H0H5	RGAP1_HUMAN	RACGAP1	Rac GTPase-activating protein 1 (Male germ cell RacGap) (MgcRacGAP) (Protein CYK4 homolog) (CYK4) (HsCYK-4)	Homo sapiens (Human)	71027				0	33113	41685	0	0	18310	0	0	_	_	_	_	_	_	_	_	NS	NS	+							---			+
966	P63244	P63244	RACK1_HUMAN	RACK1	Receptor of activated protein C kinase 1 (Cell proliferation-inducing gene 21 protein) (Guanine nucleotide-binding protein subunit beta-2-like 1) (Guanine nucleotide-binding protein subunit beta-like protein 12.3) (Human lung cancer oncogene 7 protein) (HLC-7) (Receptor for activated C kinase) (Small ribosomal subunit protein RACK1) [Cleaved into: Receptor of activated protein C kinase 1, N-termi…	Homo sapiens (Human)	35077				0	0	83787	38986	0	0	0	0	_	_	_	_	_	_	_	_	NS		+			+	+	+		E-M--S	+		+
850	P54136;P54136-2	P54136	SYRC_HUMAN	RARS1	Arginine--tRNA ligase, cytoplasmic (EC 6.1.1.19) (Arginyl-tRNA synthetase) (ArgRS)	Homo sapiens (Human)	75379				0	32782	17972	0	0	0	0	0	_	_	_	_	_	_	_	_	NS		+							---	+
993	P98179	P98179	RBM3_HUMAN	RBM3	RNA-binding protein 3 (RNA-binding motif protein 3) (RNPL)	Homo sapiens (Human)	17170				0	58322	42542	0	0	0	0	0	_	_	_	_	_	_	_	_	NS	NS	+	+						---	+
1177	Q63HN8;Q63HN8-4	Q63HN8	RN213_HUMAN	RNF213	E3 ubiquitin-protein ligase RNF213 (EC 2.3.2.27) (EC 3.6.4.-) (ALK lymphoma oligomerization partner on chromosome 17) (E3 ubiquitin-lipopolysaccharide ligase RNF213) (EC 2.3.2.-) (Mysterin) (RING finger protein 213)	Homo sapiens (Human)	591407				0	36371	0	7089.4	0	0	0	0	_	_	_	_	_	_	_	_	NS	NS	+							---
952	P62913-2;P62913	P62913	RL11_HUMAN	RPL11	60S ribosomal protein L11 (CLL-associated antigen KW-12) (Large ribosomal subunit protein uL5)	Homo sapiens (Human)	20252				58738	0	90215	0	0	0	0	0	_	_	_	_	_	_	_	_	NS	NS	+	+						-M-N-
670	P30050;P30050-2	P30050	RL12_HUMAN	RPL12	60S ribosomal protein L12 (Large ribosomal subunit protein uL11)	Homo sapiens (Human)	17819				0	67684	0	34630	0	0	0	0	_	_	_	_	_	_	_	_	NS	NS	+			+				E-M--	+
934	P62750	P62750	RL23A_HUMAN	RPL23A	60S ribosomal protein L23a (Large ribosomal subunit protein uL23)	Homo sapiens (Human)	17695				0	35499	0	15094	0	0	0	0	_	_	_	_	_	_	_	_	NS	NS	+	+						-M-N-	+
775	P46779;P46779-2;P46779-3	P46779	RL28_HUMAN	RPL28	60S ribosomal protein L28 (Large ribosomal subunit protein eL28)	Homo sapiens (Human)	15748				0	54368	0	28685	0	0	0	0	_	_	_	_	_	_	_	_	NS	NS	+	+						-M--S	+
951	P62910	P62910	RL32_HUMAN	RPL32	60S ribosomal protein L32 (Large ribosomal subunit protein eL32)	Homo sapiens (Human)	15860				0	117710	0	48086	0	0	0	0	_	_	_	_	_	_	_	_	NS	NS	+							E-M--	+
758	P42766	P42766	RL35_HUMAN	RPL35	60S ribosomal protein L35 (Large ribosomal subunit protein uL29)	Homo sapiens (Human)	14551				34133	0	30266	0	0	0	0	0	_	_	_	_	_	_	_	_	NS	NS	+	+						--N-	+
697	P32969	P32969	RL9_HUMAN	RPL9; RPL9P7; RPL9P8; RPL9P9	60S ribosomal protein L9 (Large ribosomal subunit protein uL6)	Homo sapiens (Human)	21863				63889	0	59355	0	0	0	0	0	_	_	_	_	_	_	_	_										---
352	P04843	P04843	RPN1_HUMAN	RPN1	Dolichyl-diphosphooligosaccharide--protein glycosyltransferase subunit 1 (Dolichyl-diphosphooligosaccharide--protein glycosyltransferase 67 kDa subunit) (Ribophorin I) (RPN-I) (Ribophorin-1)	Homo sapiens (Human)	68569				0	22800	0	7567.2	0	0	0	0	_	_	_	_	_	_	_	_	NS	NS	+							E-M-N-S	+	+
620	P25398	P25398	RS12_HUMAN	RPS12	40S ribosomal protein S12 (Small ribosomal subunit protein eS12)	Homo sapiens (Human)	14515				31775	99396	0	0	0	0	0	0	_	_	_	_	_	_	_	_	NS	NS	+							--N-	+
913	P62244	P62244	RS15A_HUMAN	RPS15A	40S ribosomal protein S15a (Small ribosomal subunit protein uS8)	Homo sapiens (Human)	14840				0	0	74440	74515	0	0	0	0	_	_	_	_	_	_	_	_	NS	NS	+							--N-
833	P51812;Q15418-3;Q15418-4;Q15349;Q15418;Q15349-3;Q15418-2;Q15349-2	P51812	KS6A3_HUMAN	RPS6KA3	Ribosomal protein S6 kinase alpha-3 (S6K-alpha-3) (EC 2.7.11.1) (90 kDa ribosomal protein S6 kinase 3) (p90-RSK 3) (p90RSK3) (Insulin-stimulated protein kinase 1) (ISPK-1) (MAP kinase-activated protein kinase 1b) (MAPK-activated protein kinase 1b) (MAPKAP kinase 1b) (MAPKAPK-1b) (Ribosomal S6 kinase 2) (RSK-2) (pp90RSK2)	Homo sapiens (Human)	83736				0	29114	0	11573	0	0	0	0	_	_	_	_	_	_	_	_	NS	NS	+							---	+		+
907	P62081	P62081	RS7_HUMAN	RPS7	40S ribosomal protein S7 (Small ribosomal subunit protein eS7)	Homo sapiens (Human)	22127				0	41300	0	16115	0	0	0	0	_	_	_	_	_	_	_	_	NS	NS	+	+						-M-N-	+
428	P08865	P08865	RSSA_HUMAN	RPSA	40S ribosomal protein SA (37 kDa laminin receptor precursor) (37LRP) (37/67 kDa laminin receptor) (LRP/LR) (67 kDa laminin receptor) (67LR) (Colon carcinoma laminin-binding protein) (Laminin receptor 1) (LamR) (Laminin-binding protein precursor p40) (LBP/p40) (Multidrug resistance-associated protein MGr1-Ag) (NEM/1CHD4) (Small ribosomal subunit protein uS2)	Homo sapiens (Human)	32854				42647	0	0	23526	0	0	0	0	_	_	_	_	_	_	_	_	NS	downRegulated	+	+			+			E---S	+	+
906	P62070-3;P62070;P62070-4;P62070-2	P62070	RRAS2_HUMAN	RRAS2	Ras-related protein R-Ras2 (EC 3.6.5.-) (Ras-like protein TC21) (Teratocarcinoma oncogene)	Homo sapiens (Human)	23400				0	46495	24006	0	0	0	0	0	_	_	_	_	_	_	_	_	NS	NS	+							---
1445	Q9Y3I0	Q9Y3I0	RTCB_HUMAN	RTCB	RNA-splicing ligase RtcB homolog (EC 6.5.1.8) (3'-phosphate/5'-hydroxy nucleic acid ligase)	Homo sapiens (Human)	55210				0	59023	30369	0	0	0	0	0	_	_	_	_	_	_	_	_	NS		+	+	+	+			+	--N-	+		+
881	P60903	P60903	S10AA_HUMAN	S100A10	Protein S100-A10 (Calpactin I light chain) (Calpactin-1 light chain) (Cellular ligand of annexin II) (S100 calcium-binding protein A10) (p10 protein) (p11)	Homo sapiens (Human)	11203				0	100980	219140	0	0	56428	0	0	_	_	_	_	_	_	_	_	NS	NS	+							---S	+	+
1361	Q9HCY8	Q9HCY8	S10AE_HUMAN	S100A14	Protein S100-A14 (S100 calcium-binding protein A14) (S114)	Homo sapiens (Human)	11662				0	0	0	0	0	48562	57688	0	_	_	_	_	_	_	_	_	NS	NS	+							---
1291	Q96FQ6	Q96FQ6	S10AG_HUMAN	S100A16	Protein S100-A16 (Aging-associated gene 13 protein) (Protein S100-F) (S100 calcium-binding protein A16)	Homo sapiens (Human)	11801				0	0	0	0	0	23698	18797	0	_	_	_	_	_	_	_	_	NS	NS	+							---
635	P26447	P26447	S10A4_HUMAN	S100A4	Protein S100-A4 (Calvasculin) (Metastasin) (Placental calcium-binding protein) (Protein Mts1) (S100 calcium-binding protein A4)	Homo sapiens (Human)	11729				0	0	113360	41235	0	0	0	0	_	_	_	_	_	_	_	_	NS	NS	+							---	+
681	P31151	P31151	S10A7_HUMAN	S100A7	Protein S100-A7 (Psoriasin) (S100 calcium-binding protein A7)	Homo sapiens (Human)	11471				0	0	0	0	0	144800	149590	0	_	_	_	_	_	_	_	_		NS	+							---	+
805	P49591	P49591	SYSC_HUMAN	SARS1	Serine--tRNA ligase, cytoplasmic (EC 6.1.1.11) (Seryl-tRNA synthetase) (SerRS) (Seryl-tRNA(Ser/Sec) synthetase)	Homo sapiens (Human)	58777				15404	17909	0	0	0	0	0	0	_	_	_	_	_	_	_	_	NS		+							--N-
1133	Q15436;Q15436-2	Q15436	SC23A_HUMAN	SEC23A	Protein transport protein Sec23A (hSec23A) (SEC23-related protein A)	Homo sapiens (Human)	86161				0	17328	0	3113.9	0	0	0	0	_	_	_	_	_	_	_	_	NS	NS	+							E-M--S
792	P48594	P48594	SPB4_HUMAN	SERPINB4	Serpin B4 (Leupin) (Peptidase inhibitor 11) (PI-11) (Squamous cell carcinoma antigen 2) (SCCA-2)	Homo sapiens (Human)	44854				0	0	0	0	0	30198	44584	0	_	_	_	_	_	_	_	_	NS	NS	+				+			---
609	P23246-2;P23246	P23246	SFPQ_HUMAN	SFPQ	Splicing factor, proline- and glutamine-rich (100 kDa DNA-pairing protein) (hPOMp100) (DNA-binding p52/p100 complex, 100 kDa subunit) (Polypyrimidine tract-binding protein-associated-splicing factor) (PSF) (PTB-associated-splicing factor)	Homo sapiens (Human)	76149				30154	0	0	7778.5	0	0	0	0	_	_	_	_	_	_	_	_	NS	NS	+	+		+	+	+		--N-	+		+
848	P53985	P53985	MOT1_HUMAN	SLC16A1	Monocarboxylate transporter 1 (MCT 1) (Solute carrier family 16 member 1)	Homo sapiens (Human)	53944				17642	0	39568	0	0	0	0	0	_	_	_	_	_	_	_	_	NS	NS	+							E-M--S	+	+
1252	Q8WWI5-3;Q8WWI5-2;Q8WWI5	Q8WWI5	CTL1_HUMAN	SLC44A1	Choline transporter-like protein 1 (CDw92) (Solute carrier family 44 member 1) (CD antigen CD92)	Homo sapiens (Human)	73302				0	37951	0	0	0	10716	0	0	_	_	_	_	_	_	_	_	NS	NS	+							-M--	+
467	P10451-4;P10451-5;P10451;P10451-3	P10451	OSTP_HUMAN	SPP1	Osteopontin (Bone sialoprotein 1) (Nephropontin) (Secreted phosphoprotein 1) (SPP-1) (Urinary stone protein) (Uropontin)	Homo sapiens (Human)	35423				0	175280	103880	0	0	109400	0	0	_	_	_	_	_	_	_	_		NS	+							---
1021	Q04837	Q04837	SSBP_HUMAN	SSBP1	Single-stranded DNA-binding protein, mitochondrial (Mt-SSB) (MtSSB) (PWP1-interacting protein 17)	Homo sapiens (Human)	17260				0	0	102130	31972	0	14276	0	0	_	_	_	_	_	_	_	_	NS	NS	+	+			+			--N-
1178	Q658P3-4;Q658P3-3;Q658P3;Q658P3-2	Q658P3	STEA3_HUMAN	STEAP3	Metalloreductase STEAP3 (EC 1.16.1.-) (Dudulin-2) (Six-transmembrane epithelial antigen of prostate 3) (Tumor suppressor-activated pathway protein 6) (hTSAP6) (pHyde) (hpHyde)	Homo sapiens (Human)	54601				0	0	0	0	0	27458	37957	0	_	_	_	_	_	_	_	_	NS	NS	+							E-M--S
692	P31948-3;P31948;P31948-2	P31948	STIP1_HUMAN	STIP1	Stress-induced-phosphoprotein 1 (STI1) (Hsc70/Hsp90-organizing protein) (Hop) (Renal carcinoma antigen NY-REN-11) (Transformation-sensitive protein IEF SSP 3521)	Homo sapiens (Human)	62639				14350	0	0	19955	0	12123	0	0	_	_	_	_	_	_	_	_	NS	NS	+		+	+				E-M-N-S			+
1050	Q12846;Q12846-2	Q12846	STX4_HUMAN	STX4	Syntaxin-4 (Renal carcinoma antigen NY-REN-31)	Homo sapiens (Human)	34180				0	28829	0	14784	0	0	0	0	_	_	_	_	_	_	_	_	NS	NS	+							-M--
1141	Q15833-2;Q15833;Q15833-3	Q15833	STXB2_HUMAN	STXBP2	Syntaxin-binding protein 2 (Protein unc-18 homolog 2) (Unc18-2) (Protein unc-18 homolog B) (Unc-18B)	Homo sapiens (Human)	66453				0	21476	0	4395.7	0	0	0	0	_	_	_	_	_	_	_	_	NS	NS	+							--N-	+
605	P22735;P22735-2	P22735	TGM1_HUMAN	TGM1	Protein-glutamine gamma-glutamyltransferase K (EC 2.3.2.13) (Epidermal TGase) (Transglutaminase K) (TG(K)) (TGK) (TGase K) (Transglutaminase-1) (TGase-1)	Homo sapiens (Human)	89787				0	0	9415.6	4313.8	0	79284	203560	0	_	_	_	_	_	_	_	_		NS	+				+			---
406	P07996;P07996-2	P07996	TSP1_HUMAN	THBS1	Thrombospondin-1 (Glycoprotein G)	Homo sapiens (Human)	129383				0	71684	54373	0	0	13875	0	0	_	_	_	_	_	_	_	_	NS	NS	+							---S	+	+
675	P30408	P30408	T4S1_HUMAN	TM4SF1	Transmembrane 4 L6 family member 1 (Membrane component chromosome 3 surface marker 1) (Tumor-associated antigen L6)	Homo sapiens (Human)	21632				0	567920	0	191370	0	108970	0	0	_	_	_	_	_	_	_	_	NS	NS	+							---	+
1332	Q9BVK6	Q9BVK6	TMED9_HUMAN	TMED9	Transmembrane emp24 domain-containing protein 9 (GMP25) (Glycoprotein 25L2) (p24 family protein alpha-2) (p24alpha2) (p25)	Homo sapiens (Human)	27277				0	36295	33685	0	0	0	0	0	_	_	_	_	_	_	_	_		NS	+							---	+
431	P09493-9;P09493-4;P09493-3;P09493-10;P09493;P09493-2;P09493-5;P09493-8;P09493-7;P09493-6	P09493	TPM1_HUMAN	TPM1	Tropomyosin alpha-1 chain (Alpha-tropomyosin) (Tropomyosin-1)	Homo sapiens (Human)	32709				0	26673	17483	0	0	0	0	0	_	_	_	_	_	_	_	_	NS	NS	+							E---S	+	+	+
384	P06753-5;P06753-2;P06753-4;P06753-3;P06753-6	P06753	TPM3_HUMAN	TPM3	Tropomyosin alpha-3 chain (Gamma-tropomyosin) (Tropomyosin-3) (Tropomyosin-5) (hTM5)	Homo sapiens (Human)	32950				0	0	50728	21758	0	0	0	0	_	_	_	_	_	_	_	_	NS	NS	+							E---S	+	+
1249	Q8WUA8	Q8WUA8	TSK_HUMAN	TSKU	Tsukushi (E2-induced gene 4 protein) (Leucine-rich repeat-containing protein 54)	Homo sapiens (Human)	37807				0	90590	54912	0	0	0	0	0	_	_	_	_	_	_	_	_	NS	NS	+							---
189	O14817	O14817	TSN4_HUMAN	TSPAN4	Tetraspanin-4 (Tspan-4) (Novel antigen 2) (NAG-2) (Transmembrane 4 superfamily member 7)	Homo sapiens (Human)	26118				0	310000	186440	0	0	88093	0	0	_	_	_	_	_	_	_	_		NS	+							---
1197	Q71U36-2;Q71U36;P0DPH8;P0DPH7;P0DPH7-2;Q6PEY2	Q71U36	TBA1A_HUMAN	TUBA1A	Tubulin alpha-1A chain (EC 3.6.5.-) (Alpha-tubulin 3) (Tubulin B-alpha-1) (Tubulin alpha-3 chain) [Cleaved into: Detyrosinated tubulin alpha-1A chain]	Homo sapiens (Human)	50136				0	0	0	0	0	41249	44072	0	_	_	_	_	_	_	_	_	NS	NS	+							---	+	+
1165	Q3ZCM7	Q3ZCM7	TBB8_HUMAN	TUBB8	Tubulin beta-8 chain (Tubulin beta 8 class VIII)	Homo sapiens (Human)	49776				0	0	221260	0	0	157370	231310	0	_	_	_	_	_	_	_	_		NS	+							---	+		+
1161	Q16881-7;Q16881-5;Q16881-2;Q16881-4;Q16881-3;Q16881-6;Q16881	Q16881	TRXR1_HUMAN	TXNRD1	Thioredoxin reductase 1, cytoplasmic (TR) (EC 1.8.1.9) (Gene associated with retinoic and interferon-induced mortality 12 protein) (GRIM-12) (Gene associated with retinoic and IFN-induced mortality 12 protein) (KM-102-derived reductase-like factor) (Peroxidase TXNRD1) (EC 1.11.1.2) (Thioredoxin reductase TR1)	Homo sapiens (Human)	70906				0	33186	0	7452	0	0	0	0	_	_	_	_	_	_	_	_	NS	NS	+							---
1275	Q93008;Q93008-3;P70398bemidelta3;P70398bemidelta2;P70398shortCterm;O00507-2	Q93008	USP9X_HUMAN	USP9X	Probable ubiquitin carboxyl-terminal hydrolase FAF-X (EC 3.4.19.12) (Deubiquitinating enzyme FAF-X) (Fat facets in mammals) (hFAM) (Fat facets protein-related, X-linked) (Ubiquitin thioesterase FAF-X) (Ubiquitin-specific protease 9, X chromosome) (Ubiquitin-specific-processing protease FAF-X)	Homo sapiens (Human)	290463				0	25322	0	5629	0	0	0	0	_	_	_	_	_	_	_	_	NS	NS	+							-M-N-
1142	Q15836;P63027	Q15836	VAMP3_HUMAN	VAMP3	Vesicle-associated membrane protein 3 (VAMP-3) (Cellubrevin) (CEB) (Synaptobrevin-3)	Homo sapiens (Human)	11309				0	0	39991	27971	0	0	0	0	_	_	_	_	_	_	_	_	NS	NS	+							-M--		+
594	P21796	P21796	VDAC1_HUMAN	VDAC1	Voltage-dependent anion-selective channel protein 1 (VDAC-1) (hVDAC1) (Outer mitochondrial membrane protein porin 1) (Plasmalemmal porin) (Porin 31HL) (Porin 31HM)	Homo sapiens (Human)	30773				0	9272.5	4331	0	0	4336.3	14622	0	_	_	_	_	_	_	_	_	NS	NS	+							E---S

## Sheet: Calu-3 + Ultra
Mass spectrometry analysis of SARS-CoV-2 virions produced from Calu3 cells and isolated through ultracentrifugation on sucrose cushion and ultrafiltration
								one tailed paired Student t-test	Benjamini-Hochberg correction		Without imputation						With imputation						Singh et al.1		RBPbase V0.2.0 alpha2	Sars-Cov-2 RNA binding protein						PPI Biogrid v4.4.221	In others viral particules		MSGP Database
id	Majority protein IDs	Entry	Entry Name	Gene Names (primary)	Protein names	Organism	Mass (Kda)	p-value SARS_CTL	q-value SARS_CTL	FC SARS_CTL imputated	SARS_3	SARS_4	SARS_5	CTL_3	CTL_4	CTL_5	SARS_3_imp	SARS_4_imp	SARS_5_imp	CTL_3_imp	CTL_4_imp	CTL_5_imp	Nasopharyngeal	Lung	RNAbp protein	Lee et al.3	Schmidt et al.4	Zhang et al.5	Labeau et al.6	flynn et al.7	Kamel et al.8	Oughtred et al.9	Dicker et al.10	gale et al.11	MSGP12
568	P0DTC9	P0DTC9	NCAP_SARS2	N	Nucleoprotein (N) (Nucleocapsid protein) (NC) (Protein N)	Severe acute respiratory syndrome coronavirus 2 (2019-nCoV) (SARS-CoV-2)	45626	0.00109405	0.143232	1083.89	32307000	15870000	11136000	0	0	0	32307000	15870000	11136000	15500.5	19666.6	14707.5										---			+
565	P0DTC5	P0DTC5	VME1_SARS2	M	Membrane protein (M) (E1 glycoprotein) (Matrix glycoprotein) (Membrane glycoprotein)	Severe acute respiratory syndrome coronavirus 2 (2019-nCoV) (SARS-CoV-2)	25147	0.00233929	0.143232	457.238	26827000	7041500	6431300	0	0	0	26827000	7041500	6431300	30813.4	33940.9	12152	upRegulated									---			+
563	P0DTC2	P0DTC2	SPIKE_SARS2	S	Spike glycoprotein (S glycoprotein) (E2) (Peplomer protein) [Cleaved into: Spike protein S1; Spike protein S2; Spike protein S2']	Severe acute respiratory syndrome coronavirus 2 (2019-nCoV) (SARS-CoV-2)	141178	0.00248091	0.143232	163.802	8598600	2076400	1322500	0	0	0	8598600	2076400	1322500	29819.1	11418.6	15778.9										---			+
1392	Q13283	Q13283	G3BP1_HUMAN	G3BP1	Ras GTPase-activating protein-binding protein 1 (G3BP-1) (EC 3.6.4.12) (EC 3.6.4.13) (ATP-dependent DNA helicase VIII) (hDH VIII) (GAP SH3 domain-binding protein 1)	Homo sapiens (Human)	52164	0.00844046	0.214313	46.0606	1317100	608000	380280	0	0	0	1317100	608000	380280	12295.2	12489.8	20292.9	NS	NS	+	+		+		+	+	--N-			+
330	O75643	O75643	U520_HUMAN	SNRNP200	U5 small nuclear ribonucleoprotein 200 kDa helicase (EC 3.6.4.13) (Activating signal cointegrator 1 complex subunit 3-like 1) (BRR2 homolog) (U5 snRNP-specific 200 kDa protein) (U5-200KD)	Homo sapiens (Human)	244508	0.00625077	0.198972	23.5578	346190	438000	442060	0	0	0	346190	438000	442060	24362.2	22326	9426.27	NS	NS	+							---	+	+	+
1231	P67809	P67809	YBOX1_HUMAN	YBX1	Y-box-binding protein 1 (YB-1) (CCAAT-binding transcription factor I subunit A) (CBF-A) (DNA-binding protein B) (DBPB) (Enhancer factor I subunit A) (EFI-A) (Nuclease-sensitive element-binding protein 1) (Y-box transcription factor)	Homo sapiens (Human)	35924	0.013945	0.278294	23.0285	562910	455230	235440	0	7740.3	0	562910	455230	235440	24987.9	7740.3	25542.6	NS	NS	+	+	+	+	+	+	+	--N-	+
599	P11940-2;P11940;Q9H361	P11940	PABP1_HUMAN	PABPC1	Polyadenylate-binding protein 1 (PABP-1) (Poly(A)-binding protein 1)	Homo sapiens (Human)	70671	0.0637582	0.400067	10.4373	784300	125210	95951	0	53189	0	784300	125210	95951	13641.7	53189	11421.2	NS	NS	+	+	+	+	+	+	+	--N-	+	+
1431	Q13813-3;Q13813;Q13813-2	Q13813	SPTN1_HUMAN	SPTAN1	Spectrin alpha chain, non-erythrocytic 1 (Alpha-II spectrin) (Fodrin alpha chain) (Spectrin, non-erythroid alpha subunit)	Homo sapiens (Human)	284539	0.0254551	0.293355	9.4482	143420	274560	250020	0	79097	21336	143420	274560	250020	6916.69	79097	21336	NS	NS	+							E-M--
667	P16401	P16401	H15_HUMAN	H1-5	Histone H1.5 (Histone H1a) (Histone H1b) (Histone H1s-3)	Homo sapiens (Human)	22580	0.108778	0.499006	9.25261	0	538710	174000	0	0	0	8488.93	538710	174000	10485.4	10423.1	9191.35			+							--N-	+
610	P12956;P12956-2	P12956	XRCC6_HUMAN	XRCC6	X-ray repair cross-complementing protein 6 (EC 3.6.4.-) (EC 4.2.99.-) (5'-deoxyribose-5-phosphate lyase Ku70) (5'-dRP lyase Ku70) (70 kDa subunit of Ku antigen) (ATP-dependent DNA helicase 2 subunit 1) (ATP-dependent DNA helicase II 70 kDa subunit) (CTC box-binding factor 75 kDa subunit) (CTC75) (CTCBF) (DNA repair protein XRCC6) (Lupus Ku autoantigen protein p70) (Ku70) (Thyroid-lupus autoantige…	Homo sapiens (Human)	69843	0.0468702	0.35883	9.06577	60456	476190	446820	26717	18018	35863	60456	476190	446820	26717	18018	35863	NS	NS	+	+		+				---
558	Q71UI9;P0C0S5;Q71UI9-3;Q71UI9-4;Q71UI9-2	Q71UI9	H2AV_HUMAN	H2AZ2	Histone H2A.V (H2A.F/Z) (H2A.Z variant histone 2)	Homo sapiens (Human)	13509	0.0455749	0.35883	8.8015	100410	614170	450550	0	199130	0	100410	614170	450550	15310.1	199130	13366.7	NS		+							---
1001	P49257	P49257	LMAN1_HUMAN	LMAN1	Protein ERGIC-53 (ER-Golgi intermediate compartment 53 kDa protein) (Gp58) (Intracellular mannose-specific lectin MR60) (Lectin mannose-binding 1)	Homo sapiens (Human)	57549	0.00457126	0.187819	8.42216	157600	147270	108120	0	0	0	157600	147270	108120	12498.6	20067.3	16747.8	NS	NS	+							E-M--S
1181	P62277	P62277	RS13_HUMAN	RPS13	40S ribosomal protein S13 (Small ribosomal subunit protein uS15)	Homo sapiens (Human)	17222	0.0380746	0.335558	8.24397	202940	123650	113810	84557	0	0	202940	123650	113810	84557	7618.32	7912.69	NS	NS	+	+						--N-	+
2141	Q9HA64	Q9HA64	KT3K_HUMAN	FN3KRP	Ketosamine-3-kinase (EC 2.7.1.172) (Fructosamine-3-kinase-related protein) (FN3K-RP) (FN3K-related protein) (Protein-psicosamine 3-kinase FN3KRP) (EC 2.7.1.-)	Homo sapiens (Human)	34412	0.0808926	0.432219	8.19719	0	295750	259560	0	0	0	24143.1	295750	259560	19288.7	9435.87	18487.5		NS	+							---
1104	P55209-2;P55209;P55209-3	P55209	NP1L1_HUMAN	NAP1L1	Nucleosome assembly protein 1-like 1 (NAP-1-related protein) (hNRP)	Homo sapiens (Human)	45374	0.0391947	0.336718	8.14351	49840	126470	156650	0	0	0	49840	126470	156650	17679.3	16174.5	6393.93	NS	NS	+							---	+
440	P02768;P02768-3	P02768	ALBU_HUMAN	ALB	Albumin	Homo sapiens (Human)	69367	0.116667	0.512792	8.0969	0	486370	421750	0	0	0	15422.7	486370	421750	22267.5	13547.3	19756.1		NS	+							E---S	+	+
2246	Q9P258	Q9P258	RCC2_HUMAN	RCC2	Protein RCC2 (RCC1-like protein TD-60) (Telophase disk protein of 60 kDa)	Homo sapiens (Human)	56085	0.162133	0.584792	7.90705	5405.5	310300	316270	0	7826.4	8258	5405.5	310300	316270	16603.3	7826.4	8258	NS	NS	+							E-M--S	+	+
2334	Q9UN86-2;Q9UN86	Q9UN86	G3BP2_HUMAN	G3BP2	Ras GTPase-activating protein-binding protein 2 (G3BP-2) (GAP SH3 domain-binding protein 2)	Homo sapiens (Human)	54121	0.00623675	0.198972	7.79657	445520	167240	73899	0	0	0	445520	167240	73899	38827.3	20863.2	14342.2	NS	NS	+	+	+	+			+	--N-
1105	P55263-4;P55263-2;P55263;P55263-3	P55263	ADK_HUMAN	ADK	Adenosine kinase (AK) (EC 2.7.1.20) (Adenosine 5'-phosphotransferase)	Homo sapiens (Human)	40545	0.0564483	0.389369	7.58385	0	214480	244740	0	14815	0	19584.7	214480	244740	11419.8	14815	13931	NS	NS	+							---	+
1546	Q16555;Q16555-2	Q16555	DPYL2_HUMAN	DPYSL2	Dihydropyrimidinase-related protein 2 (DRP-2) (Collapsin response mediator protein 2) (CRMP-2) (N2A3) (Unc-33-like phosphoprotein 2) (ULIP-2)	Homo sapiens (Human)	62294	0.000110808	0.0532254	7.55284	82112	113110	118750	0	0	0	82112	113110	118750	11268.4	14106.3	16104.1	NS	NS	+							---S	+
643	P14868;P14868-2	P14868	SYDC_HUMAN	DARS1	Aspartate--tRNA ligase, cytoplasmic (EC 6.1.1.12) (Aspartyl-tRNA synthetase) (AspRS) (Cell proliferation-inducing gene 40 protein)	Homo sapiens (Human)	57136	0.0230554	0.293355	7.00182	46499	118650	109450	0	0	0	46499	118650	109450	14577.7	15664.9	7703.35	NS		+							E-M--S	+
843	P30626;P30626-2;P30626-3	P30626	SORCN_HUMAN	SRI	Sorcin (22 kDa protein) (CP-22) (CP22) (V19)	Homo sapiens (Human)	21676	0.0331152	0.304168	6.92004	0	155810	136920	0	0	0	39281.1	155810	136920	16139.5	14384.8	10892.6	NS	NS	+							---
1025	P49915;P49915-2	P49915	GUAA_HUMAN	GMPS	GMP synthase [glutamine-hydrolyzing] (EC 6.3.5.2) (GMP synthetase) (Glutamine amidotransferase)	Homo sapiens (Human)	76715	0.0191489	0.29138	6.77993	35071	137160	162420	0	13073	0	35071	137160	162420	11162	13073	17179.8	NS	NS	+							---
1224	P63151;P63151-2	P63151	2ABA_HUMAN	PPP2R2A	Serine/threonine-protein phosphatase 2A 55 kDa regulatory subunit B alpha isoform (PP2A subunit B isoform B55-alpha) (PP2A subunit B isoform PR55-alpha) (PP2A subunit B isoform R2-alpha) (PP2A subunit B isoform alpha)	Homo sapiens (Human)	51692	0.0775013	0.426422	6.58389	0	69770	137600	0	0	0	15600.7	69770	137600	12573.5	3721.67	11214.7	NS	NS	+							-M--	+
812	P29144	P29144	TPP2_HUMAN	TPP2	Tripeptidyl-peptidase 2 (TPP-2) (EC 3.4.14.10) (Tripeptidyl aminopeptidase) (Tripeptidyl-peptidase II) (TPP-II)	Homo sapiens (Human)	138350	0.0922809	0.453587	6.5577	14157	173720	172140	0	0	7673.9	14157	173720	172140	13804.7	14171.2	7673.9		NS	+							---
491	P06748;P06748-2;P06748-3	P06748	NPM_HUMAN	NPM1	Nucleophosmin (NPM) (Nucleolar phosphoprotein B23) (Nucleolar protein NO38) (Numatrin)	Homo sapiens (Human)	32575	0.0102637	0.230934	6.33669	186700	544890	519580	0	97360	121190	186700	544890	519580	17606.5	97360	121190	NS	NS	+	+						---	+	+
1284	Q01518-2;Q01518	Q01518	CAP1_HUMAN	CAP1	Adenylyl cyclase-associated protein 1 (CAP 1)	Homo sapiens (Human)	51901	0.0203473	0.293355	6.24556	58324	307180	304150	0	105410	32691	58324	307180	304150	6490.92	105410	32691	NS	NS	+							---	+	+
1440	Q14008-2;Q14008;Q14008-3	Q14008	CKAP5_HUMAN	CKAP5	Cytoskeleton-associated protein 5 (Colonic and hepatic tumor overexpressed gene protein) (Ch-TOG)	Homo sapiens (Human)	225495	0.141117	0.551434	6.02926	491850	0	101410	0	0	0	491850	16152.8	101410	8778.4	20300.5	20627.7	NS	NS	+							---
1200	P62826	P62826	RAN_HUMAN	RAN	GTP-binding nuclear protein Ran (EC 3.6.5.-) (Androgen receptor-associated protein 24) (GTPase Ran) (Ras-like protein TC4) (Ras-related nuclear protein)	Homo sapiens (Human)	24423	0.0163437	0.29138	5.94683	169040	524740	1033200	0	155780	175130	169040	524740	1033200	15973	155780	175130	NS	NS	+			+			+	-M--	+	+
593	P11413;P11413-3;P11413-2	P11413	G6PD_HUMAN	G6PD	Glucose-6-phosphate 1-dehydrogenase (G6PD) (EC 1.1.1.49)	Homo sapiens (Human)	59257	0.0472155	0.35883	5.921	96720	194550	175660	0	104420	0	96720	194550	175660	11148.2	104420	13678.7	NS	NS	+							---	+
2354	Q9Y262-2;Q9Y262	Q9Y262	EIF3L_HUMAN	EIF3L	Eukaryotic translation initiation factor 3 subunit L (eIF3l) (Eukaryotic translation initiation factor 3 subunit 6-interacting protein) (Eukaryotic translation initiation factor 3 subunit E-interacting protein)	Homo sapiens (Human)	66727	0.0215604	0.293355	5.67645	0	164040	147510	0	0	0	24912	164040	147510	8869.03	16422	22628.2	NS	NS	+							-M--	+	+
551	P09651-3;P09651-2;P09651;Q32P51	P09651	ROA1_HUMAN	HNRNPA1	Heterogeneous nuclear ribonucleoprotein A1 (hnRNP A1) (Helix-destabilizing protein) (Single-strand RNA-binding protein) (hnRNP core protein A1) [Cleaved into: Heterogeneous nuclear ribonucleoprotein A1, N-terminally processed]	Homo sapiens (Human)	38747	0.0267519	0.294192	5.53825	114720	112330	91378.9	0	0	37640	114720	112330	91378.9	13340.3	13805.4	37640	NS	NS	+	+	+	+	+	+	+	--N-S	+	+
973	P46782	P46782	RS5_HUMAN	RPS5	40S ribosomal protein S5 (Small ribosomal subunit protein uS7) [Cleaved into: 40S ribosomal protein S5, N-terminally processed]	Homo sapiens (Human)	22876	0.00315658	0.156998	5.39062	46864	84074.9	61854	0	0	0	46864	84074.9	61854	6931.07	19804	11334.5	NS	downRegulated	+	+						-M-N-	+
1557	Q16778	Q16778	H2B2E_HUMAN	H2BC21	Histone H2B type 2-E (H2B-clustered histone 21) (Histone H2B-GL105) (Histone H2B.q) (H2B/q)	Homo sapiens (Human)	13920	0.12009	0.514822	5.17389	0	351950	359550	0	0	0	19564.6	351950	359550	27427.9	21770	29936.6	NS		+							---	+
520	P08133;P08133-2	P08133	ANXA6_HUMAN	ANXA6	Annexin A6 (67 kDa calelectrin) (Annexin VI) (Annexin-6) (Calphobindin-II) (CPB-II) (Chromobindin-20) (Lipocortin VI) (Protein III) (p68) (p70)	Homo sapiens (Human)	75873	0.051924	0.377448	5.16823	157980	286250	216740	9761.1	86735	83862	157980	286250	216740	9761.1	86735	83862	NS	NS	+							---	+	+
774	P25788-2;P25788	P25788	PSA3_HUMAN	PSMA3	Proteasome subunit alpha type-3 (Macropain subunit C8) (Multicatalytic endopeptidase complex subunit C8) (Proteasome component C8)	Homo sapiens (Human)	28433	0.0391854	0.336718	5.16465	80297	125550	206160	0	62163	0	80297	125550	206160	12312.4	62163	19711.8	NS	NS	+							---	+
707	P19338	P19338	NUCL_HUMAN	NCL	Nucleolin (Protein C23)	Homo sapiens (Human)	76614	0.104118	0.488326	5.14956	0	163510	187040	0	0	0	17018.9	163510	187040	19750	13400.8	14401.3	NS	NS	+	+		+	+		+	--N-	+	+
161	O00764;O00764-2;O00764-3	O00764	PDXK_HUMAN	PDXK	Pyridoxal kinase (EC 2.7.1.35) (Pyridoxine kinase)	Homo sapiens (Human)	35102	0.0239235	0.293355	5.11233	52740	170090	107030	0	0	0	52740	170090	107030	13781.2	15950.8	32689.1	NS	NS	+							-M--			+
1994	Q99436	Q99436	PSB7_HUMAN	PSMB7	Proteasome subunit beta type-7 (EC 3.4.25.1) (Macropain chain Z) (Multicatalytic endopeptidase complex chain Z) (Proteasome subunit Z)	Homo sapiens (Human)	29965	0.0249595	0.293355	5.03845	60047	227410	276110	0	46412	0	60047	227410	276110	22511.6	46412	28213.6	NS	NS	+							-M--
1398	Q13347	Q13347	EIF3I_HUMAN	EIF3I	Eukaryotic translation initiation factor 3 subunit I (eIF3i) (Eukaryotic translation initiation factor 3 subunit 2) (TGF-beta receptor-interacting protein 1) (TRIP-1) (eIF-3-beta) (eIF3 p36)	Homo sapiens (Human)	36502	0.0305765	0.301782	4.99869	0	118850	127660	0	0	0	21896.8	118850	127660	9901.64	13559.8	19811.2	NS	NS	+							---
1501	Q15149-7;Q15149-8;Q15149-9;Q15149-5;Q15149-4;Q15149-6;Q15149-3;Q15149-2;Q15149	Q15149	PLEC_HUMAN	PLEC	Plectin (PCN) (PLTN) (Hemidesmosomal protein 1) (HD1) (Plectin-1)	Homo sapiens (Human)	531791	0.00172356	0.143232	4.99637	129870	331990	250980	23516	60779	60700	129870	331990	250980	23516	60779	60700	NS	NS	+							---S	+	+
1503	Q15185-3;Q15185-4;Q15185	Q15185	TEBP_HUMAN	PTGES3	Prostaglandin E synthase 3 (EC 5.3.99.3) (Cytosolic prostaglandin E2 synthase) (cPGES) (Hsp90 co-chaperone) (Progesterone receptor complex p23) (Telomerase-binding protein p23)	Homo sapiens (Human)	18697	0.153742	0.571992	4.9123	307330	283860	379920	175480	213770	0	307330	283860	379920	175480	213770	7453.72	NS	NS	+							E-M--	+
1073	P53396;P53396-2;P53396-3	P53396	ACLY_HUMAN	ACLY	ATP-citrate synthase (EC 2.3.3.8) (ATP-citrate (pro-S-)-lyase) (ACL) (Citrate cleavage enzyme)	Homo sapiens (Human)	120839	0.012779	0.274459	4.86945	26289	319100	283260	0	47950	47645	26289	319100	283260	9008.15	47950	47645	NS	NS	+	+						-M--S	+	+
1996	Q99460-2;Q99460	Q99460	PSMD1_HUMAN	PSMD1	26S proteasome non-ATPase regulatory subunit 1 (26S proteasome regulatory subunit RPN2) (26S proteasome regulatory subunit S1) (26S proteasome subunit p112)	Homo sapiens (Human)	105836	0.000124833	0.0532254	4.73115	0	100120	111530	0	21372	22500	53044.5	100120	111530	11631.3	21372	22500	NS	NS	+							E---
1882	Q92841-1;Q92841-3;Q92841-2;Q92841	Q92841	DDX17_HUMAN	DDX17	Probable ATP-dependent RNA helicase DDX17 (EC 3.6.4.13) (DEAD box protein 17) (DEAD box protein p72) (DEAD box protein p82) (RNA-dependent helicase p72)	Homo sapiens (Human)	80272	0.0298194	0.301782	4.67997	0	114920	137090	0	0	0	12733.2	114920	137090	5970.73	17692.4	18526.6	NS	NS	+	+		+	+	+		---	+	+
591	P11387	P11387	TOP1_HUMAN	TOP1	DNA topoisomerase 1 (EC 5.6.2.1) (DNA topoisomerase I)	Homo sapiens (Human)	90726	0.0191306	0.29138	4.65709	67002	113800	93074	0	45319	0	67002	113800	93074	10109.8	45319	15335.2	NS	NS	+							---
611	P13010	P13010	XRCC5_HUMAN	XRCC5	X-ray repair cross-complementing protein 5 (EC 3.6.4.-) (86 kDa subunit of Ku antigen) (ATP-dependent DNA helicase 2 subunit 2) (ATP-dependent DNA helicase II 80 kDa subunit) (CTC box-binding factor 85 kDa subunit) (CTC85) (CTCBF) (DNA repair protein XRCC5) (Ku80) (Ku86) (Lupus Ku autoantigen protein p86) (Nuclear factor IV) (Thyroid-lupus autoantigen) (TLAA) (X-ray repair complementing defective…	Homo sapiens (Human)	82705	0.0637628	0.400067	4.60532	36181	69700	231090	0	21124	0	36181	69700	231090	18204	21124	15515.9	NS	NS	+			+				--N-	+	+
226	O43143	O43143	DHX15_HUMAN	DHX15	ATP-dependent RNA helicase DHX15 (EC 3.6.4.13) (ATP-dependent RNA helicase #46) (DEAH box protein 15) (Splicing factor Prp43) (hPrp43)	Homo sapiens (Human)	90933	0.0190966	0.29138	4.59285	73603	142920	88633.9	29598	23073	0	73603	142920	88633.9	29598	23073	14092	NS	NS	+							---	+
508	P07814	P07814	SYEP_HUMAN	EPRS1	Bifunctional glutamate/proline--tRNA ligase (Bifunctional aminoacyl-tRNA synthetase) (Cell proliferation-inducing gene 32 protein) (Glutamatyl-prolyl-tRNA synthetase) [Includes: Glutamate--tRNA ligase (EC 6.1.1.17) (Glutamyl-tRNA synthetase) (GluRS); Proline--tRNA ligase (EC 6.1.1.15) (Prolyl-tRNA synthetase)]	Homo sapiens (Human)	170591	0.0346641	0.309034	4.52661	63076	226890	225550	29887	46339	25129	63076	226890	225550	29887	46339	25129	NS		+							---	+
606	P12814;P12814-3;P12814-2;P12814-4	P12814	ACTN1_HUMAN	ACTN1	Alpha-actinin-1 (Alpha-actinin cytoskeletal isoform) (F-actin cross-linking protein) (Non-muscle alpha-actinin-1)	Homo sapiens (Human)	103058	0.1049	0.488326	4.50704	193630	219240	220860	8570.4	148570	80428	193630	219240	220860	8570.4	148570	80428	NS	NS	+							---S	+	+
2060	Q9BXJ9;Q9BXJ9-4	Q9BXJ9	NAA15_HUMAN	NAA15	N-alpha-acetyltransferase 15, NatA auxiliary subunit (Gastric cancer antigen Ga19) (N-terminal acetyltransferase) (NMDA receptor-regulated protein 1) (Protein tubedown-1) (Tbdn100)	Homo sapiens (Human)	101272	0.139325	0.550552	4.44182	0	227590	166150	0	0	0	17964.5	227590	166150	28034.5	11656.4	23720.8	NS	NS	+							---
273	O60547;O60547-2	O60547	GMDS_HUMAN	GMDS	GDP-mannose 4,6 dehydratase (EC 4.2.1.47) (GDP-D-mannose dehydratase) (GMD)	Homo sapiens (Human)	41950	0.132799	0.541618	4.36948	0	145310	170740	0	65060	0	19908.3	145310	170740	15574.2	65060	5843.26	NS	NS	+							---
999	P49189-3;P49189;P49189-2	P49189	AL9A1_HUMAN	ALDH9A1	4-trimethylaminobutyraldehyde dehydrogenase (TMABA-DH) (TMABALDH) (EC 1.2.1.47) (Aldehyde dehydrogenase E3 isozyme) (Aldehyde dehydrogenase family 9 member A1) (EC 1.2.1.3) (Gamma-aminobutyraldehyde dehydrogenase) (EC 1.2.1.19) (R-aminobutyraldehyde dehydrogenase) [Cleaved into: 4-trimethylaminobutyraldehyde dehydrogenase, N-terminally processed]	Homo sapiens (Human)	53802	0.0602948	0.396635	4.24105	0	82943	124860	0	0	0	20015.3	82943	124860	13910.5	13957	13996.1	NS	NS	+							---
492	P06753-5;P06753-2;P06753-4;P06753-3;P06753-6	P06753	TPM3_HUMAN	TPM3	Tropomyosin alpha-3 chain (Gamma-tropomyosin) (Tropomyosin-3) (Tropomyosin-5) (hTM5)	Homo sapiens (Human)	32950	0.0179454	0.29138	4.20385	128470	822150	832080	17834	291690	227410	128470	822150	832080	17834	291690	227410	NS	NS	+							E---S	+	+	+
2329	Q9UMS4	Q9UMS4	PRP19_HUMAN	PRPF19	Pre-mRNA-processing factor 19 (EC 2.3.2.27) (Nuclear matrix protein 200) (PRP19/PSO4 homolog) (hPso4) (RING-type E3 ubiquitin transferase PRP19) (Senescence evasion factor)	Homo sapiens (Human)	55181	0.04958	0.367465	4.20286	29874	92579	100530	0	19990	0	29874	92579	100530	17340.5	19990	10804.2	NS	NS	+							-M--	+	+
617	P13639	P13639	EF2_HUMAN	EEF2	Elongation factor 2 (EF-2)	Homo sapiens (Human)	95338	0.00666535	0.202359	4.19558	401450	1640000	2038900	129410	380740	368890	401450	1640000	2038900	129410	380740	368890	NS	NS	+	+		+				E---	+	+
1193	P62714;P67775;P67775-2	P62714	PP2AB_HUMAN	PPP2CB	Serine/threonine-protein phosphatase 2A catalytic subunit beta isoform (PP2A-beta) (EC 3.1.3.16)	Homo sapiens (Human)	35575	0.0223833	0.293355	4.17559	49615	79065	81411	0	28967	10588	49615	79065	81411	14302.3	28967	10588	NS	NS	+							---
1442	Q14103-3;Q14103;Q14103-4;Q14103-2	Q14103	HNRPD_HUMAN	HNRNPD	Heterogeneous nuclear ribonucleoprotein D0 (hnRNP D0) (AU-rich element RNA-binding protein 1)	Homo sapiens (Human)	38434	0.0165891	0.29138	4.16417	27463	93041	72465	0	0	0	27463	93041	72465	10881.1	20378.5	11564.2	NS	NS	+	+		+	+			--N-	+	+
1230	P63244	P63244	RACK1_HUMAN	RACK1	Receptor of activated protein C kinase 1 (Cell proliferation-inducing gene 21 protein) (Guanine nucleotide-binding protein subunit beta-2-like 1) (Guanine nucleotide-binding protein subunit beta-like protein 12.3) (Human lung cancer oncogene 7 protein) (HLC-7) (Receptor for activated C kinase) (Small ribosomal subunit protein RACK1) [Cleaved into: Receptor of activated protein C kinase 1, N-termi…	Homo sapiens (Human)	35077	0.163744	0.588359	4.16011	298330	609960	548890	460760	164810	0	298330	609960	548890	460760	164810	18268.9	NS		+			+	+	+		E-M--S	+
1280	Q01082;Q01082-2	Q01082	SPTB2_HUMAN	SPTBN1	Spectrin beta chain, non-erythrocytic 1 (Beta-II spectrin) (Fodrin beta chain) (Spectrin, non-erythroid beta chain 1)	Homo sapiens (Human)	274609	0.0224609	0.293355	4.14046	124740	350800	277370	0	154740	56985	124740	350800	277370	19391.6	154740	56985	NS	NS	+							E-M--
678	P17096-2	P17096	HMGA1_HUMAN	HMGA1b	High mobility group protein HMG-I/HMG-Y (HMG-I(Y)) (High mobility group AT-hook protein 1) (High mobility group protein A1) (High mobility group protein R)	Homo sapiens (Human)	10679	0.00257667	0.143232	4.13994	113060	648290	675020	0	170480	183630	113060	648290	675020	22273.8	170480	183630	NS	NS	+							---
1101	P55072	P55072	TERA_HUMAN	VCP	Transitional endoplasmic reticulum ATPase (TER ATPase) (EC 3.6.4.6) (15S Mg(2+)-ATPase p97 subunit) (Valosin-containing protein) (VCP)	Homo sapiens (Human)	89322	0.00527601	0.191763	4.13902	35855	205480	190810	0	50387	35480	35855	205480	190810	11089.8	50387	35480		NS	+							---
1191	P62633-7;P62633-3;P62633-2;P62633-8;P62633-5;P62633;P62633-4;P62633-6	P62633	CNBP_HUMAN	CNBP	CCHC-type zinc finger nucleic acid binding protein (Cellular nucleic acid-binding protein) (CNBP) (Zinc finger protein 9)	Homo sapiens (Human)	19463	0.0233228	0.293355	4.00541	35481	75793	47543	0	14262	0	35481	75793	47543	16475.7	14262	8467.33	NS	NS	+	+	+			+	+	E---S	+
1008	P49588;P49588-2	P49588	SYAC_HUMAN	AARS1	Alanine--tRNA ligase, cytoplasmic (EC 6.1.1.7) (Alanyl-tRNA synthetase) (AlaRS) (Renal carcinoma antigen NY-REN-42)	Homo sapiens (Human)	106810	0.0475563	0.35883	3.98287	71978	277440	664740	0	174680	105300	71978	277440	664740	11422.5	174680	105300	NS		+							---S
1004	P49368;P49368-2	P49368	TCPG_HUMAN	CCT3	T-complex protein 1 subunit gamma (TCP-1-gamma) (CCT-gamma) (hTRiC5)	Homo sapiens (Human)	60534	0.00715729	0.202359	3.98122	60619	394260	223200	0	78030	77365	60619	394260	223200	14003.4	78030	77365	NS	NS	+							---	+	+
2347	Q9UQ80-2;Q9UQ80	Q9UQ80	PA2G4_HUMAN	PA2G4	Proliferation-associated protein 2G4 (Cell cycle protein p38-2G4 homolog) (hG4-1) (ErbB3-binding protein 1)	Homo sapiens (Human)	43787	0.0193912	0.29138	3.94209	72376	98047	112420	0	0	0	72376	98047	112420	31521.2	21297.1	19398.8	NS	NS	+	+		+				-M--
1063	P52788;P52788-2	P52788	SPSY_HUMAN	SMS	Spermine synthase (SPMSY) (EC 2.5.1.22) (Spermidine aminopropyltransferase)	Homo sapiens (Human)	41268	0.130215	0.535821	3.90968	0	187690	201980	0	0	0	10182.9	187690	201980	14634.4	26635.3	16571.8	NS	NS	+							---
1680	Q7L2H7;Q7L2H7-2	Q7L2H7	EIF3M_HUMAN	EIF3M	Eukaryotic translation initiation factor 3 subunit M (eIF3m) (Fetal lung protein B5) (hFL-B5) (PCI domain-containing protein 1)	Homo sapiens (Human)	42503	0.0264177	0.294192	3.88601	45140	60662	60750	0	29555	0	45140	60662	60750	9391.1	29555	10213.3	NS	NS	+							---
489	P06737-2;P06737	P06737	PYGL_HUMAN	PYGL	Glycogen phosphorylase, liver form (EC 2.4.1.1)	Homo sapiens (Human)	97149	0.0634196	0.400067	3.86793	0	68625	114180	0	21013	0	15418.3	68625	114180	9128.52	21013	10883.9	NS	NS	+							---	+	+
177	O14818;O14818-2;O14818-4	O14818	PSA7_HUMAN	PSMA7	Proteasome subunit alpha type-7 (Proteasome subunit RC6-1) (Proteasome subunit XAPC7)	Homo sapiens (Human)	27887	0.00971957	0.224377	3.85038	60293	73862	64694	0	0	0	60293	73862	64694	21851.1	13825.2	16707	NS	NS	+							---	+
1861	Q92499;Q92499-2;Q92499-3	Q92499	DDX1_HUMAN	DDX1	ATP-dependent RNA helicase DDX1 (EC 3.6.4.13) (DEAD box protein 1) (DEAD box protein retinoblastoma) (DBP-RB)	Homo sapiens (Human)	82432	0.0728792	0.419944	3.79492	76719	31690	67507	0	19247	5923.9	76719	31690	67507	26338.7	19247	5923.9	NS	NS	+		+	+			+	E-M--			+
768	P25325;P25325-2	P25325	THTM_HUMAN	MPST	3-mercaptopyruvate sulfurtransferase (MST) (EC 2.8.1.2)	Homo sapiens (Human)	33178	0.116565	0.512792	3.79058	0	107450	96847	0	0	0	12785.7	107450	96847	16324.7	13208.9	11328.9	NS	NS	+							---
754	P23396;P23396-2	P23396	RS3_HUMAN	RPS3	40S ribosomal protein S3 (EC 4.2.99.18) (Small ribosomal subunit protein uS3)	Homo sapiens (Human)	26688	0.0708239	0.418304	3.72208	0	167300	76533	0	30842	0	11742.7	167300	76533	9416.2	30842	10040.1	NS	NS	+	+	+	+	+		+	E-M--S
603	P12268	P12268	IMDH2_HUMAN	IMPDH2	Inosine-5'-monophosphate dehydrogenase 2 (IMP dehydrogenase 2) (IMPD 2) (IMPDH 2) (EC 1.1.1.205) (Inosine-5'-monophosphate dehydrogenase type II) (IMP dehydrogenase II) (IMPDH-II)	Homo sapiens (Human)	55805	0.0728513	0.419944	3.62281	106100	150430	92292.9	0	75849	42156	106100	150430	92292.9	9688.92	75849	42156	NS	NS	+							E--N-	+
787	P26640	P26640	SYVC_HUMAN	VARS1	Valine--tRNA ligase (EC 6.1.1.9) (Protein G7a) (Valyl-tRNA synthetase) (ValRS)	Homo sapiens (Human)	140476	0.0337248	0.304168	3.59198	54951	229510	237550	30156	39210	54671	54951	229510	237550	30156	39210	54671	NS		+							---	+
472	P05204	P05204	HMGN2_HUMAN	HMGN2	Non-histone chromosomal protein HMG-17 (High mobility group nucleosome-binding domain-containing protein 2)	Homo sapiens (Human)	9393	0.0238728	0.293355	3.55374	0	50426	50456	0	0	0	21013.2	50426	50456	10038.2	13229	8970.67	NS	NS	+							---S			+
871	P34896-4;P34896-2;P34896;P34896-3	P34896	GLYC_HUMAN	SHMT1	Serine hydroxymethyltransferase, cytosolic (SHMT) (EC 2.1.2.1) (Glycine hydroxymethyltransferase) (Serine methylase)	Homo sapiens (Human)	53083	0.0756414	0.426422	3.54366	0	96321	102300	0	0	0	14026.8	96321	102300	11409.6	21671.1	12561.8		NS	+							-M--	+	+
1165	P61978-3;P61978;P61978-2	P61978	HNRPK_HUMAN	HNRNPK	Heterogeneous nuclear ribonucleoprotein K (hnRNP K) (Transformation up-regulated nuclear protein) (TUNP)	Homo sapiens (Human)	50976	0.118695	0.514822	3.51433	173320	150410	157710	0	97084	89173	173320	150410	157710	10941.5	97084	89173	NS	NS	+	+		+	+	+		---	+	+
1037	P50990;P50990-2;P50990-3	P50990	TCPQ_HUMAN	CCT8	T-complex protein 1 subunit theta (TCP-1-theta) (CCT-theta) (Chaperonin containing T-complex polypeptide 1 subunit 8) (Renal carcinoma antigen NY-REN-15)	Homo sapiens (Human)	59621	0.00631657	0.198972	3.47401	84920	350850	371060	31077	101920	83251	84920	350850	371060	31077	101920	83251	NS	NS	+			+				---	+	+
1006	P49419;P49419-2	P49419	AL7A1_HUMAN	ALDH7A1	Alpha-aminoadipic semialdehyde dehydrogenase (Alpha-AASA dehydrogenase) (EC 1.2.1.31) (Aldehyde dehydrogenase family 7 member A1) (EC 1.2.1.3) (Antiquitin-1) (Betaine aldehyde dehydrogenase) (EC 1.2.1.8) (Delta1-piperideine-6-carboxylate dehydrogenase) (P6c dehydrogenase)	Homo sapiens (Human)	58487	0.107738	0.496646	3.45923	0	106660	132270	0	0	0	12908.3	106660	132270	14940.4	15326.1	19213	NS	NS	+							-M--S			+
1051	P51665	P51665	PSMD7_HUMAN	PSMD7	26S proteasome non-ATPase regulatory subunit 7 (26S proteasome regulatory subunit RPN8) (26S proteasome regulatory subunit S12) (Mov34 protein homolog) (Proteasome subunit p40)	Homo sapiens (Human)	37025	0.0432144	0.35883	3.43869	71938	88877	73289	0	56236	0	71938	88877	73289	13999.4	56236	14637.9	NS	NS	+							---	+	+
1724	Q8IUE6	Q8IUE6	H2A2B_HUMAN	H2AC21	Histone H2A type 2-B (H2A-clustered histone 21)	Homo sapiens (Human)	13995	0.0197337	0.29138	3.41935	0	79517	39423	0	0	0	33237.7	79517	39423	16082.3	18175.7	8916.06			+							---	+
912	P38919	P38919	IF4A3_HUMAN	EIF4A3	Eukaryotic initiation factor 4A-III (eIF-4A-III) (eIF4A-III) (EC 3.6.4.13) (ATP-dependent RNA helicase DDX48) (ATP-dependent RNA helicase eIF4A-3) (DEAD box protein 48) (Eukaryotic initiation factor 4A-like NUK-34) (Eukaryotic translation initiation factor 4A isoform 3) (Nuclear matrix protein 265) (NMP 265) (hNMP 265) [Cleaved into: Eukaryotic initiation factor 4A-III, N-terminally processed]	Homo sapiens (Human)	46871	0.0408694	0.344836	3.37997	0	111110	99788	0	0	0	22063.7	111110	99788	13669.7	21326.6	21731.3	NS	NS	+				+			E-M--S	+
1561	Q16881-7;Q16881-5;Q16881-2;Q16881-4;Q16881-3;Q16881-6;Q16881	Q16881	TRXR1_HUMAN	TXNRD1	Thioredoxin reductase 1, cytoplasmic (TR) (EC 1.8.1.9) (Gene associated with retinoic and interferon-induced mortality 12 protein) (GRIM-12) (Gene associated with retinoic and IFN-induced mortality 12 protein) (KM-102-derived reductase-like factor) (Peroxidase TXNRD1) (EC 1.11.1.2) (Thioredoxin reductase TR1)	Homo sapiens (Human)	70906	0.0469264	0.35883	3.37547	68139	111660	131900	0	0	86678	68139	111660	131900	14790.8	20353	86678	NS	NS	+							---
1003	P49327	P49327	FAS_HUMAN	FASN	Fatty acid synthase (EC 2.3.1.85) (Type I fatty acid synthase) [Includes: [Acyl-carrier-protein] S-acetyltransferase (EC 2.3.1.38); [Acyl-carrier-protein] S-malonyltransferase (EC 2.3.1.39); 3-oxoacyl-[acyl-carrier-protein] synthase (EC 2.3.1.41); 3-oxoacyl-[acyl-carrier-protein] reductase (EC 1.1.1.100); 3-hydroxyacyl-[acyl-carrier-protein] dehydratase (EC 4.2.1.59); Enoyl-[acyl-carrier-protein]…	Homo sapiens (Human)	273427	0.0453408	0.35883	3.31036	107890	771430	714740	70647	152920	151790	107890	771430	714740	70647	152920	151790	NS	NS	+			+				---	+	+
807	P28074;P28074-3;P28074-2	P28074	PSB5_HUMAN	PSMB5	Proteasome subunit beta type-5 (EC 3.4.25.1) (Macropain epsilon chain) (Multicatalytic endopeptidase complex epsilon chain) (Proteasome chain 6) (Proteasome epsilon chain) (Proteasome subunit MB1) (Proteasome subunit X)	Homo sapiens (Human)	28480	0.0772901	0.426422	3.28497	0	160420	159420	21171	48759	0	27686.8	160420	159420	21171	48759	19350.3	NS	NS	+							E-M--S	+	+
2383	Q9Y3F4;Q9Y3F4-2	Q9Y3F4	STRAP_HUMAN	STRAP	Serine-threonine kinase receptor-associated protein (MAP activator with WD repeats) (UNR-interacting protein) (WD-40 repeat protein PT-WD)	Homo sapiens (Human)	38438	0.00728065	0.202359	3.24424	94251.9	83075	115810	0	26037	45378	94251.9	83075	115810	22476.8	26037	45378	NS	NS	+		+	+				--N-	+
1132	P60900;P60900-2;P60900-3	P60900	PSA6_HUMAN	PSMA6	Proteasome subunit alpha type-6 (27 kDa prosomal protein) (PROS-27) (p27K) (Macropain iota chain) (Multicatalytic endopeptidase complex iota chain) (Proteasome iota chain)	Homo sapiens (Human)	27399	0.025049	0.293355	3.23488	43537	111000	167660	0	46698	65661	43537	111000	167660	7806.12	46698	65661	NS	NS	+							---	+	+
2021	Q99973-2;Q99973	Q99973	TEP1_HUMAN	TEP1	Telomerase protein component 1 (Telomerase-associated protein 1) (Telomerase protein 1) (p240) (p80 telomerase homolog)	Homo sapiens (Human)	290490	0.0176464	0.29138	3.23362	109300	62718	57129	0	0	0	109300	62718	57129	29065.5	30278.5	13160.9	NS	NS	+							---	+	+
255	O43776	O43776	SYNC_HUMAN	NARS1	Asparagine--tRNA ligase, cytoplasmic (EC 6.1.1.22) (Asparaginyl-tRNA synthetase) (AsnRS) (Asparaginyl-tRNA synthetase 1)	Homo sapiens (Human)	62943	0.0667267	0.406729	3.22621	0	124860	183190	0	43654	0	20341	124860	183190	13474	43654	23555.7	NS		+							-M--
1388	Q13200;Q13200-3;Q13200-2	Q13200	PSMD2_HUMAN	PSMD2	26S proteasome non-ATPase regulatory subunit 2 (26S proteasome regulatory subunit RPN1) (26S proteasome regulatory subunit S2) (26S proteasome subunit p97) (Protein 55.11) (Tumor necrosis factor type 1 receptor-associated protein 2)	Homo sapiens (Human)	100200	0.00172643	0.143232	3.20248	169020	428310	357360	46488	149070	113660	169020	428310	357360	46488	149070	113660	NS	NS	+							-M--S	+	+
1643	Q6PIU2;Q6PIU2-2;Q6PIU2-3	Q6PIU2	NCEH1_HUMAN	NCEH1	Neutral cholesterol ester hydrolase 1 (NCEH) (EC 3.1.1.-) (Acetylalkylglycerol acetylhydrolase) (2-acetyl MAGE hydrolase) (EC 3.1.1.71) (Arylacetamide deacetylase-like 1)	Homo sapiens (Human)	45808	0.0807947	0.432219	3.17886	68291	49993	0	0	0	0	68291	49993	10595.1	12300.7	9488.95	9647.49	NS	NS	+							E-M--
471	P05198	P05198	IF2A_HUMAN	EIF2S1	Eukaryotic translation initiation factor 2 subunit 1 (Eukaryotic translation initiation factor 2 subunit alpha) (eIF-2-alpha) (eIF-2A) (eIF-2alpha)	Homo sapiens (Human)	36112	0.021324	0.293355	3.17391	0	60720	59451	0	0	0	23850.2	60720	59451	12110.1	13540.9	16421.4	NS	NS	+							E-M--S	+
405	O96019-2;O96019	O96019	ACL6A_HUMAN	ACTL6A	Actin-like protein 6A (53 kDa BRG1-associated factor A) (Actin-related protein Baf53a) (ArpNbeta) (BRG1-associated factor 53A) (BAF53A) (INO80 complex subunit K)	Homo sapiens (Human)	47461	0.0721636	0.419944	3.17037	0	116790	104890	0	0	0	18626.6	116790	104890	14707.3	16997.4	28643.5	NS	NS	+							---
960	P43686;P43686-2	P43686	PRS6B_HUMAN	PSMC4	26S proteasome regulatory subunit 6B (26S proteasome AAA-ATPase subunit RPT3) (MB67-interacting protein) (MIP224) (Proteasome 26S subunit ATPase 4) (Tat-binding protein 7) (TBP-7)	Homo sapiens (Human)	47366	0.0600076	0.396635	3.1484	24714	125090	73094	0	0	0	24714	125090	73094	18817.2	26703.1	14409.9	NS	NS	+							---	+
1692	Q7Z406;Q7Z406-6;Q7Z406-2;Q7Z406-4;Q7Z406-5	Q7Z406	MYH14_HUMAN	MYH14	Myosin-14 (Myosin heavy chain 14) (Myosin heavy chain, non-muscle IIc) (Non-muscle myosin heavy chain IIc) (NMHC II-C)	Homo sapiens (Human)	227871	0.0939037	0.457418	3.13212	100840	133390	97420	0	77306	54638	100840	133390	97420	10096.8	77306	54638	NS	NS	+							E-M--S
1174	P62244	P62244	RS15A_HUMAN	RPS15A	40S ribosomal protein S15a (Small ribosomal subunit protein uS8)	Homo sapiens (Human)	14840	0.14548	0.556594	3.12481	89273	180010	254510	68153	119670	0	89273	180010	254510	68153	119670	16435.4	NS	NS	+							--N-
285	O60763;O60763-2	O60763	USO1_HUMAN	USO1	General vesicular transport factor p115 (Protein USO1 homolog) (Transcytosis-associated protein) (TAP) (Vesicle-docking protein)	Homo sapiens (Human)	107895	0.00399996	0.175454	3.11765	67397	42820	27706	0	0	0	67397	42820	27706	18511.5	16660.9	8555.3	NS	NS	+		+	+				--N-			+
929	P40926-2;P40926	P40926	MDHM_HUMAN	MDH2	Malate dehydrogenase, mitochondrial (EC 1.1.1.37)	Homo sapiens (Human)	35503	0.0604613	0.396635	3.10913	0	54137	70604	0	0	0	27886.3	54137	70604	13929.7	26757	9515.19	NS	NS	+				+			E-M--	+
746	P22626-2;P22626	P22626	ROA2_HUMAN	HNRNPA2B1	Heterogeneous nuclear ribonucleoproteins A2/B1 (hnRNP A2/B1)	Homo sapiens (Human)	37430	0.00139357	0.143232	3.08776	50061	56405	43040	0	0	0	50061	56405	43040	14545.3	20130.9	14098.6	NS	NS	+	+		+	+	+	+	--N-	+	+
1077	P53621;P53621-2	P53621	COPA_HUMAN	COPA	Coatomer subunit alpha (Alpha-coat protein) (Alpha-COP) (HEP-COP) (HEPCOP) [Cleaved into: Xenin (Xenopsin-related peptide); Proxenin]	Homo sapiens (Human)	138346	0.026773	0.294192	3.04055	126200	222920	260180	26784	119340	81465	126200	222920	260180	26784	119340	81465	NS	NS	+							-M--	+	+
2219	Q9NX02-3;Q9NX02-4;Q9NX02-5;Q9NX02-2;Q9NX02	Q9NX02	NALP2_HUMAN	NLRP2	NACHT, LRR and PYD domains-containing protein 2 (Nucleotide-binding site protein 1) (PYRIN domain and NACHT domain-containing protein 1) (PYRIN-containing APAF1-like protein 2)	Homo sapiens (Human)	120515	0.236851	0.726703	3.03465	0	1220900	824110	0	864030	0	10486.7	1220900	824110	19149.9	864030	22818.2		NS	+							---
665	P16152;P16152-2	P16152	CBR1_HUMAN	CBR1	Carbonyl reductase [NADPH] 1 (EC 1.1.1.184) (15-hydroxyprostaglandin dehydrogenase [NADP(+)]) (EC 1.1.1.196, EC 1.1.1.197) (20-beta-hydroxysteroid dehydrogenase) (Alcohol dehydrogenase [NAD(P)+] CBR1) (EC 1.1.1.71) (NADPH-dependent carbonyl reductase 1) (Prostaglandin 9-ketoreductase) (PG-9-KR) (Prostaglandin-E(2) 9-reductase) (EC 1.1.1.189) (Short chain dehydrogenase/reductase family 21C member …	Homo sapiens (Human)	30375	0.0220234	0.293355	2.96524	0	94478	85908	0	0	0	18502.1	94478	85908	9562.83	21621.7	27856.6	upRegulated	NS	+			+				-M--S
600	P12004	P12004	PCNA_HUMAN	PCNA	Proliferating cell nuclear antigen (PCNA) (Cyclin)	Homo sapiens (Human)	28769	0.128431	0.535821	2.96327	0	72385	59797	0	0	0	14821.1	72385	59797	16627.2	7397.23	20045	NS	NS	+							E-M--S	+	+
252	O43707;O43707-2	O43707	ACTN4_HUMAN	ACTN4	Alpha-actinin-4 (Non-muscle alpha-actinin 4)	Homo sapiens (Human)	104854	0.0433245	0.35883	2.96144	871390	1159800	1211300	150840	621990	502390	871390	1159800	1211300	150840	621990	502390	NS	NS	+			+				---S	+	+
1492	Q15046;Q15046-2	Q15046	SYK_HUMAN	KARS1	Lysine--tRNA ligase (EC 2.7.7.-) (EC 6.1.1.6) (Lysyl-tRNA synthetase) (LysRS)	Homo sapiens (Human)	68048	0.00973488	0.224377	2.9478	35811	41047	70125	0	0	0	35811	41047	70125	13936.7	16477.3	17523.9	NS		+							E-M--	+
539	P08865	P08865	RSSA_HUMAN	RPSA	40S ribosomal protein SA (37 kDa laminin receptor precursor) (37LRP) (37/67 kDa laminin receptor) (LRP/LR) (67 kDa laminin receptor) (67LR) (Colon carcinoma laminin-binding protein) (Laminin receptor 1) (LamR) (Laminin-binding protein precursor p40) (LBP/p40) (Multidrug resistance-associated protein MGr1-Ag) (NEM/1CHD4) (Small ribosomal subunit protein uS2)	Homo sapiens (Human)	32854	0.099786	0.471962	2.94247	0	102700	71652	0	0	0	16396	102700	71652	17323.5	22367.2	12222.3	NS	downRegulated	+	+			+			E---S	+	+
1560	Q16851-2;Q16851	Q16851	UGPA_HUMAN	UGP2	UTP--glucose-1-phosphate uridylyltransferase (EC 2.7.7.9) (UDP-glucose pyrophosphorylase) (UDPGP) (UGPase)	Homo sapiens (Human)	56940	0.0293948	0.301782	2.93573	55692	89103	60518	0	19351	19734	55692	89103	60518	31081.2	19351	19734	NS	NS	+							-M--	+
1212	P62910	P62910	RL32_HUMAN	RPL32	60S ribosomal protein L32 (Large ribosomal subunit protein eL32)	Homo sapiens (Human)	15860	0.237638	0.726758	2.93227	323680	242540	145820	0	257640	187930	323680	242540	145820	9377.7	257640	187930	NS	NS	+							E-M--	+
287	O60814;P57053	O60814	H2B1K_HUMAN	H2BC12	Histone H2B type 1-K (H2B K) (HIRA-interacting protein 1)	Homo sapiens (Human)	13890	0.176956	0.62866	2.91523	0	280260	199760	0	0	106000	11045.9	280260	199760	13670.5	17225.2	106000			+							E---	+
1099	P55060-4;P55060-3;P55060	P55060	XPO2_HUMAN	CSE1L	Exportin-2 (Exp2) (Cellular apoptosis susceptibility protein) (Chromosome segregation 1-like protein) (Importin-alpha re-exporter)	Homo sapiens (Human)	110417	0.0448451	0.35883	2.91277	32455	88469	135530	0	0	0	32455	88469	135530	21090.7	27554	27096.5	NS	NS	+							E---S
1170	P62140	P62140	PP1B_HUMAN	PPP1CB	Serine/threonine-protein phosphatase PP1-beta catalytic subunit (PP-1B) (PPP1CD) (EC 3.1.3.16) (EC 3.1.3.53)	Homo sapiens (Human)	37187	0.0901679	0.453587	2.90361	201540	293420	215640	0	244880	78254	201540	293420	215640	27183.1	244880	78254	NS	NS	+	+	+				+	--N-		+
1543	Q16531;Q16531-2	Q16531	DDB1_HUMAN	DDB1	DNA damage-binding protein 1 (DDB p127 subunit) (DNA damage-binding protein a) (DDBa) (Damage-specific DNA-binding protein 1) (HBV X-associated protein 1) (XAP-1) (UV-damaged DNA-binding factor) (UV-damaged DNA-binding protein 1) (UV-DDB 1) (XPE-binding factor) (XPE-BF) (Xeroderma pigmentosum group E-complementing protein) (XPCe)	Homo sapiens (Human)	126968	0.0851301	0.443796	2.88768	0	82839	85897	0	0	0	13880.8	82839	85897	12887.5	21058.6	15114.2	NS	NS	+							-M--S	+	+
788	P26641;P26641-2	P26641	EF1G_HUMAN	EEF1G	Elongation factor 1-gamma (EF-1-gamma) (eEF-1B gamma)	Homo sapiens (Human)	50119	0.0811645	0.432219	2.88668	58807	296660	297490	54055	60048	66471	58807	296660	297490	54055	60048	66471	NS	NS	+							---	+	+	+
980	P47897-2;P47897	P47897	SYQ_HUMAN	QARS1	Glutamine--tRNA ligase (EC 6.1.1.18) (Glutaminyl-tRNA synthetase) (GlnRS)	Homo sapiens (Human)	87799	0.0546583	0.389369	2.85233	0	53701	38460	0	0	0	12654.4	53701	38460	8097.28	9366.94	14848.9	NS		+							---S	+		+
974	P46783	P46783	RS10_HUMAN	RPS10	40S ribosomal protein S10 (Small ribosomal subunit protein eS10)	Homo sapiens (Human)	18898	0.0332621	0.304168	2.85122	0	48181	34098	0	0	0	21106.9	48181	34098	8912.44	9663.39	17370.5	NS	NS	+		+					E--N-S	+
979	P47895	P47895	AL1A3_HUMAN	ALDH1A3	Aldehyde dehydrogenase family 1 member A3 (EC 1.2.1.36) (Aldehyde dehydrogenase 6) (Retinaldehyde dehydrogenase 3) (RALDH-3) (RalDH3)	Homo sapiens (Human)	56108	0.00522324	0.191763	2.83416	132170	262940	172580	53177	75000	66058	132170	262940	172580	53177	75000	66058	NS	NS	+							---
127	O00154-6;O00154-4;O00154-7;O00154;O00154-2;O00154-3;O00154-5	O00154	BACH_HUMAN	ACOT7	Cytosolic acyl coenzyme A thioester hydrolase (EC 3.1.2.2) (Acyl-CoA thioesterase 7) (Brain acyl-CoA hydrolase) (BACH) (hBACH) (CTE-IIa) (CTE-II) (Long chain acyl-CoA thioester hydrolase)	Homo sapiens (Human)	41796	0.157125	0.574567	2.81692	0	90215.1	104280	0	0	0	15787.5	90215.1	104280	26493.6	13974.7	17946.7		NS	+							E-M--	+		+
1332	Q07960	Q07960	RHG01_HUMAN	ARHGAP1	Rho GTPase-activating protein 1 (CDC42 GTPase-activating protein) (GTPase-activating protein rhoGAP) (Rho-related small GTPase protein activator) (Rho-type GTPase-activating protein 1) (p50-RhoGAP)	Homo sapiens (Human)	50436	0.0312959	0.301782	2.8131	0	47557	39858	0	0	17580	18318.2	47557	39858	9003.8	9854.08	17580	NS	NS	+							E-M--S	+	+
772	P25786;P25786-2	P25786	PSA1_HUMAN	PSMA1	Proteasome subunit alpha type-1 (30 kDa prosomal protein) (PROS-30) (Macropain subunit C2) (Multicatalytic endopeptidase complex subunit C2) (Proteasome component C2) (Proteasome nu chain)	Homo sapiens (Human)	29556	0.0191199	0.29138	2.79729	46966	236270	215800	0	59429	76068	46966	236270	215800	24200.6	59429	76068	NS	NS	+							---	+
2191	Q9NRW3	Q9NRW3	ABC3C_HUMAN	APOBEC3C	DNA dC->dU-editing enzyme APOBEC-3C (A3C) (EC 3.5.4.38) (APOBEC1-like) (Phorbolin I)	Homo sapiens (Human)	22826	0.0890846	0.453587	2.78796	60017	0	29932	0	0	0	60017	14401.5	29932	8586.06	11634.6	11951.3	NS	NS	+							--N-	+
2030	Q9BR76	Q9BR76	COR1B_HUMAN	CORO1B	Coronin-1B (Coronin-2)	Homo sapiens (Human)	54235	0.0773261	0.426422	2.7864	0	109920	108770	0	38295	0	15635.2	109920	108770	12582.8	38295	17932.4	NS	NS	+							-M--	+	+	+
1281	Q01105-3;Q01105-4;Q01105-2;Q01105;P0DME0	Q01105	SET_HUMAN	SET	Protein SET (HLA-DR-associated protein II) (Inhibitor of granzyme A-activated DNase) (IGAAD) (PHAPII) (Phosphatase 2A inhibitor I2PP2A) (I-2PP2A) (Template-activating factor I) (TAF-I)	Homo sapiens (Human)	33489	0.0450042	0.35883	2.78105	0	80395	71273	0	0	0	32025.9	80395	71273	21175.6	17143.1	23501.7	NS	NS	+							E---
319	O75369-6;O75369-3;O75369-2;O75369-9;O75369;O75369-8;O75369-7;O75369-5;O75369-4	O75369	FLNB_HUMAN	FLNB	Filamin-B (FLN-B) (ABP-278) (ABP-280 homolog) (Actin-binding-like protein) (Beta-filamin) (Filamin homolog 1) (Fh1) (Filamin-3) (Thyroid autoantigen) (Truncated actin-binding protein) (Truncated ABP)	Homo sapiens (Human)	278164	0.0241386	0.293355	2.75272	45242	115130	83283	25999	31716	25221	45242	115130	83283	25999	31716	25221	NS	NS	+			+				---
1089	P54578-2;P54578;P54578-3	P54578	UBP14_HUMAN	USP14	Ubiquitin carboxyl-terminal hydrolase 14 (EC 3.4.19.12) (Deubiquitinating enzyme 14) (Ubiquitin thioesterase 14) (Ubiquitin-specific-processing protease 14)	Homo sapiens (Human)	56069	0.0329832	0.304168	2.73849	0	57787	45997	0	0	0	15881.3	57787	45997	9344.49	20878.9	10535.5	NS	NS	+							---S	+	+
1377	Q13085-3;Q13085-2;Q13085;Q13085-4	Q13085	ACACA_HUMAN	ACACA	Acetyl-CoA carboxylase 1 (ACC1) (EC 6.4.1.2) (Acetyl-Coenzyme A carboxylase alpha) (ACC-alpha)	Homo sapiens (Human)	265554	0.0251814	0.293355	2.73413	92152	59118	85527	50604	0	31286	92152	59118	85527	50604	14399.2	31286	NS	NS	+							---S			+
2149	Q9HBH0;Q9HBH0-2	Q9HBH0	RHOF_HUMAN	RHOF	Rho-related GTP-binding protein RhoF (Rho family GTPase Rif) (Rho in filopodia)	Homo sapiens (Human)	23625	0.349281	0.922067	2.72516	482480	0	157870	0	639760	0	482480	21762.6	157870	8707.77	639760	14702.5	NS	NS	+							---
596	P11766	P11766	ADHX_HUMAN	ADH5	Alcohol dehydrogenase class-3 (EC 1.1.1.1) (Alcohol dehydrogenase 5) (Alcohol dehydrogenase class chi chain) (Alcohol dehydrogenase class-III) (Glutathione-dependent formaldehyde dehydrogenase) (FALDH) (FDH) (GSH-FDH) (EC 1.1.1.-) (S-(hydroxymethyl)glutathione dehydrogenase) (EC 1.1.1.284)	Homo sapiens (Human)	39724	0.0319276	0.304168	2.71735	0	62872	68534	0	29428	0	29759.6	62872	68534	14632.2	29428	14841.6	NS	NS	+							E-M--
2185	Q9NR45	Q9NR45	SIAS_HUMAN	NANS	Sialic acid synthase (N-acetylneuraminate synthase) (EC 2.5.1.56) (N-acetylneuraminate-9-phosphate synthase) (EC 2.5.1.57) (N-acetylneuraminic acid phosphate synthase) (N-acetylneuraminic acid synthase)	Homo sapiens (Human)	40308	0.0575256	0.393925	2.71355	0	64882	69889	0	0	0	15570.7	64882	69889	11683.9	20188.1	14981.2	NS	NS	+							---
1677	Q7KZF4	Q7KZF4	SND1_HUMAN	SND1	Staphylococcal nuclease domain-containing protein 1 (EC 3.1.31.1) (100 kDa coactivator) (EBNA2 coactivator p100) (Tudor domain-containing protein 11) (p100 co-activator)	Homo sapiens (Human)	101997	0.0144301	0.278294	2.70761	0	81139	85949	0	0	0	13939.5	81139	85949	7178.42	23356.5	29209.6	NS	NS	+	+	+	+			+	-M--	+
327	O75534-2;O75534;O75534-3;O75534-4	O75534	CSDE1_HUMAN	CSDE1	Cold shock domain-containing protein E1 (N-ras upstream gene protein) (Protein UNR)	Homo sapiens (Human)	88885	0.0625749	0.400067	2.70219	98107.1	71234	36580	0	0	0	98107.1	71234	36580	16674.1	38244.3	20317.6	NS	NS	+	+	+				+	--N-
1318	Q06210-2;Q06210	Q06210	GFPT1_HUMAN	GFPT1	Glutamine--fructose-6-phosphate aminotransferase [isomerizing] 1 (EC 2.6.1.16) (D-fructose-6-phosphate amidotransferase 1) (Glutamine:fructose-6-phosphate amidotransferase 1) (GFAT 1) (GFAT1) (Hexosephosphate aminotransferase 1)	Homo sapiens (Human)	78806	0.000907014	0.143232	2.68878	0	74009	68651	0	28703	26640	26515.7	74009	68651	9063.73	28703	26640	NS	NS	+							---
236	O43488	O43488	ARK72_HUMAN	AKR7A2	Aflatoxin B1 aldehyde reductase member 2 (EC 1.1.1.n11) (AFB1 aldehyde reductase 1) (AFB1-AR 1) (Aldoketoreductase 7) (Succinic semialdehyde reductase) (SSA reductase)	Homo sapiens (Human)	39589	0.0764097	0.426422	2.68688	0	58126	69933	0	0	0	18061.8	58126	69933	14212.9	22080.6	12060.9		NS	+							---
1548	Q16576;Q16576-2	Q16576	RBBP7_HUMAN	RBBP7	Histone-binding protein RBBP7 (Histone acetyltransferase type B subunit 2) (Nucleosome-remodeling factor subunit RBAP46) (Retinoblastoma-binding protein 7) (RBBP-7) (Retinoblastoma-binding protein p46)	Homo sapiens (Human)	47820	0.120397	0.514822	2.63573	0	39219	62521	0	0	0	30356.3	39219	62521	14749.5	35555.2	7751.66	NS	NS	+							---
1135	P60981-2;P60981	P60981	DEST_HUMAN	DSTN	Destrin (Actin-depolymerizing factor) (ADF)	Homo sapiens (Human)	18506	0.231992	0.718794	2.62375	129960	49384	24348	0	40008	36347	129960	49384	24348	5949.42	40008	36347	NS	NS	+							-M--S	+	+
824	P29692;P29692-2;P29692-3;P29692-4	P29692	EF1D_HUMAN	EEF1D	Elongation factor 1-delta (EF-1-delta) (Antigen NY-CO-4)	Homo sapiens (Human)	31122	0.139823	0.550552	2.61625	0	115650	88054	0	55271	0	14361.5	115650	88054	15008.6	55271	9845.05	NS	NS	+			+				---S	+	+
1438	Q13938-4;Q13938;Q13938-3	Q13938	CAYP1_HUMAN	CAPS	Calcyphosin (Calcyphosine)	Homo sapiens (Human)	30240	0.0884474	0.453587	2.61387	0	60250	47684	0	0	0	14206.2	60250	47684	13076.2	11178	15635.1	NS	NS	+							---
1305	Q04637-6;Q04637-7;Q04637-5;Q04637-4;Q04637-3;Q04637;Q04637-8;Q04637-9	Q04637	IF4G1_HUMAN	EIF4G1	Eukaryotic translation initiation factor 4 gamma 1 (eIF-4-gamma 1) (eIF-4G 1) (eIF-4G1) (p220)	Homo sapiens (Human)	175491	0.0259607	0.294192	2.5958	59047	59472	53047	0	0	31398	59047	59472	53047	20764.4	16335.6	31398	NS	NS	+	+		+				---
1863	Q92520	Q92520	FAM3C_HUMAN	FAM3C	Protein FAM3C (Interleukin-like EMT inducer)	Homo sapiens (Human)	24680	0.204627	0.658469	2.58673	171880	0	39987	0	0	0	171880	13128	39987	14128.3	25860.6	14268	NS	NS	+							---
2399	Q9Y4Z0	Q9Y4Z0	LSM4_HUMAN	LSM4	U6 snRNA-associated Sm-like protein LSm4 (Glycine-rich protein) (GRP)	Homo sapiens (Human)	15350	0.0016372	0.143232	2.57903	34856	53491	64583	0	0	25386	34856	53491	64583	14737	18762.9	25386	NS	NS	+							---
936	P41252	P41252	SYIC_HUMAN	IARS1	Isoleucine--tRNA ligase, cytoplasmic (EC 6.1.1.5) (Isoleucyl-tRNA synthetase) (IRS) (IleRS)	Homo sapiens (Human)	144498	0.099285	0.471962	2.5761	0	91297	63287	0	0	0	16945.9	91297	63287	16891	16636.7	20381.1	NS		+							---	+
677	P17096;P17096-3	P17096	HMGA1_HUMAN	HMGA1c	High mobility group protein HMG-I/HMG-Y (HMG-I(Y)) (High mobility group AT-hook protein 1) (High mobility group protein A1) (High mobility group protein R)	Homo sapiens (Human)	19694	0.0298589	0.301782	2.55292	163580	2202300	2620500	99796.1	589310	964760	163580	2202300	2620500	99796.1	589310	964760	NS	NS	+							---			+
1753	Q8N1G4	Q8N1G4	LRC47_HUMAN	LRRC47	Leucine-rich repeat-containing protein 47	Homo sapiens (Human)	63473	0.024485	0.293355	2.54515	0	52348	49282	0	0	0	23224.8	52348	49282	7156.01	31557.3	16092.7	NS	NS	+	+						---
1363	Q12904;Q12904-2	Q12904	AIMP1_HUMAN	AIMP1	Aminoacyl tRNA synthase complex-interacting multifunctional protein 1 (Multisynthase complex auxiliary component p43) [Cleaved into: Endothelial monocyte-activating polypeptide 2 (EMAP-2) (Endothelial monocyte-activating polypeptide II) (EMAP-II) (Small inducible cytokine subfamily E member 1)]	Homo sapiens (Human)	34353	0.0478439	0.35883	2.53907	0	49652	45258	0	0	0	19566.8	49652	45258	11033.4	10525.5	23129.9	NS	NS	+							---	+	+
586	P11216	P11216	PYGB_HUMAN	PYGB	Glycogen phosphorylase, brain form (EC 2.4.1.1)	Homo sapiens (Human)	96696	0.0271179	0.294557	2.50787	79449.1	449990	570430	49243	135440	193860	79449.1	449990	570430	49243	135440	193860	NS	NS	+							---
368	O95197-3;O95197-5;O95197-4;O95197-7;O95197-2;O95197	O95197	RTN3_HUMAN	RTN3	Reticulon-3 (Homolog of ASY protein) (HAP) (Neuroendocrine-specific protein-like 2) (NSP-like protein 2) (Neuroendocrine-specific protein-like II) (NSP-like protein II) (NSPLII)	Homo sapiens (Human)	112611	0.0556623	0.389369	2.48818	224380	81953	117120	121590	0	67819	224380	81953	117120	121590	16954.6	67819	NS	NS	+							E-M--
2153	Q9HC35-2;Q9HC35	Q9HC35	EMAL4_HUMAN	EML4	Echinoderm microtubule-associated protein-like 4 (EMAP-4) (Restrictedly overexpressed proliferation-associated protein) (Ropp 120)	Homo sapiens (Human)	108916	0.0336499	0.304168	2.46333	19432	52635	71410	0	0	0	19432	52635	71410	8919.48	30384.3	18029.9	NS	NS	+							---			+
932	P41091;Q2VIR3;Q2VIR3-2	P41091	IF2G_HUMAN	EIF2S3	Eukaryotic translation initiation factor 2 subunit 3 (EC 3.6.5.3) (Eukaryotic translation initiation factor 2 subunit gamma X) (eIF-2-gamma X) (eIF-2gX)	Homo sapiens (Human)	51109	0.135834	0.541618	2.46321	0	40631	69836	0	0	0	9743.07	40631	69836	12261.9	13225.8	11406.4	NS	NS	+							E-M-N-S	+
625	P13798	P13798	ACPH_HUMAN	APEH	Acylamino-acid-releasing enzyme (AARE) (EC 3.4.19.1) (Acyl-peptide hydrolase) (APH) (Acylaminoacyl-peptidase) (Oxidized protein hydrolase) (OPH)	Homo sapiens (Human)	81225	0.130411	0.535821	2.45192	0	39276	55551	0	0	0	17112.6	39276	55551	22158.5	9233.38	12379.9	NS	NS	+							---
499	P07305;P07305-2	P07305	H10_HUMAN	H1-0	Histone H1.0 (Histone H1') (Histone H1(0)) [Cleaved into: Histone H1.0, N-terminally processed]	Homo sapiens (Human)	20863	0.0563263	0.389369	2.4499	0	73553	36950	0	0	13201	10488.2	73553	36950	7998.84	18358.6	13201	NS		+							---
637	P14618;P14618-3;P14618-2	P14618	KPYM_HUMAN	PKM	Pyruvate kinase PKM (EC 2.7.1.40) (Cytosolic thyroid hormone-binding protein) (CTHBP) (Opa-interacting protein 3) (OIP-3) (Pyruvate kinase 2/3) (Pyruvate kinase muscle isozyme) (Threonine-protein kinase PKM2) (EC 2.7.11.1) (Thyroid hormone-binding protein 1) (THBP1) (Tumor M2-PK) (Tyrosine-protein kinase PKM2) (EC 2.7.10.2) (p58)	Homo sapiens (Human)	57937	0.0019718	0.143232	2.44806	941710	2558600	3303200	410910	1094600	1206100	941710	2558600	3303200	410910	1094600	1206100	NS	NS	+				+		+	-M--	+	+
1171	P62191;P62191-2	P62191	PRS4_HUMAN	PSMC1	26S proteasome regulatory subunit 4 (P26s4) (26S proteasome AAA-ATPase subunit RPT2) (Proteasome 26S subunit ATPase 1)	Homo sapiens (Human)	49185	0.0854719	0.443796	2.43292	49680	0	26145	0	0	0	49680	13897.3	26145	8807.26	9563.65	14881.7	NS	NS	+							E-M--S	+
1502	Q15181	Q15181	IPYR_HUMAN	PPA1	Inorganic pyrophosphatase (EC 3.6.1.1) (Pyrophosphate phospho-hydrolase) (PPase)	Homo sapiens (Human)	32660	0.133481	0.541618	2.43103	60399	61874	57397	0	64977	0	60399	61874	57397	8531.64	64977	26931.9	NS	NS	+							---S	+
1108	P55884;P55884-2	P55884	EIF3B_HUMAN	EIF3B	Eukaryotic translation initiation factor 3 subunit B (eIF3b) (Eukaryotic translation initiation factor 3 subunit 9) (Prt1 homolog) (hPrt1) (eIF-3-eta) (eIF3 p110) (eIF3 p116)	Homo sapiens (Human)	92482	0.113064	0.511223	2.42826	46135	43584	71502	0	46233	25917	46135	43584	71502	8380.16	46233	25917	NS	NS	+					+		-M--	+	+	+
1336	Q08211	Q08211	DHX9_HUMAN	DHX9	ATP-dependent RNA helicase A (EC 3.6.4.13) (DEAH box protein 9) (DExH-box helicase 9) (Leukophysin) (LKP) (Nuclear DNA helicase II) (NDH II) (RNA helicase A)	Homo sapiens (Human)	140958	0.179186	0.63183	2.42225	95298.9	121790	150730	137570	0	67608	95298.9	121790	150730	137570	13234.8	67608	NS	NS	+	+		+	+			-M-N-	+	+
150	O00479	O00479	HMGN4_HUMAN	HMGN4	High mobility group nucleosome-binding domain-containing protein 4 (Non-histone chromosomal protein HMG-17-like 3) (Non-histone chromosomal protein)	Homo sapiens (Human)	9539	0.069415	0.412561	2.41245	0	53012	35315	0	0	0	16929.6	53012	35315	14636.7	15161.9	10172	NS	NS	+							---
230	O43242;O43242-2	O43242	PSMD3_HUMAN	PSMD3	26S proteasome non-ATPase regulatory subunit 3 (26S proteasome regulatory subunit RPN3) (26S proteasome regulatory subunit S3) (Proteasome subunit p58)	Homo sapiens (Human)	60978	0.0737943	0.420094	2.412	69822	174160	66740	0	36329	52092	69822	174160	66740	30561.3	36329	52092										---
1894	Q93008;Q93008-3;P70398bemidelta2;P70398shortCterm;P70398bemidelta3	Q93008	USP9X_HUMAN	USP9X	Probable ubiquitin carboxyl-terminal hydrolase FAF-X (EC 3.4.19.12) (Deubiquitinating enzyme FAF-X) (Fat facets in mammals) (hFAM) (Fat facets protein-related, X-linked) (Ubiquitin thioesterase FAF-X) (Ubiquitin-specific protease 9, X chromosome) (Ubiquitin-specific-processing protease FAF-X)	Homo sapiens (Human)	290463	0.00554908	0.194218	2.40881	18537	28067	22100	0	0	0	18537	28067	22100	8292.67	9677.85	10250.5	NS	NS	+							-M-N-			+
2017	Q99873-2;Q99873-3;Q99873;Q99873-5	Q99873	ANM1_HUMAN	PRMT1	Protein arginine N-methyltransferase 1 (EC 2.1.1.319) (Histone-arginine N-methyltransferase PRMT1) (Interferon receptor 1-bound protein 4)	Homo sapiens (Human)	42462	0.187021	0.641983	2.40359	0	86221	174710	0	0	0	14833.3	86221	174710	23796.8	35044.8	19295.1	NS	NS	+							E-M-N-S	+		+
350	O94788;O94788-4;O94788-3;O94788-2	O94788	AL1A2_HUMAN	ALDH1A2	Retinal dehydrogenase 2 (RALDH 2) (RalDH2) (EC 1.2.1.36) (Aldehyde dehydrogenase family 1 member A2) (Retinaldehyde-specific dehydrogenase type 2) (RALDH(II))	Homo sapiens (Human)	56724	0.0232914	0.293355	2.39501	0	51907	43174	0	0	0	15433.8	51907	43174	9414.7	16516.3	16191.2		NS	+							-M-N-
1983	Q96QR8	Q96QR8	PURB_HUMAN	PURB	Transcriptional activator protein Pur-beta (Purine-rich element-binding protein B)	Homo sapiens (Human)	33241	0.155029	0.573592	2.39477	0	124540	76477	0	39411	0	10040.9	124540	76477	14413.5	39411	12258.2	NS	NS	+						+	---
1620	Q676U5-5;Q676U5-3;Q676U5-2;Q676U5;Q676U5-4	Q676U5	A16L1_HUMAN	ATG16L1	Autophagy-related protein 16-1 (APG16-like 1)	Homo sapiens (Human)	68265	0.0310884	0.301782	2.39253	0	32888	25616	0	0	0	37102.8	32888	25616	10243.6	14332.8	15545.2	NS	NS	+							---			+
260	O43818	O43818	U3IP2_HUMAN	RRP9	U3 small nucleolar RNA-interacting protein 2 (RRP9 homolog) (U3 small nucleolar ribonucleoprotein-associated 55 kDa protein) (U3 snoRNP-associated 55 kDa protein) (U3-55K)	Homo sapiens (Human)	51841	0.0911066	0.453587	2.38859	0	38259	41185	0	0	0	18117.6	38259	41185	16902.8	14278.9	8679.52		NS	+							-M-N-
2356	Q9Y265;Q9Y265-2	Q9Y265	RUVB1_HUMAN	RUVBL1	RuvB-like 1 (EC 3.6.4.12) (49 kDa TATA box-binding protein-interacting protein) (49 kDa TBP-interacting protein) (54 kDa erythrocyte cytosolic protein) (ECP-54) (INO80 complex subunit H) (Nuclear matrix protein 238) (NMP 238) (Pontin 52) (TIP49a) (TIP60-associated protein 54-alpha) (TAP54-alpha)	Homo sapiens (Human)	50228	0.181892	0.63662	2.38479	0	156370	165620	0	59925	0	9682.83	156370	165620	15405	59925	20028.6	NS	NS	+							---	+	+
594	P11586	P11586	C1TC_HUMAN	MTHFD1	C-1-tetrahydrofolate synthase, cytoplasmic (C1-THF synthase) (Epididymis secretory sperm binding protein) [Cleaved into: C-1-tetrahydrofolate synthase, cytoplasmic, N-terminally processed] [Includes: Methylenetetrahydrofolate dehydrogenase (EC 1.5.1.5); Methenyltetrahydrofolate cyclohydrolase (EC 3.5.4.9); Formyltetrahydrofolate synthetase (EC 6.3.4.3)]	Homo sapiens (Human)	101531	0.0139627	0.278294	2.38236	47541	152210	143270	0	78442	65317	47541	152210	143270	14964.8	78442	65317	NS	NS	+			+				---S	+	+
211	O15371-2;O15371-3;O15371	O15371	EIF3D_HUMAN	EIF3D	Eukaryotic translation initiation factor 3 subunit D (eIF3d) (Eukaryotic translation initiation factor 3 subunit 7) (eIF-3-zeta) (eIF3 p66)	Homo sapiens (Human)	63973	0.0310245	0.301782	2.36446	0	44831	40089	0	0	0	22573.6	44831	40089	13272.4	12332.6	18750.1	NS	NS	+	+					+	---
2398	Q9Y4L1;Q9Y4L1-2	Q9Y4L1	HYOU1_HUMAN	HYOU1	Hypoxia up-regulated protein 1 (150 kDa oxygen-regulated protein) (ORP-150) (170 kDa glucose-regulated protein) (GRP-170)	Homo sapiens (Human)	111335	0.089824	0.453587	2.35605	0	71988	86768	0	36236	0	22217.5	71988	86768	17729.3	36236	16516.9	NS	NS	+							E-M--S	+	+
868	P33991	P33991	MCM4_HUMAN	MCM4	DNA replication licensing factor MCM4 (EC 3.6.4.12) (CDC21 homolog) (P1-CDC21)	Homo sapiens (Human)	96558	0.0818701	0.432219	2.35138	0	50347	37475	0	0	0	13394.8	50347	37475	10763.9	10341.7	17462.9	NS	NS	+							E---S	+
2127	Q9H4G0-4;Q9H4G0-3;Q9H4G0-2;Q9H4G0	Q9H4G0	E41L1_HUMAN	EPB41L1	Band 4.1-like protein 1 (Erythrocyte membrane protein band 4.1-like 1) (Neuronal protein 4.1) (4.1N)	Homo sapiens (Human)	98503	0.0608593	0.396635	2.34818	115140	41279	0	0	0	0	115140	41279	13618.7	25533.6	26074.4	7508.91	NS	NS	+							-M--
2384	Q9Y3I0	Q9Y3I0	RTCB_HUMAN	RTCB	RNA-splicing ligase RtcB homolog (EC 6.5.1.8) (3'-phosphate/5'-hydroxy nucleic acid ligase)	Homo sapiens (Human)	55210	0.0644933	0.400962	2.34785	0	197870	188360	0	71008	49398	19212.5	197870	188360	15773.2	71008	49398	NS		+	+	+	+			+	--N-	+
690	P17980	P17980	PRS6A_HUMAN	PSMC3	26S proteasome regulatory subunit 6A (26S proteasome AAA-ATPase subunit RPT5) (Proteasome 26S subunit ATPase 3) (Proteasome subunit P50) (Tat-binding protein 1) (TBP-1)	Homo sapiens (Human)	49204	0.0620495	0.400067	2.34156	0	88517	72888	0	46028	0	15097.1	88517	72888	10108.2	46028	16306.7	NS	NS	+							---	+	+
1654	Q6UXN9	Q6UXN9	WDR82_HUMAN	WDR82	WD repeat-containing protein 82	Homo sapiens (Human)	35079	0.153447	0.571992	2.33726	0	69455	78569	0	0	0	11266.7	69455	78569	15369.5	24859.3	12603.1	NS	NS	+							---
685	P17812;P17812-2	P17812	PYRG1_HUMAN	CTPS1	CTP synthase 1 (EC 6.3.4.2) (CTP synthetase 1) (UTP--ammonia ligase 1)	Homo sapiens (Human)	66690	0.200895	0.658469	2.33723	0	68743	89576	0	0	0	6599.26	68743	89576	14101.4	13264	17016.6	NS	NS	+							---	+
1297	Q02790	Q02790	FKBP4_HUMAN	FKBP4	Peptidyl-prolyl cis-trans isomerase FKBP4 (PPIase FKBP4) (EC 5.2.1.8) (51 kDa FK506-binding protein) (FKBP51) (52 kDa FK506-binding protein) (52 kDa FKBP) (FKBP-52) (59 kDa immunophilin) (p59) (FK506-binding protein 4) (FKBP-4) (FKBP59) (HSP-binding immunophilin) (HBI) (Immunophilin FKBP52) (Rotamase) [Cleaved into: Peptidyl-prolyl cis-trans isomerase FKBP4, N-terminally processed]	Homo sapiens (Human)	51805	0.0507875	0.372048	2.33328	0	115340	108270	0	63462	25886	25625.4	115340	108270	15334.9	63462	25886	NS	NS	+							---S	+
1085	P54136;P54136-2	P54136	SYRC_HUMAN	RARS1	Arginine--tRNA ligase, cytoplasmic (EC 6.1.1.19) (Arginyl-tRNA synthetase) (ArgRS)	Homo sapiens (Human)	75379	0.0868651	0.448566	2.2987	0	61369	55406	0	24352	0	16274.4	61369	55406	14784.5	24352	12653.7	NS		+							---	+
290	O60832-2;O60832	O60832	DKC1_HUMAN	DKC1	H/ACA ribonucleoprotein complex subunit DKC1 (EC 5.4.99.-) (CBF5 homolog) (Dyskerin) (Nopp140-associated protein of 57 kDa) (Nucleolar protein NAP57) (Nucleolar protein family A member 4) (snoRNP protein DKC1)	Homo sapiens (Human)	57674	0.00861788	0.214313	2.2771	35801	64463	70486	0	33018	0	35801	64463	70486	16659.6	33018	25046.2	NS	NS	+						+	E--N-S	+	+
861	P31948-2;P31948;P31948-3	P31948	STIP1_HUMAN	STIP1	Stress-induced-phosphoprotein 1 (STI1) (Hsc70/Hsp90-organizing protein) (Hop) (Renal carcinoma antigen NY-REN-11) (Transformation-sensitive protein IEF SSP 3521)	Homo sapiens (Human)	62639	0.0337965	0.304168	2.25647	123900	189930	164410	35580	95586	99015	123900	189930	164410	35580	95586	99015	NS	NS	+		+	+				E-M-N-S			+
2352	Q9Y230;Q9Y230-2	Q9Y230	RUVB2_HUMAN	RUVBL2	RuvB-like 2 (EC 3.6.4.12) (48 kDa TATA box-binding protein-interacting protein) (48 kDa TBP-interacting protein) (51 kDa erythrocyte cytosolic protein) (ECP-51) (INO80 complex subunit J) (Repressing pontin 52) (Reptin 52) (TIP49b) (TIP60-associated protein 54-beta) (TAP54-beta)	Homo sapiens (Human)	51157	0.142429	0.551434	2.25486	25103	182700	151380	0	53674	33348	25103	182700	151380	33832.8	53674	33348	NS	NS	+							---S	+	+
1520	Q15555-4;Q15555-5;Q15555-3;Q15555;Q15555-2	Q15555	MARE2_HUMAN	MAPRE2	Microtubule-associated protein RP/EB family member 2 (APC-binding protein EB2) (End-binding protein 2) (EB2)	Homo sapiens (Human)	37031	0.0981312	0.470731	2.23966	50392	0	22878	0	17182	10346	50392	18645.3	22878	10763.5	17182	10346	NS	NS	+							---
1483	Q14974;Q14974-2	Q14974	IMB1_HUMAN	KPNB1	Importin subunit beta-1 (Importin-90) (Karyopherin subunit beta-1) (Nuclear factor p97) (Pore targeting complex 97 kDa subunit) (PTAC97)	Homo sapiens (Human)	97170	0.0687875	0.411419	2.23713	96615	100800	87039	22355	56720	59708	96615	100800	87039	22355	56720	59708	NS	NS	+			+				---	+	+
701	P18621-3;P18621;P18621-2	P18621	RL17_HUMAN	RPL17	60S ribosomal protein L17 (60S ribosomal protein L23) (Large ribosomal subunit protein uL22) (PD-1)	Homo sapiens (Human)	21397	0.161459	0.584592	2.22663	155410	95999	56170	74457	120980	0	155410	95999	56170	74457	120980	8427.27	NS	NS	+	+						--N-	+
300	O75083;O75083-3	O75083	WDR1_HUMAN	WDR1	WD repeat-containing protein 1 (Actin-interacting protein 1) (AIP1) (NORI-1)	Homo sapiens (Human)	66194	0.00825304	0.214313	2.22657	323520	508860	625360	154030	263930	229420	323520	508860	625360	154030	263930	229420	NS	NS	+							E-M--	+	+	+
544	P09417-2;P09417	P09417	DHPR_HUMAN	QDPR	Dihydropteridine reductase (EC 1.5.1.34) (HDHPR) (Quinoid dihydropteridine reductase) (Short chain dehydrogenase/reductase family 33C member 1)	Homo sapiens (Human)	25790	0.138405	0.54955	2.22134	0	47408	57905	0	0	0	10849.8	47408	57905	14068.9	15039.2	12842.9		NS	+							---
1433	Q13838;Q13838-2;O00148	Q13838	DX39B_HUMAN	DDX39B	Spliceosome RNA helicase DDX39B (EC 3.6.4.13) (56 kDa U2AF65-associated protein) (ATP-dependent RNA helicase p47) (DEAD box protein UAP56) (HLA-B-associated transcript 1 protein)	Homo sapiens (Human)	48991	0.0308102	0.301782	2.21154	36949	37395	32299	0	0	0	36949	37395	32299	18520.5	11354.6	19620.1	NS	NS	+				+	+		E-M--S
1455	Q14204	Q14204	DYHC1_HUMAN	DYNC1H1	Cytoplasmic dynein 1 heavy chain 1 (Cytoplasmic dynein heavy chain 1) (Dynein heavy chain, cytosolic)	Homo sapiens (Human)	532408	0.0222425	0.293355	2.19407	97973.9	235790	222500	49393	76925	128080	97973.9	235790	222500	49393	76925	128080	NS	NS	+							---	+	+
2418	Q9Y678	Q9Y678	COPG1_HUMAN	COPG1	Coatomer subunit gamma-1 (Gamma-1-coat protein) (Gamma-1-COP)	Homo sapiens (Human)	97718	0.00340037	0.160668	2.18383	0	112990	106010	0	46219	48611	23884.6	112990	106010	12226.3	46219	48611	NS	NS	+							E-M--S	+
2016	Q99832;Q99832-3;Q99832-4;Q99832-2	Q99832	TCPH_HUMAN	CCT7	T-complex protein 1 subunit eta (TCP-1-eta) (CCT-eta) (HIV-1 Nef-interacting protein) [Cleaved into: T-complex protein 1 subunit eta, N-terminally processed]	Homo sapiens (Human)	59367	0.0580299	0.39452	2.15194	0	192110	166040	0	62236	135930	31111.2	192110	166040	11771.5	62236	135930	NS	NS	+							---	+	+
1476	Q14697;Q14697-2	Q14697	GANAB_HUMAN	GANAB	Neutral alpha-glucosidase AB (EC 3.2.1.207) (Alpha-glucosidase 2) (Glucosidase II subunit alpha)	Homo sapiens (Human)	106874	0.133794	0.541618	2.14938	183670	184320	284410	40969	224470	105440	183670	184320	284410	40969	224470	105440	NS	NS	+							E-M--	+	+
799	P27708	P27708	PYR1_HUMAN	CAD	CAD protein [Includes: Glutamine-dependent carbamoyl-phosphate synthase (EC 6.3.5.5); Aspartate carbamoyltransferase (EC 2.1.3.2); Dihydroorotase (EC 3.5.2.3)]	Homo sapiens (Human)	242984	0.121556	0.515112	2.14563	33407	34979	45235	0	29752	0	33407	34979	45235	21355.1	29752	8422.44	NS	NS	+							E-M-N-	+	+
1516	Q15436-2;Q15436	Q15436	SC23A_HUMAN	SEC23A	Protein transport protein Sec23A (hSec23A) (SEC23-related protein A)	Homo sapiens (Human)	86161	0.000474217	0.112034	2.13533	0	28905	28796	0	0	0	27453.2	28905	28796	13450.3	13095.6	13324.1	NS	NS	+							E-M--S
874	P34932	P34932	HSP74_HUMAN	HSPA4	Heat shock 70 kDa protein 4 (HSP70RY) (Heat shock 70-related protein APG-2)	Homo sapiens (Human)	94331	0.227111	0.713024	2.12766	0	55896	43734	0	9967.2	0	7822.25	55896	43734	18756.9	9967.2	10619.2	NS	NS	+			+				E-M-N-S	+
888	P35573;P35573-2;P35573-3	P35573	GDE_HUMAN	AGL	Glycogen debranching enzyme (Glycogen debrancher) [Includes: 4-alpha-glucanotransferase (EC 2.4.1.25) (Oligo-1,4-1,4-glucantransferase); Amylo-alpha-1,6-glucosidase (Amylo-1,6-glucosidase) (EC 3.2.1.33) (Dextrin 6-alpha-D-glucosidase)]	Homo sapiens (Human)	174764	0.112021	0.511223	2.12573	0	42457	46779	0	0	0	15806.9	42457	46779	17636.4	13848.7	13381.4	NS	NS	+							---
1285	Q01581	Q01581	HMCS1_HUMAN	HMGCS1	Hydroxymethylglutaryl-CoA synthase, cytoplasmic (HMG-CoA synthase) (EC 2.3.3.10) (3-hydroxy-3-methylglutaryl coenzyme A synthase)	Homo sapiens (Human)	57294	0.142395	0.551434	2.11748	0	42213	70318	0	0	0	20646.5	42213	70318	27291.8	13275.2	17816.6	NS	NS	+							-M--S
526	P08238	P08238	HS90B_HUMAN	HSP90AB1	Heat shock protein HSP 90-beta (HSP 90) (Heat shock 84 kDa) (HSP 84) (HSP84)	Homo sapiens (Human)	83264	0.00016897	0.0532254	2.1169	350600	772640	765660	169370	365990	352710	350600	772640	765660	169370	365990	352710	NS	NS	+			+	+			--N-	+	+
1623	Q6BCY4-2;Q6BCY4	Q6BCY4	NB5R2_HUMAN	CYB5R2	NADH-cytochrome b5 reductase 2 (b5R.2) (EC 1.6.2.2)	Homo sapiens (Human)	31458	0.063926	0.400067	2.10561	0	79662	65978	0	0	0	9326.39	79662	65978	7428.58	22812.8	30984.3	NS	NS	+							---
648	P15170;P15170-2;P15170-3	P15170	ERF3A_HUMAN	GSPT1	Eukaryotic peptide chain release factor GTP-binding subunit ERF3A (Eukaryotic peptide chain release factor subunit 3a) (eRF3a) (G1 to S phase transition protein 1 homolog)	Homo sapiens (Human)	55756	0.0196242	0.29138	2.10293	0	35188	43329	0	0	0	36161.1	35188	43329	17136.6	21800.8	15868.9	NS	NS	+							---
940	P42224;P42224-2	P42224	STAT1_HUMAN	STAT1	Signal transducer and activator of transcription 1-alpha/beta (Transcription factor ISGF-3 components p91/p84)	Homo sapiens (Human)	87335	0.0159631	0.29138	2.08968	0	60014	71482	0	0	41544	20865	60014	71482	10655.8	22158.3	41544	NS	upRegulated	+							--N-S	+	+
2424	Q9Y6E2	Q9Y6E2	5MP1_HUMAN	BZW2	eIF5-mimic protein 1 (Basic leucine zipper and W2 domain-containing protein 2)	Homo sapiens (Human)	48162	0.185569	0.641983	2.08953	0	99806	78940	0	137640	0	28931.5	99806	78940	15415.3	137640	11775.5	NS	NS								-M--	+
8	Q99613-2;Q99613;B5ME19	Q99613	EIF3C_HUMAN	EIF3C	Eukaryotic translation initiation factor 3 subunit C (eIF3c) (Eukaryotic translation initiation factor 3 subunit 8) (eIF3 p110)	Homo sapiens (Human)	105344	0.0605823	0.396635	2.08024	0	30434	27156	0	0	0	15578.8	30434	27156	12864.2	9772.73	11376.8	NS	NS	+	+					+	---	+
668	P16403	P16403	H12_HUMAN	H1-2	Histone H1.2 (Histone H1c) (Histone H1d) (Histone H1s-1)	Homo sapiens (Human)	21365	0.22583	0.711364	2.0771	21285	1810700	509760	37843	211250	274240	21285	1810700	509760	37843	211250	274240	NS		+							--N-	+
2147	Q9HB71;Q9HB71-3	Q9HB71	CYBP_HUMAN	CACYBP	Calcyclin-binding protein (CacyBP) (hCacyBP) (S100A6-binding protein) (Siah-interacting protein)	Homo sapiens (Human)	26210	0.128255	0.535821	2.07624	68777	90855.1	68213	0	62673	57668	68777	90855.1	68213	13176.9	62673	57668	NS	NS	+							---
1172	P62195-2;P62195	P62195	PRS8_HUMAN	PSMC5	26S proteasome regulatory subunit 8 (26S proteasome AAA-ATPase subunit RPT6) (Proteasome 26S subunit ATPase 5) (Proteasome subunit p45) (Thyroid hormone receptor-interacting protein 1) (TRIP1) (p45/SUG)	Homo sapiens (Human)	45626	0.0306556	0.301782	2.06491	52529	62335	76034	36193	22567	34621	52529	62335	76034	36193	22567	34621	NS	NS	+							---
691	P17987	P17987	TCPA_HUMAN	TCP1	T-complex protein 1 subunit alpha (TCP-1-alpha) (CCT-alpha)	Homo sapiens (Human)	60344	0.158988	0.577859	2.04302	67767	657610	367080	78841	118780	204850	67767	657610	367080	78841	118780	204850	NS	NS	+							-M--	+	+
409	P00390-5;P00390-4;P00390-2;P00390-3;P00390	P00390	GSHR_HUMAN	GSR	Glutathione reductase, mitochondrial (GR) (GRase) (EC 1.8.1.7)	Homo sapiens (Human)	56257	0.0924477	0.453587	2.04085	80671	151210	118500	0	76580	106200	80671	151210	118500	20909.4	76580	106200	NS	NS	+							-M--
1249	P78371;P78371-2	P78371	TCPB_HUMAN	CCT2	T-complex protein 1 subunit beta (TCP-1-beta) (CCT-beta)	Homo sapiens (Human)	57488	0.00702776	0.202359	2.0329	185390	400720	378040	80256	190670	218450	185390	400720	378040	80256	190670	218450	NS	NS	+			+				---	+	+
935	P41250-2;P41250	P41250	GARS_HUMAN	GARS1	Glycine--tRNA ligase (EC 6.1.1.14) (Diadenosine tetraphosphate synthetase) (Ap4A synthetase) (EC 2.7.7.-) (Glycyl-tRNA synthetase) (GlyRS) (Glycyl-tRNA synthetase 1)	Homo sapiens (Human)	83166	0.0804407	0.432219	2.03079	29291	201480	166970	0	64952	66346	29291	201480	166970	27302.6	64952	66346	NS		+							---	+
1107	P55786;P55786-2	P55786	PSA_HUMAN	NPEPPS	Puromycin-sensitive aminopeptidase (PSA) (EC 3.4.11.14) (Cytosol alanyl aminopeptidase) (AAP-S)	Homo sapiens (Human)	103276	0.0998861	0.471962	2.0243	78007	152350	101690	0	100970	78643	78007	152350	101690	18347.6	100970	78643	NS	NS	+							-M--	+	+
1537	Q16181-2;Q16181	Q16181	SEPT7_HUMAN	SEPTIN7	Septin-7 (CDC10 protein homolog)	Homo sapiens (Human)	50680	0.00242301	0.143232	2.0125	108310	117850	111400	48848	60795	58743	108310	117850	111400	48848	60795	58743	NS		+							---	+		+
1145	P61160;P61160-2	P61160	ARP2_HUMAN	ACTR2	Actin-related protein 2 (Actin-like protein 2)	Homo sapiens (Human)	44761	0.187033	0.641983	2.00526	0	84887	87952	0	98499.9	0	22187.8	84887	87952	15660.8	98499.9	13318	NS	NS	+		+					---	+	+
2056	Q9BWD1;Q9BWD1-2	Q9BWD1	THIC_HUMAN	ACAT2	Acetyl-CoA acetyltransferase, cytosolic (EC 2.3.1.9) (Acetyl-CoA transferase-like protein) (Cytosolic acetoacetyl-CoA thiolase)	Homo sapiens (Human)	41351	0.18881	0.641983	2.00504	62557	73443	86039.1	0	89174	57907	62557	73443	86039.1	9496.97	89174	57907	NS	NS	+							-M--S	+
725	P21266	P21266	GSTM3_HUMAN	GSTM3	Glutathione S-transferase Mu 3 (EC 2.5.1.18) (GST class-mu 3) (GSTM3-3) (hGSTM3-3)	Homo sapiens (Human)	26560	0.15293	0.571992	1.99572	0	37240	63791	0	0	0	12336.6	37240	63791	15646	16666.7	14138.7		NS	+							---			+
436	P02545-2;P02545-6;P02545;P02545-3;P02545-5;P02545-4	P02545	LMNA_HUMAN	LMNA	Prelamin-A/C [Cleaved into: Lamin-A/C (70 kDa lamin) (Renal carcinoma antigen NY-REN-32)]	Homo sapiens (Human)	74139	0.204857	0.658469	1.99385	0	122050	84987	26186	26775	26017	13939.4	122050	84987	26186	26775	26017	NS	NS	+				+			E-M--S	+	+	+
836	P30153	P30153	2AAA_HUMAN	PPP2R1A	Serine/threonine-protein phosphatase 2A 65 kDa regulatory subunit A alpha isoform (Medium tumor antigen-associated 61 kDa protein) (PP2A subunit A isoform PR65-alpha) (PP2A subunit A isoform R1-alpha)	Homo sapiens (Human)	65309	0.090787	0.453587	1.98972	76400	84181.1	86329	0	56802	63856	76400	84181.1	86329	19432.2	56802	63856	NS	NS	+							-M--	+	+
1130	P60866;P60866-2	P60866	RS20_HUMAN	RPS20	40S ribosomal protein S20 (Small ribosomal subunit protein uS10)	Homo sapiens (Human)	13373	0.267923	0.768374	1.98302	39356	85807	70633	120900	0	0	39356	85807	70633	120900	24483.9	10333.6	NS	NS	+	+		+				---	+
1448	Q14152;Q14152-2	Q14152	EIF3A_HUMAN	EIF3A	Eukaryotic translation initiation factor 3 subunit A (eIF3a) (Eukaryotic translation initiation factor 3 subunit 10) (eIF-3-theta) (eIF3 p167) (eIF3 p180) (eIF3 p185)	Homo sapiens (Human)	166569	0.104632	0.488326	1.97401	0	53362	44419	0	0	0	12988.5	53362	44419	12475	27304.8	11749.8	NS	NS	+	+					+	---	+	+
2283	Q9UHD8-7;Q9UHD8-2;Q9UHD8-5;Q9UHD8;Q9UHD8-3;Q9UHD8-4;Q9UHD8-9;Q9UHD8-8	Q9UHD8	SEPT9_HUMAN	SEPTIN9	Septin-9 (MLL septin-like fusion protein MSF-A) (MLL septin-like fusion protein) (Ovarian/Breast septin) (Ov/Br septin) (Septin D1)	Homo sapiens (Human)	65401	0.0585295	0.395074	1.94488	52931	117870	84897	0	67896	62886	52931	117870	84897	16862.9	67896	62886	NS		+							---	+
884	P35268	P35268	RL22_HUMAN	RPL22	60S ribosomal protein L22 (EBER-associated protein) (EAP) (Epstein-Barr virus small RNA-associated protein) (Heparin-binding protein HBp15) (Large ribosomal subunit protein eL22)	Homo sapiens (Human)	14787	0.0174724	0.29138	1.94293	0	100030	57810	0	45051	0	14944	100030	57810	9925.17	45051	26350.2	NS	NS	+	+			+			-M-N-	+	+	+
1871	Q92598-2;Q92598-3;Q92598;Q92598-4	Q92598	HS105_HUMAN	HSPH1	Heat shock protein 105 kDa (Antigen NY-CO-25) (Heat shock 110 kDa protein)	Homo sapiens (Human)	96865	0.0963498	0.464544	1.94193	76069	41491	41949	0	37307	23117	76069	41491	41949	20963.5	37307	23117	NS	NS	+							--N-S
2314	Q9UL46	Q9UL46	PSME2_HUMAN	PSME2	Proteasome activator complex subunit 2 (11S regulator complex subunit beta) (REG-beta) (Activator of multicatalytic protease subunit 2) (Proteasome activator 28 subunit beta) (PA28b) (PA28beta)	Homo sapiens (Human)	27402	0.240393	0.73281	1.94015	0	132780	163500	0	146780	0	14945.6	132780	163500	16800.8	146780	18016	NS	NS	+							---	+	+	+
2291	Q9UIQ6-3;Q9UIQ6-2;Q9UIQ6	Q9UIQ6	LCAP_HUMAN	LNPEP	Leucyl-cystinyl aminopeptidase (Cystinyl aminopeptidase) (EC 3.4.11.3) (Insulin-regulated membrane aminopeptidase) (Insulin-responsive aminopeptidase) (IRAP) (Oxytocinase) (OTase) (Placental leucine aminopeptidase) (P-LAP) [Cleaved into: Leucyl-cystinyl aminopeptidase, pregnancy serum form]	Homo sapiens (Human)	117349	0.231572	0.718794	1.92676	105000	103140	99755	0	105220	113000	105000	103140	99755	12702.6	105220	113000	NS	NS	+							E-M--
1877	Q92747;Q92747-2	Q92747	ARC1A_HUMAN	ARPC1A	Actin-related protein 2/3 complex subunit 1A (SOP2-like protein)	Homo sapiens (Human)	41569	0.155386	0.573592	1.91268	73073	68806	82263	0	71129	55201	73073	68806	82263	15054.5	71129	55201	NS	NS	+							-M--
1874	Q92616	Q92616	GCN1_HUMAN	GCN1	eIF-2-alpha kinase activator GCN1 (GCN1 eIF-2-alpha kinase activator homolog) (GCN1-like protein 1) (General control of amino-acid synthesis 1-like protein 1) (Translational activator GCN1) (HsGCN1)	Homo sapiens (Human)	292710	0.119139	0.514822	1.90701	0	44686	36924	0	29034	0	15320	44686	36924	13774.3	29034	9113.84	NS		+							---	+
375	O95373	O95373	IPO7_HUMAN	IPO7	Importin-7 (Imp7) (Ran-binding protein 7) (RanBP7)	Homo sapiens (Human)	119517	0.0439964	0.35883	1.90366	42439	39662	35355	0	14050	0	42439	39662	35355	24648.2	14050	24909.1	NS	NS	+							---
510	P07900;P07900-2	P07900	HS90A_HUMAN	HSP90AA1	Heat shock protein HSP 90-alpha (EC 3.6.4.10) (Heat shock 86 kDa) (HSP 86) (HSP86) (Lipopolysaccharide-associated protein 2) (LAP-2) (LPS-associated protein 2) (Renal carcinoma antigen NY-REN-38)	Homo sapiens (Human)	84660	0.00408464	0.175454	1.90227	543230	856130	812350	259590	500540	422400	543230	856130	812350	259590	500540	422400	NS	NS	+						+	---	+	+
2202	Q9NTK5;Q9NTK5-2;Q9NTK5-3	Q9NTK5	OLA1_HUMAN	OLA1	Obg-like ATPase 1 (DNA damage-regulated overexpressed in cancer 45) (DOC45) (GTP-binding protein 9)	Homo sapiens (Human)	44744	0.174259	0.621892	1.89725	69818	51699	62369	0	77391	0	69818	51699	62369	24881.8	77391	17118.8	NS	NS	+							---			+
1470	Q14566	Q14566	MCM6_HUMAN	MCM6	DNA replication licensing factor MCM6 (EC 3.6.4.12) (p105MCM)	Homo sapiens (Human)	92889	0.147812	0.560975	1.89436	0	56309	44612	0	0	0	7916.64	56309	44612	9587.92	27116.5	11251.8	NS	NS	+							---
476	P05455	P05455	LA_HUMAN	SSB	Lupus La protein (La autoantigen) (La ribonucleoprotein) (Sjoegren syndrome type B antigen) (SS-B)	Homo sapiens (Human)	46837	0.0469294	0.35883	1.88796	0	42513	65342	0	0	0	27283.4	42513	65342	21957.4	17774.2	28857.9	NS	NS	+							--N-
856	P31939;P31939-2	P31939	PUR9_HUMAN	ATIC	Bifunctional purine biosynthesis protein ATIC (AICAR transformylase/inosine monophosphate cyclohydrolase) (ATIC) [Cleaved into: Bifunctional purine biosynthesis protein ATIC, N-terminally processed] [Includes: Phosphoribosylaminoimidazolecarboxamide formyltransferase (EC 2.1.2.3) (5-aminoimidazole-4-carboxamide ribonucleotide formyltransferase) (AICAR formyltransferase) (AICAR transformylase); In…	Homo sapiens (Human)	64616	0.0136351	0.278294	1.8842	106850	148020	134250	49562	72792	87982.9	106850	148020	134250	49562	72792	87982.9	NS	NS	+							---S
1046	P51570	P51570	GALK1_HUMAN	GALK1	Galactokinase (EC 2.7.1.6) (Galactose kinase)	Homo sapiens (Human)	42272	0.0553508	0.389369	1.87816	0	23936	24695	0	0	0	18086.2	23936	24695	14995.9	9219.82	11671.3		NS	+							---	+
1457	Q14240;Q14240-2	Q14240	IF4A2_HUMAN	EIF4A2	Eukaryotic initiation factor 4A-II (eIF-4A-II) (eIF4A-II) (EC 3.6.4.13) (ATP-dependent RNA helicase eIF4A-2)	Homo sapiens (Human)	46402	0.203878	0.658469	1.87265	99874.1	76432	69388	0	56044	86700	99874.1	76432	69388	16599.4	56044	86700	NS	NS	+						+	---			+
970	P46778	P46778	RL21_HUMAN	RPL21	60S ribosomal protein L21 (Large ribosomal subunit protein eL21)	Homo sapiens (Human)	18565	0.188632	0.641983	1.86542	0	51064	67208	0	0	102010	30646.6	51064	67208	13564.5	11709.6	102010	NS	NS	+	+						E-M-N-
503	P07437	P07437	TBB5_HUMAN	TUBB	Tubulin beta chain (Tubulin beta-5 chain)	Homo sapiens (Human)	49671	0.0553301	0.389369	1.83872	75057	147660	186640	0	90572	138250	75057	147660	186640	26573.6	90572	138250	NS	NS	+				+			---S	+	+	+
2200	Q9NSD9-2;Q9NSD9	Q9NSD9	SYFB_HUMAN	FARSB	Phenylalanine--tRNA ligase beta subunit (EC 6.1.1.20) (Phenylalanyl-tRNA synthetase beta subunit) (PheRS)	Homo sapiens (Human)	66116	0.201824	0.658469	1.8321	0	51069	57871	0	0	0	17172.7	51069	57871	23820.2	31431.1	11023.1	NS	NS	+							---	+		+
762	P24666-4;P24666	P24666	PPAC_HUMAN	ACP1	Low molecular weight phosphotyrosine protein phosphatase (LMW-PTP) (LMW-PTPase) (EC 3.1.3.48) (Adipocyte acid phosphatase) (Low molecular weight cytosolic acid phosphatase) (EC 3.1.3.2) (Red cell acid phosphatase 1)	Homo sapiens (Human)	18042	0.0671426	0.406729	1.8305	0	33131	41476	0	0	32734	18679.3	33131	41476	11300.6	11313	32734	NS	NS	+							E-M--S	+	+
850	P31153;P31153-2	P31153	METK2_HUMAN	MAT2A	S-adenosylmethionine synthase isoform type-2 (AdoMet synthase 2) (EC 2.5.1.6) (Methionine adenosyltransferase 2) (MAT 2) (Methionine adenosyltransferase II) (MAT-II)	Homo sapiens (Human)	43661	0.0925327	0.453587	1.82453	0	36719	28595	0	0	0	37221.4	36719	28595	14455	36770.2	12106.2	NS	NS	+							--N-	+
802	P28062-2;P28062	P28062	PSB8_HUMAN	PSMB8	Proteasome subunit beta type-8 (EC 3.4.25.1) (Low molecular mass protein 7) (Macropain subunit C13) (Multicatalytic endopeptidase complex subunit C13) (Proteasome component C13) (Proteasome subunit beta-5i) (Really interesting new gene 10 protein)	Homo sapiens (Human)	30354	0.190788	0.643909	1.82448	81112	31757	0	0	0	0	81112	31757	12033.5	19812.7	14010.3	18387	NS	NS	+							---			+
735	P21980;P21980-2	P21980	TGM2_HUMAN	TGM2	Protein-glutamine gamma-glutamyltransferase 2 (EC 2.3.2.13) (Erythrocyte transglutaminase) (Heart G alpha(h)) (hhG alpha(h)) (Isopeptidase TGM2) (EC 3.4.-.-) (Protein G alpha(h)) (G(h)) (Protein-glutamine deamidase TGM2) (EC 3.5.1.44) (Protein-glutamine dopaminyltransferase TGM2) (EC 2.3.1.-) (Protein-glutamine histaminyltransferase TGM2) (EC 2.3.1.-) (Protein-glutamine noradrenalinyltransferase …	Homo sapiens (Human)	77329	0.252589	0.747444	1.82276	124890	122250	138220	0	149570	150810	124890	122250	138220	15448.3	149570	150810	NS	NS	+							---
1583	Q53H96-2;Q53H96	Q53H96	P5CR3_HUMAN	PYCR3	Pyrroline-5-carboxylate reductase 3 (P5C reductase 3) (P5CR 3) (EC 1.5.1.2) (Pyrroline-5-carboxylate reductase-like protein)	Homo sapiens (Human)	28663	0.144203	0.553949	1.81857	0	55764	61884	0	35255	0	19817.6	55764	61884	20734.1	35255	15555.7			+							-M--	+
757	P23526-2;P23526	P23526	SAHH_HUMAN	AHCY	Adenosylhomocysteinase (AdoHcyase) (EC 3.13.2.1) (S-adenosyl-L-homocysteine hydrolase)	Homo sapiens (Human)	47716	0.115853	0.512792	1.81062	212290	526960	593240	223750	167090	299050	212290	526960	593240	223750	167090	299050	NS	NS	+							-M-N-S	+
1314	Q05639	Q05639	EF1A2_HUMAN	EEF1A2	Elongation factor 1-alpha 2 (EF-1-alpha-2) (Eukaryotic elongation factor 1 A-2) (eEF1A-2) (Statin-S1)	Homo sapiens (Human)	50470	0.256883	0.753896	1.80554	0	200860	203430	34176	64979	43773	14002.8	200860	203430	34176	64979	43773		NS	+						+	-M--	+	+
838	P30419-2;P30419	P30419	NMT1_HUMAN	NMT1	Glycylpeptide N-tetradecanoyltransferase 1 (EC 2.3.1.97) (Myristoyl-CoA:protein N-myristoyltransferase 1) (HsNMT1) (NMT 1) (Type I N-myristoyltransferase) (Peptide N-myristoyltransferase 1) (Protein-lysine myristoyltransferase NMT1) (EC 2.3.1.-)	Homo sapiens (Human)	56806	0.149099	0.563594	1.79532	76555	107400	166480	91496	0	85748	76555	107400	166480	91496	30150.1	85748	NS	NS	+							---	+	+
959	P43490	P43490	NAMPT_HUMAN	NAMPT	Nicotinamide phosphoribosyltransferase (NAmPRTase) (Nampt) (EC 2.4.2.12) (Pre-B-cell colony-enhancing factor 1) (Pre-B cell-enhancing factor) (Visfatin)	Homo sapiens (Human)	55521	0.115575	0.512792	1.79357	0	77657	103560	0	26482	48717	15604.3	77657	103560	16858.9	26482	48717	NS	upRegulated	+							E--N-S
811	P28838-2;P28838	P28838	AMPL_HUMAN	LAP3	Cytosol aminopeptidase (EC 3.4.11.1) (Cysteinylglycine-S-conjugate dipeptidase) (EC 3.4.13.23) (Leucine aminopeptidase 3) (LAP-3) (Leucyl aminopeptidase) (Peptidase S) (Proline aminopeptidase) (EC 3.4.11.5) (Prolyl aminopeptidase)	Homo sapiens (Human)	56166	0.232918	0.719305	1.78632	0	66067	100860	0	22118	25998	10615.5	66067	100860	21581.6	22118	25998	NS	NS	+				+			---	+	+
305	O75146;O75146-2	O75146	HIP1R_HUMAN	HIP1R	Huntingtin-interacting protein 1-related protein (HIP1-related protein) (Huntingtin-interacting protein 12) (HIP-12)	Homo sapiens (Human)	119388	0.233896	0.719974	1.7838	66265	0	42915	0	48883	0	66265	26016.9	42915	13365.2	48883	19951.5	NS	NS	+							---			+
1512	Q15393;Q15393-3	Q15393	SF3B3_HUMAN	SF3B3	Splicing factor 3B subunit 3 (Pre-mRNA-splicing factor SF3b 130 kDa subunit) (SF3b130) (STAF130) (Spliceosome-associated protein 130) (SAP 130)	Homo sapiens (Human)	135577	0.134844	0.541618	1.7795	0	21980	25145	0	0	0	35564.5	21980	25145	9667.7	21711.3	16618.5	NS	NS	+							--N-
1934	Q96DI7;Q96DI7-2	Q96DI7	SNR40_HUMAN	SNRNP40	U5 small nuclear ribonucleoprotein 40 kDa protein (U5 snRNP 40 kDa protein) (U5-40K) (38 kDa-splicing factor) (Prp8-binding protein) (hPRP8BP) (U5 snRNP-specific 40 kDa protein) (WD repeat-containing protein 57)	Homo sapiens (Human)	39311	0.0279086	0.296354	1.77906	0	34919	42728	0	0	0	13557.7	34919	42728	9694.09	15265.6	24275.3	NS	NS	+							---
146	O00461	O00461	GOLI4_HUMAN	GOLIM4	Golgi integral membrane protein 4 (Golgi integral membrane protein, cis) (GIMPc) (Golgi phosphoprotein 4) (Golgi-localized phosphoprotein of 130 kDa) (Golgi phosphoprotein of 130 kDa)	Homo sapiens (Human)	81880	0.241452	0.73351	1.77266	135850	49763	49153	0	60915	48527	135850	49763	49153	20180.4	60915	48527	NS	NS	+							---			+
135	O00231;O00231-2	O00231	PSD11_HUMAN	PSMD11	26S proteasome non-ATPase regulatory subunit 11 (26S proteasome regulatory subunit RPN6) (26S proteasome regulatory subunit S9) (26S proteasome regulatory subunit p44.5)	Homo sapiens (Human)	47464	0.260728	0.760457	1.75208	0	69454	59463	0	0	0	6974.98	69454	59463	16099.2	13860.8	24001.3	NS	NS	+							---	+	+
775	P25789;P25789-2	P25789	PSA4_HUMAN	PSMA4	Proteasome subunit alpha type-4 (Macropain subunit C9) (Multicatalytic endopeptidase complex subunit C9) (Proteasome component C9) (Proteasome subunit L)	Homo sapiens (Human)	29484	0.197358	0.652108	1.74968	0	28347	63488	0	0	20330	9544.86	28347	63488	15405	10239.8	20330	NS	NS	+							---
336	O75874	O75874	IDHC_HUMAN	IDH1	Isocitrate dehydrogenase [NADP] cytoplasmic (IDH) (IDH1) (EC 1.1.1.42) (Cytosolic NADP-isocitrate dehydrogenase) (IDPc) (NADP(+)-specific ICDH) (Oxalosuccinate decarboxylase)	Homo sapiens (Human)	46659	0.297326	0.819163	1.74377	159520	72082	137250	0	164430	103470	159520	72082	137250	17494	164430	103470	NS	NS	+							---S	+	+
739	P22102;P22102-2	P22102	PUR2_HUMAN	GART	Trifunctional purine biosynthetic protein adenosine-3 [Includes: Phosphoribosylamine--glycine ligase (EC 6.3.4.13) (Glycinamide ribonucleotide synthetase) (GARS) (Phosphoribosylglycinamide synthetase); Phosphoribosylformylglycinamidine cyclo-ligase (EC 6.3.3.1) (AIR synthase) (AIRS) (Phosphoribosyl-aminoimidazole synthetase); Phosphoribosylglycinamide formyltransferase (EC 2.1.2.2) (5'-phosphorib…	Homo sapiens (Human)	107767	0.130168	0.535821	1.74244	0	43802	34889	0	12314	27769	21461.2	43802	34889	18130.4	12314	27769	NS	NS	+							---S
1372	Q12974;Q12974-4;Q12974-3;Q12974-2	Q12974	TP4A2_HUMAN	PTP4A2	Protein tyrosine phosphatase type IVA 2 (EC 3.1.3.48) (HU-PP-1) (OV-1) (PTP(CAAXII)) (Protein-tyrosine phosphatase 4a2) (Protein-tyrosine phosphatase of regenerating liver 2) (PRL-2)	Homo sapiens (Human)	19127	0.375923	0.964067	1.73601	131820	55889	0	0	0	158700	131820	55889	13538.7	11489.4	10455.7	158700	NS	NS	+							---
721	P20591;P20591-2	P20591	MX1_HUMAN	MX1	Interferon-induced GTP-binding protein Mx1 (Interferon-induced protein p78) (IFI-78K) (Interferon-regulated resistance GTP-binding protein MxA) (Myxoma resistance protein 1) (Myxovirus resistance protein 1) [Cleaved into: Interferon-induced GTP-binding protein Mx1, N-terminally processed]	Homo sapiens (Human)	75520	0.190541	0.643909	1.73413	0	97857.1	101460	0	75116	0	11694.3	97857.1	101460	13257.8	75116	22356.8	downRegulated	upRegulated	+							---	+
1485	Q15008;Q15008-4;Q15008-3;Q15008-2	Q15008	PSMD6_HUMAN	PSMD6	26S proteasome non-ATPase regulatory subunit 6 (26S proteasome regulatory subunit RPN7) (26S proteasome regulatory subunit S10) (Breast cancer-associated protein SGA-113M) (Phosphonoformate immuno-associated protein 4) (Proteasome regulatory particle subunit p44S10) (p42A)	Homo sapiens (Human)	45531	0.00199961	0.143232	1.72242	369470	727220	976770	209690	403610	606850	369470	727220	976770	209690	403610	606850	NS	NS	+							-M--	+		+
1884	Q92879-5;Q92879-2;Q92879-3;Q92879-6;Q92879;Q92879-4	Q92879	CELF1_HUMAN	CELF1	CUGBP Elav-like family member 1 (CELF-1) (50 kDa nuclear polyadenylated RNA-binding protein) (Bruno-like protein 2) (CUG triplet repeat RNA-binding protein 1) (CUG-BP1) (CUG-BP- and ETR-3-like factor 1) (Deadenylation factor CUG-BP) (Embryo deadenylation element-binding protein homolog) (EDEN-BP homolog) (RNA-binding protein BRUNOL-2)	Homo sapiens (Human)	52063	0.242175	0.73351	1.72223	24329	31229	22977	0	0	0	24329	31229	22977	12403.1	6438.17	42796.4	NS	NS	+	+					+	--N-
1978	Q96PU5-9;Q96PU5-4;Q96PU5-3;Q96PU5-2;Q96PU5-6;Q96PU5-5;Q96PU5-7;Q96PU5	Q96PU5	NED4L_HUMAN	NEDD4L	E3 ubiquitin-protein ligase NEDD4-like (EC 2.3.2.26) (EC 2.3.2.36) (HECT-type E3 ubiquitin transferase NED4L) (NEDD4.2) (Nedd4-2)	Homo sapiens (Human)	111932	0.277042	0.776869	1.71365	110960	31048	0	0	59729	0	110960	31048	22815.2	15576.6	59729	16788.1	NS	NS	+							E-M--S
2254	Q9P2J5;Q9P2J5-2	Q9P2J5	SYLC_HUMAN	LARS1	Leucine--tRNA ligase, cytoplasmic (EC 6.1.1.4) (Leucyl-tRNA synthetase) (LeuRS)	Homo sapiens (Human)	134466	0.183469	0.637419	1.71024	0	24073	39775	0	0	0	10132.6	24073	39775	14602.2	10827.9	12266.7	NS		+							---	+
498	P07237	P07237	PDIA1_HUMAN	P4HB	Protein disulfide-isomerase (PDI) (EC 5.3.4.1) (Cellular thyroid hormone-binding protein) (Prolyl 4-hydroxylase subunit beta) (p55)	Homo sapiens (Human)	57116	0.192351	0.646873	1.70106	265070	29936	51088	231610	30855	0	265070	29936	51088	231610	30855	11524.8	NS	NS	+							-M-N-	+	+
1	A0AVT1;A0AVT1-2	A0AVT1	UBA6_HUMAN	UBA6	Ubiquitin-like modifier-activating enzyme 6 (Ubiquitin-activating enzyme 6) (EC 6.2.1.45) (Monocyte protein 4) (MOP-4) (Ubiquitin-activating enzyme E1-like protein 2) (E1-L2)	Homo sapiens (Human)	117970	0.150609	0.567034	1.69856	17355	34875	37845	0	0	0	17355	34875	37845	21944.4	14790.5	14401.2	NS	NS	+							---
439	P02751-14;P02751-8;P02751-1;P02751-10;P02751-3;P02751-9;P02751-17;P02751-7;P02751-11;P02751;P02751-13;P02751-5;P02751-6;P02751-12;P02751-4	P02751	FINC_HUMAN	FN1	Fibronectin (FN) (Cold-insoluble globulin) (CIG) [Cleaved into: Anastellin; Ugl-Y1; Ugl-Y2; Ugl-Y3]	Homo sapiens (Human)	272320	0.193674	0.64834	1.6972	0	31105	43489	0	0	0	9756.13	31105	43489	14056.8	16049.8	11965.5	NS	NS	+							---	+	+
1238	P68363;P68363-2	P68363	TBA1B_HUMAN	TUBA1B	Tubulin alpha-1B chain (EC 3.6.5.-) (Alpha-tubulin ubiquitous) (Tubulin K-alpha-1) (Tubulin alpha-ubiquitous chain) [Cleaved into: Detyrosinated tubulin alpha-1B chain]	Homo sapiens (Human)	50152	0.0844215	0.443213	1.6885	1948200	4001000	2889700	1840800	1625400	1563800	1948200	4001000	2889700	1840800	1625400	1563800	NS	NS	+				+			--N-	+	+
507	P07741;P07741-2	P07741	APT_HUMAN	APRT	Adenine phosphoribosyltransferase (APRT) (EC 2.4.2.7)	Homo sapiens (Human)	19608	0.24783	0.738093	1.68218	0	101780	79585	0	0	126720	12805.4	101780	79585	9174.33	18743.7	126720		NS	+							---	+
2004	Q99615;Q99615-2	Q99615	DNJC7_HUMAN	DNAJC7	DnaJ homolog subfamily C member 7 (Tetratricopeptide repeat protein 2) (TPR repeat protein 2)	Homo sapiens (Human)	56441	0.376828	0.964067	1.67674	96005	73187	0	0	0	76595	96005	73187	7247.53	14517.3	9714.78	76595	NS	NS	+							E-M--S
1169	P62136;P36873;P36873-2;P62136-2;P62136-3	P62136	PP1A_HUMAN	PPP1CA	Serine/threonine-protein phosphatase PP1-alpha catalytic subunit (PP-1A) (EC 3.1.3.16)	Homo sapiens (Human)	37512	0.270353	0.769529	1.67645	563770	143330	246610	86423	236110	207270	563770	143330	246610	86423	236110	207270	NS	NS	+						+	--N-	+	+
1237	Q5VTE0;P68104	Q5VTE0	EF1A3_HUMAN	EEF1A1P5	Putative elongation factor 1-alpha-like 3 (EF-1-alpha-like 3) (Eukaryotic elongation factor 1 A-like 3) (eEF1A-like 3) (Eukaryotic translation elongation factor 1 alpha-1 pseudogene 5)	Homo sapiens (Human)	50185	0.00513513	0.191763	1.6762	775810	1324300	1042900	494700	711900	646020	775810	1324300	1042900	494700	711900	646020										---
715	P20042	P20042	IF2B_HUMAN	EIF2S2	Eukaryotic translation initiation factor 2 subunit 2 (Eukaryotic translation initiation factor 2 subunit beta) (eIF-2-beta)	Homo sapiens (Human)	38388	0.0462712	0.35883	1.67277	0	22791	25348	0	0	0	17398.1	22791	25348	13010.7	9795.91	16848.4	NS	NS	+							-M-N-			+
1148	P61221	P61221	ABCE1_HUMAN	ABCE1	ATP-binding cassette sub-family E member 1 (2'-5'-oligoadenylate-binding protein) (HuHP68) (RNase L inhibitor) (Ribonuclease 4 inhibitor) (RNS4I)	Homo sapiens (Human)	67314	0.207657	0.663937	1.67225	0	52000	30760	0	15667	0	11269.4	52000	30760	18025.2	15667	13649.6	NS	NS	+							-M--	+		+
1076	P53618	P53618	COPB_HUMAN	COPB1	Coatomer subunit beta (Beta-coat protein) (Beta-COP)	Homo sapiens (Human)	107142	0.214233	0.679364	1.6698	0	44182	58121	0	0	29105	17800	44182	58121	28334.7	11904.6	29105	NS	NS	+							---	+	+
781	P26196	P26196	DDX6_HUMAN	DDX6	Probable ATP-dependent RNA helicase DDX6 (EC 3.6.4.13) (ATP-dependent RNA helicase p54) (DEAD box protein 6) (Oncogene RCK)	Homo sapiens (Human)	54417	0.357665	0.936271	1.66872	182920	33118	0	24056	0	74279	182920	33118	11109.5	24056	8105.57	74279	NS	NS	+			+		+	+	---
1129	P60842;P60842-2	P60842	IF4A1_HUMAN	EIF4A1	Eukaryotic initiation factor 4A-I (eIF-4A-I) (eIF4A-I) (EC 3.6.4.13) (ATP-dependent RNA helicase eIF4A-1)	Homo sapiens (Human)	46154	0.0024257	0.143232	1.66503	301890	555570	532270	192550	313230	320660	301890	555570	532270	192550	313230	320660	NS	NS	+	+			+		+	E-M-N-S	+	+
863	P32119	P32119	PRDX2_HUMAN	PRDX2	Peroxiredoxin-2 (EC 1.11.1.24) (Natural killer cell-enhancing factor B) (NKEF-B) (PRP) (Thiol-specific antioxidant protein) (TSA) (Thioredoxin peroxidase 1) (Thioredoxin-dependent peroxide reductase 1) (Thioredoxin-dependent peroxiredoxin 2)	Homo sapiens (Human)	21892	0.243428	0.733662	1.66325	0	85547	68322	0	74497	0	26729.2	85547	68322	35995.3	74497	12661.8	NS	NS	+							---	+	+
1831	Q8TEQ6	Q8TEQ6	GEMI5_HUMAN	GEMIN5	Gem-associated protein 5 (Gemin5)	Homo sapiens (Human)	168589	0.11628	0.512792	1.64992	0	46640	38952	0	0	0	18459.2	46640	38952	16437.1	34417.9	13197.8	NS	NS	+							---			+
728	P21333-2;P21333	P21333	FLNA_HUMAN	FLNA	Filamin-A (FLN-A) (Actin-binding protein 280) (ABP-280) (Alpha-filamin) (Endothelial actin-binding protein) (Filamin-1) (Non-muscle filamin)	Homo sapiens (Human)	280739	0.00762471	0.205867	1.64729	186830	195970	158260	121620	105050	101460	186830	195970	158260	121620	105050	101460	NS	NS	+			+				---S	+	+
1027	P50135;P50135-3;P50135-2	P50135	HNMT_HUMAN	HNMT	Histamine N-methyltransferase (HMT) (EC 2.1.1.8)	Homo sapiens (Human)	33295	0.0719111	0.419944	1.6426	24921	0	24265	0	0	0	24921	14696.8	24265	10411.7	9130.26	21094.6	NS	NS	+							---
737	P22061;P22061-2	P22061	PIMT_HUMAN	PCMT1	Protein-L-isoaspartate(D-aspartate) O-methyltransferase (PIMT) (EC 2.1.1.77) (L-isoaspartyl protein carboxyl methyltransferase) (Protein L-isoaspartyl/D-aspartyl methyltransferase) (Protein-beta-aspartate methyltransferase)	Homo sapiens (Human)	24636	0.115686	0.512792	1.64243	47862	36878	33890	0	38224	19482	47862	36878	33890	18130	38224	19482	NS	NS	+							---S	+	+
228	O43175	O43175	SERA_HUMAN	PHGDH	D-3-phosphoglycerate dehydrogenase (3-PGDH) (EC 1.1.1.95) (2-oxoglutarate reductase) (EC 1.1.1.399) (Malate dehydrogenase) (EC 1.1.1.37)	Homo sapiens (Human)	56651	0.194972	0.648761	1.64124	0	43170	49000	0	0	0	11542.7	43170	49000	14666.3	28991.9	12988.9		NS	+							E---S	+	+
987	P48444-2;P48444	P48444	COPD_HUMAN	ARCN1	Coatomer subunit delta (Archain) (Delta-coat protein) (Delta-COP)	Homo sapiens (Human)	57210	0.229471	0.718045	1.63778	0	22776	34517	0	0	0	15839.7	22776	34517	24489.1	14185.9	8159.43	NS	NS	+							E---	+
1681	Q7L576	Q7L576	CYFP1_HUMAN	CYFIP1	Cytoplasmic FMR1-interacting protein 1 (Specifically Rac1-associated protein 1) (Sra-1) (p140sra-1)	Homo sapiens (Human)	145182	0.323418	0.869949	1.63541	113420	67356	60673	0	101530	95015	113420	67356	60673	10984.9	101530	95015	NS	NS	+							---	+	+
2268	Q9UBT2-2;Q9UBT2	Q9UBT2	SAE2_HUMAN	UBA2	SUMO-activating enzyme subunit 2 (EC 2.3.2.-) (Anthracycline-associated resistance ARX) (Ubiquitin-like 1-activating enzyme E1B) (Ubiquitin-like modifier-activating enzyme 2)	Homo sapiens (Human)	71224	0.271669	0.770951	1.63114	0	46067	36050	0	0	0	13320.1	46067	36050	30536	11474.8	14546.9	NS	NS	+							E---
209	O15327	O15327	INP4B_HUMAN	INPP4B	Inositol polyphosphate 4-phosphatase type II (Type II inositol 3,4-bisphosphate 4-phosphatase) (EC 3.1.3.66)	Homo sapiens (Human)	104738	0.0532358	0.384029	1.62048	0	21734	16080	0	0	0	13200.9	21734	16080	9114.95	9576.12	12420.9	NS	NS	+							---
2274	Q9UGI8-2;Q9UGI8	Q9UGI8	TES_HUMAN	TES	Testin (TESS)	Homo sapiens (Human)	47996	0.12924	0.535821	1.61864	44014	41508	42914	0	42402	28067	44014	41508	42914	15534.2	42402	28067	NS	NS	+							---	+
1843	Q8WUY1	Q8WUY1	THEM6_HUMAN	THEM6	Protein THEM6 (Mesenchymal stem cell protein DSCD75) (Thioesterase superfamily member 6)	Homo sapiens (Human)	23865	0.178395	0.631397	1.6185	91144	56969	0	39077	79071	0	91144	56969	15182.2	39077	79071	6017.65		NS	+							E-M--S
181	O14936-3;O14936-4;O14936-6;O14936-2;O14936	O14936	CSKP_HUMAN	CASK	Peripheral plasma membrane protein CASK (hCASK) (EC 2.7.11.1) (Calcium/calmodulin-dependent serine protein kinase) (Protein lin-2 homolog)	Homo sapiens (Human)	105123	0.371023	0.957969	1.61134	184850	0	56739	0	93085	0	184850	12416.7	56739	22909	93085	14596.8	NS	NS	+							-M--S
638	P14625	P14625	ENPL_HUMAN	HSP90B1	Endoplasmin (94 kDa glucose-regulated protein) (GRP-94) (Heat shock protein 90 kDa beta member 1) (Tumor rejection antigen 1) (gp96 homolog)	Homo sapiens (Human)	92469	0.0654025	0.403956	1.59983	224850	154670	166810	127750	139200	79671	224850	154670	166810	127750	139200	79671	NS	NS	+							E-M-N-S	+	+
984	P48147	P48147	PPCE_HUMAN	PREP	Prolyl endopeptidase (PE) (EC 3.4.21.26) (Post-proline cleaving enzyme)	Homo sapiens (Human)	80700	0.157474	0.574567	1.59881	22201	40783	67825	0	27985	0	22201	40783	67825	24298.7	27985	22097.3	NS	NS	+							---	+	+
1173	P62241	P62241	RS8_HUMAN	RPS8	40S ribosomal protein S8 (Small ribosomal subunit protein eS8)	Homo sapiens (Human)	24205	0.0383495	0.335558	1.59727	488430	787720	334610	232990	543700	249390	488430	787720	334610	232990	543700	249390	upRegulated	NS	+	+						-M-N-	+	+
1390	Q13263-2;Q13263	Q13263	TIF1B_HUMAN	TRIM28	Transcription intermediary factor 1-beta (TIF1-beta) (E3 SUMO-protein ligase TRIM28) (EC 2.3.2.27) (KRAB-associated protein 1) (KAP-1) (KRAB-interacting protein 1) (KRIP-1) (Nuclear corepressor KAP-1) (RING finger protein 96) (RING-type E3 ubiquitin transferase TIF1-beta) (Tripartite motif-containing protein 28)	Homo sapiens (Human)	88550	0.107174	0.496466	1.59292	0	28536	32654	0	0	0	22769.7	28536	32654	15603.3	11014.7	30543.2	NS	NS	+			+				---
2192	Q9NRW7	Q9NRW7	VPS45_HUMAN	VPS45	Vacuolar protein sorting-associated protein 45 (h-VPS45) (hlVps45)	Homo sapiens (Human)	65077	0.231933	0.718794	1.57899	0	31004	25880	0	50699	0	13230.4	31004	25880	7165.53	50699	7422.83	NS	NS	+							E-M--
1109	P56192;P56192-2	P56192	SYMC_HUMAN	MARS1	Methionine--tRNA ligase, cytoplasmic (EC 6.1.1.10) (Methionyl-tRNA synthetase) (MetRS)	Homo sapiens (Human)	101116	0.253644	0.747444	1.57108	0	62041	43172	0	0	0	13181	62041	43172	22432.9	14958.6	27130.4	NS		+							---	+
546	P09493-9;P09493-4;P09493-3;P09493-10;P09493;CON__crap_maxquant|Tropomyosin_beta_chain|Bos_taurus|Q3SX28|TrEMBL;P09493-2;P09493-5;P09493-8;P09493-7;P09493-6;P07951-2;P07951	P09493	TPM1_HUMAN	TPM1	Tropomyosin alpha-1 chain (Alpha-tropomyosin) (Tropomyosin-1)	Homo sapiens (Human)	32709	0.0194894	0.29138	1.56794	0	22067	32375	0	0	0	17086	22067	32375	9876.84	12933.3	24789.9	NS	NS	+							E---S	+	+
870	P33993;P33993-3	P33993	MCM7_HUMAN	MCM7	DNA replication licensing factor MCM7 (EC 3.6.4.12) (CDC47 homolog) (P1.1-MCM3)	Homo sapiens (Human)	81308	0.0091795	0.222426	1.56685	40910	35516	21518	0	0	0	40910	35516	21518	25593	25441.2	12483	NS	NS	+							---S	+	+
1061	P52597	P52597	HNRPF_HUMAN	HNRNPF	Heterogeneous nuclear ribonucleoprotein F (hnRNP F) (Nucleolin-like protein mcs94-1) [Cleaved into: Heterogeneous nuclear ribonucleoprotein F, N-terminally processed]	Homo sapiens (Human)	45672	0.209618	0.666967	1.55718	39995	0	27733	0	0	0	39995	13630	27733	15875.3	21029.7	11992.9	NS	NS	+			+		+		---	+	+
445	P04075;P04075-2;CON__crap_thegpm|Fructose-bisphosphate_aldolase_A|Oryctolagus_cuniculus|P00883|Uniprot	P04075	ALDOA_HUMAN	ALDOA	Fructose-bisphosphate aldolase A (EC 4.1.2.13) (Lung cancer antigen NY-LU-1) (Muscle-type aldolase)	Homo sapiens (Human)	39420	0.0279106	0.296354	1.55534	339380	955710	759890	178500	731050	502000	339380	955710	759890	178500	731050	502000	NS	NS	+			+				E-M-N-	+	+
195	O15143	O15143	ARC1B_HUMAN	ARPC1B	Actin-related protein 2/3 complex subunit 1B (Arp2/3 complex 41 kDa subunit) (p41-ARC)	Homo sapiens (Human)	40950	0.27813	0.777612	1.55101	152140	94496	128370	0	118060	149510	152140	94496	128370	28022.2	118060	149510	NS	NS	+							E-M--S	+	+
1188	P62424	P62424	RL7A_HUMAN	RPL7A	60S ribosomal protein L7a (Large ribosomal subunit protein eL8) (PLA-X polypeptide) (Surfeit locus protein 3)	Homo sapiens (Human)	29996	0.0403879	0.343843	1.54174	232330	262690	190530	153390	134640	153640	232330	262690	190530	153390	134640	153640	NS	NS	+	+						E-M-N-	+	+
683	P17655-2;P17655	P17655	CAN2_HUMAN	CAPN2	Calpain-2 catalytic subunit (EC 3.4.22.53) (Calcium-activated neutral proteinase 2) (CANP 2) (Calpain M-type) (Calpain large polypeptide L2) (Calpain-2 large subunit) (Millimolar-calpain) (M-calpain)	Homo sapiens (Human)	79995	0.222541	0.70335	1.53063	0	65747	53079	0	31108	0	13577.5	65747	53079	21627.9	31108	19638.9	NS	NS	+							E-M--S	+		+
1197	P62805	P62805	H4_HUMAN	H4C1	Histone H4	Homo sapiens (Human)	11367	0.181135	0.636328	1.52109	2741400	9014300	7085700	3689400	4134900	3261400	2741400	9014300	7085700	3689400	4134900	3261400										---
1699	Q7Z6Z7-2;Q7Z6Z7-3;Q7Z6Z7	Q7Z6Z7	HUWE1_HUMAN	HUWE1	E3 ubiquitin-protein ligase HUWE1 (EC 2.3.2.26) (ARF-binding protein 1) (ARF-BP1) (HECT, UBA and WWE domain-containing protein 1) (HECT-type E3 ubiquitin transferase HUWE1) (Homologous to E6AP carboxyl terminus homologous protein 9) (HectH9) (Large structure of UREB1) (LASU1) (Mcl-1 ubiquitin ligase E3) (Mule) (Upstream regulatory element-binding protein 1) (URE-B1) (URE-binding protein 1)	Homo sapiens (Human)	481891	0.0735505	0.420094	1.51973	0	30407	26947	0	0	0	20971.1	30407	26947	12787.2	28246.8	13553.7	NS	NS	+							---
800	P27797	P27797	CALR_HUMAN	CALR	Calreticulin (CRP55) (Calregulin) (Endoplasmic reticulum resident protein 60) (ERp60) (HACBP) (grp60)	Homo sapiens (Human)	48142	0.268121	0.768374	1.51973	242210	0	47849	113540	0	0	242210	8287.69	47849	113540	16444.3	14656.7	NS	NS	+							E---S		+
408	P00387-2;P00387;P00387-3	P00387	NB5R3_HUMAN	CYB5R3	NADH-cytochrome b5 reductase 3 (B5R) (Cytochrome b5 reductase) (EC 1.6.2.2) (Diaphorase-1)	Homo sapiens (Human)	34235	0.262561	0.763448	1.51397	0	37620	28920	0	0	0	6853.76	37620	28920	12139.6	22534	7855.05	NS	NS	+							---S			+
157	O00571-2;O00571;O15523-2;O15523	O00571	DDX3X_HUMAN	DDX3X	ATP-dependent RNA helicase DDX3X (EC 3.6.4.13) (CAP-Rf) (DEAD box protein 3, X-chromosomal) (DEAD box, X isoform) (DBX) (Helicase-like protein 2) (HLP2)	Homo sapiens (Human)	73243	0.297119	0.819163	1.49497	334980	82185	51648	62928	89763	75340	334980	82185	51648	62928	89763	75340	NS	NS	+	+	+				+	E--N-S	+	+
282	O60701-3;O60701;O60701-2	O60701	UGDH_HUMAN	UGDH	UDP-glucose 6-dehydrogenase (UDP-Glc dehydrogenase) (UDP-GlcDH) (UDPGDH) (EC 1.1.1.22)	Homo sapiens (Human)	55024	0.0814284	0.432219	1.4931	0	30483	35546	0	22552	0	21107.7	30483	35546	18320.5	22552	16630.5	NS	NS	+							-M--	+	+
143	O00425;O00425-2	O00425	IF2B3_HUMAN	IGF2BP3	Insulin-like growth factor 2 mRNA-binding protein 3 (IGF2 mRNA-binding protein 3) (IMP-3) (IGF-II mRNA-binding protein 3) (KH domain-containing protein overexpressed in cancer) (hKOC) (VICKZ family member 3)	Homo sapiens (Human)	63705	0.129067	0.535821	1.48578	0	47988	22086	0	0	0	16808.8	47988	22086	16067.6	19760.5	17107.1		NS	+	+		+	+	+	+	--N-
1945	Q96FW1;Q96FW1-2	Q96FW1	OTUB1_HUMAN	OTUB1	Ubiquitin thioesterase OTUB1 (EC 3.4.19.12) (Deubiquitinating enzyme OTUB1) (OTU domain-containing ubiquitin aldehyde-binding protein 1) (Otubain-1) (hOTU1) (Ubiquitin-specific-processing protease OTUB1)	Homo sapiens (Human)	31284	0.156997	0.574567	1.48429	0	83822	63487	0	69423	0	6573.89	83822	63487	6461.07	69423	23850.7	NS	NS	+							---
1137	P61019;P61019-2	P61019	RAB2A_HUMAN	RAB2A	Ras-related protein Rab-2A (EC 3.6.5.2)	Homo sapiens (Human)	23546	0.324465	0.869949	1.48077	86115	134920	96167.1	0	168050	153710	86115	134920	96167.1	13322.2	168050	153710	NS	NS	+							E-M--S		+
1038	P50991;P50991-2	P50991	TCPD_HUMAN	CCT4	T-complex protein 1 subunit delta (TCP-1-delta) (CCT-delta) (Stimulator of TAR RNA-binding)	Homo sapiens (Human)	57924	0.253894	0.747444	1.47714	56372	538470	342720	91812	162550	216280	56372	538470	342720	91812	162550	216280	NS	NS	+							---	+	+
284	O60749-2;O60749	O60749	SNX2_HUMAN	SNX2	Sorting nexin-2 (Transformation-related gene 9 protein) (TRG-9)	Homo sapiens (Human)	58471	0.202185	0.658469	1.47611	0	72702	43835	0	42337	0	11496.6	72702	43835	15768	42337	17064.1	NS	NS	+							E-M-N-S
1452	Q14166	Q14166	TTL12_HUMAN	TTLL12	Tubulin--tyrosine ligase-like protein 12 (Inactive tubulin--tyrosine ligase-like protein 12)	Homo sapiens (Human)	74404	0.349312	0.922067	1.46998	84685	72294	0	0	33689	29334	84685	72294	8318.12	16223.4	33689	29334	NS	NS	+							-M--S	+
1153	P61313	P61313	RL15_HUMAN	RPL15	60S ribosomal protein L15 (Large ribosomal subunit protein eL15)	Homo sapiens (Human)	24146	0.183202	0.637419	1.4644	398960	159390	107960	141060	148020	104700	398960	159390	107960	141060	148020	104700	NS	NS	+		+			+		-M-N-			+
702	P18669;P15259	P18669	PGAM1_HUMAN	PGAM1	Phosphoglycerate mutase 1 (EC 5.4.2.11) (EC 5.4.2.4) (BPG-dependent PGAM 1) (Phosphoglycerate mutase isozyme B) (PGAM-B)	Homo sapiens (Human)	28804	0.0805787	0.432219	1.45585	137940	131200	193950	72244	124090	126890	137940	131200	193950	72244	124090	126890	NS	NS	+							---	+	+
579	P10768	P10768	ESTD_HUMAN	ESD	S-formylglutathione hydrolase (FGH) (EC 3.1.2.12) (Esterase D) (Methylumbelliferyl-acetate deacetylase) (EC 3.1.1.56)	Homo sapiens (Human)	31463	0.303893	0.832402	1.45286	0	87827	122750	0	40582	37335	12045	87827	122750	27946.9	40582	37335	NS	NS	+							---	+
1192	P62701	P62701	RS4X_HUMAN	RPS4X	40S ribosomal protein S4, X isoform (SCR10) (Single copy abundant mRNA protein) (Small ribosomal subunit protein eS4)	Homo sapiens (Human)	29598	0.0959595	0.464544	1.44032	222790	192530	135180	219650	99703	88611	222790	192530	135180	219650	99703	88611	NS	NS	+	+				+		-M-N-	+
990	P48643;P48643-2	P48643	TCPE_HUMAN	CCT5	T-complex protein 1 subunit epsilon (TCP-1-epsilon) (CCT-epsilon)	Homo sapiens (Human)	59671	0.289429	0.804444	1.43498	50358	129940	202230	94192	36319	130910	50358	129940	202230	94192	36319	130910	NS	NS	+							---	+	+
410	P00441	P00441	SODC_HUMAN	SOD1	Superoxide dismutase [Cu-Zn] (EC 1.15.1.1) (Superoxide dismutase 1) (hSod1)	Homo sapiens (Human)	15936	0.320418	0.867607	1.42134	158810	47826	34582	0	78004	37373	158810	47826	34582	31378.2	78004	37373	NS	NS	+							---S	+	+
207	O15264;O15264-2	O15264	MK13_HUMAN	MAPK13	Mitogen-activated protein kinase 13 (MAP kinase 13) (MAPK 13) (EC 2.7.11.24) (Mitogen-activated protein kinase p38 delta) (MAP kinase p38 delta) (Stress-activated protein kinase 4)	Homo sapiens (Human)	42090	0.049773	0.367465	1.41928	0	20426	21912	0	12234	0	16444.9	20426	21912	14630.9	12234	14383.2	NS	NS	+							---
1982	Q96QK1	Q96QK1	VPS35_HUMAN	VPS35	Vacuolar protein sorting-associated protein 35 (hVPS35) (Maternal-embryonic 3) (Vesicle protein sorting 35)	Homo sapiens (Human)	91707	0.207963	0.663937	1.41722	124450	89363	120100	44301	91824	115350	124450	89363	120100	44301	91824	115350	NS	NS	+							E-M--S	+	+
497	P07195	P07195	LDHB_HUMAN	LDHB	L-lactate dehydrogenase B chain (LDH-B) (EC 1.1.1.27) (LDH heart subunit) (LDH-H) (Renal carcinoma antigen NY-REN-46)	Homo sapiens (Human)	36638	0.0169265	0.29138	1.41456	326360	744180	793120	209590	596220	544590	326360	744180	793120	209590	596220	544590	NS	NS	+			+				E-M--S	+	+
453	P04406;P04406-2	P04406	G3P_HUMAN	GAPDH	Glyceraldehyde-3-phosphate dehydrogenase (GAPDH) (EC 1.2.1.12) (Peptidyl-cysteine S-nitrosylase GAPDH) (EC 2.6.99.-)	Homo sapiens (Human)	36053	0.269434	0.769229	1.41036	2174600	7240300	8572100	3883000	3683600	3363500	2174600	7240300	8572100	3883000	3683600	3363500	NS	NS	+	+						E-M--S	+	+	+
457	P04792	P04792	HSPB1_HUMAN	HSPB1	Heat shock protein beta-1 (HspB1) (28 kDa heat shock protein) (Estrogen-regulated 24 kDa protein) (Heat shock 27 kDa protein) (HSP 27) (Stress-responsive protein 27) (SRP27)	Homo sapiens (Human)	22783	0.26454	0.764855	1.40673	0	142900	68150	0	145120	83227	28687.9	142900	68150	8309.39	145120	83227	NS	NS	+	+					+	---	+	+
1375	Q13045-2;Q13045-3;Q13045	Q13045	FLII_HUMAN	FLII	Protein flightless-1 homolog	Homo sapiens (Human)	144751	0.291453	0.807693	1.40612	0	46537	40706	0	27762	0	7345.67	46537	40706	13984.2	27762	12892.4	NS	NS	+							---	+	+
538	P08758	P08758	ANXA5_HUMAN	ANXA5	Annexin A5 (Anchorin CII) (Annexin V) (Annexin-5) (Calphobindin I) (CPB-I) (Endonexin II) (Lipocortin V) (Placental anticoagulant protein 4) (PP4) (Placental anticoagulant protein I) (PAP-I) (Thromboplastin inhibitor) (Vascular anticoagulant-alpha) (VAC-alpha)	Homo sapiens (Human)	35937	0.135682	0.541618	1.40254	1225300	2583000	2307600	557230	2311400	2055300	1225300	2583000	2307600	557230	2311400	2055300	NS	NS	+							---S	+	+
1795	Q8NFH4	Q8NFH4	NUP37_HUMAN	NUP37	Nucleoporin Nup37 (p37) (Nup107-160 subcomplex subunit Nup37)	Homo sapiens (Human)	36708	0.202107	0.658469	1.39808	0	27118	44153	0	0	0	20073.9	27118	44153	20418.2	25807.7	16691	NS	NS	+							-M--
1337	Q08257;Q08257-3;Q08257-2	Q08257	QOR_HUMAN	CRYZ	Quinone oxidoreductase (EC 1.6.5.5) (NADPH:quinone reductase) (Zeta-crystallin)	Homo sapiens (Human)	35207	0.0664413	0.406729	1.39684	51499	68859	91159	32366	64669	56668	51499	68859	91159	32366	64669	56668	NS	NS	+							--N-
1553	Q16658	Q16658	FSCN1_HUMAN	FSCN1	Fascin (55 kDa actin-bundling protein) (Singed-like protein) (p55)	Homo sapiens (Human)	54530	0.288145	0.803236	1.39553	0	26316	32794	0	0	0	10625.2	26316	32794	20842.4	11729.3	13801.2		NS	+							E-M--S
921	P40227;P40227-2	P40227	TCPZ_HUMAN	CCT6A	T-complex protein 1 subunit zeta (TCP-1-zeta) (Acute morphine dependence-related protein 2) (CCT-zeta-1) (HTR3) (Tcp20)	Homo sapiens (Human)	58024	0.364007	0.947622	1.39418	14577	448020	318490	54045	113110	125560	14577	448020	318490	54045	113110	125560	NS	NS	+							---	+	+
2146	Q9HAV4	Q9HAV4	XPO5_HUMAN	XPO5	Exportin-5 (Exp5) (Ran-binding protein 21)	Homo sapiens (Human)	136311	0.197055	0.652108	1.37229	0	25928	25312	0	0	0	22012	25928	25312	10851.5	15707.6	32795.7	NS	NS	+							-M-N-	+	+
1487	Q15019;Q15019-3;Q15019-2	Q15019	SEPT2_HUMAN	SEPTIN2	Septin-2 (Neural precursor cell expressed developmentally down-regulated protein 5) (NEDD-5)	Homo sapiens (Human)	41487	0.27284	0.771959	1.3611	0	63103	56533	0	50576	0	13198.8	63103	56533	19391.9	50576	19039.4	NS		+							---	+
1384	Q13162	Q13162	PRDX4_HUMAN	PRDX4	Peroxiredoxin-4 (EC 1.11.1.24) (Antioxidant enzyme AOE372) (AOE37-2) (Peroxiredoxin IV) (Prx-IV) (Thioredoxin peroxidase AO372) (Thioredoxin-dependent peroxide reductase A0372) (Thioredoxin-dependent peroxiredoxin 4)	Homo sapiens (Human)	30540	0.268321	0.768374	1.3601	45088	32460	28952	15026	44271	25317	45088	32460	28952	15026	44271	25317		NS	+							--N-			+
942	P42330;P42330-2	P42330	AK1C3_HUMAN	AKR1C3	Aldo-keto reductase family 1 member C3 (EC 1.1.1.-) (EC 1.1.1.210) (EC 1.1.1.53) (EC 1.1.1.62) (17-beta-hydroxysteroid dehydrogenase type 5) (17-beta-HSD 5) (3-alpha-HSD type II, brain) (3-alpha-hydroxysteroid dehydrogenase type 2) (3-alpha-HSD type 2) (EC 1.1.1.357) (Chlordecone reductase homolog HAKRb) (Dihydrodiol dehydrogenase 3) (DD-3) (DD3) (Dihydrodiol dehydrogenase type I) (HA1753) (Prost…	Homo sapiens (Human)	36853	0.203584	0.658469	1.33517	179090	142820	262730	77021	138150	265340	179090	142820	262730	77021	138150	265340	NS	NS	+							---	+	+
1898	Q93052	Q93052	LPP_HUMAN	LPP	Lipoma-preferred partner (LIM domain-containing preferred translocation partner in lipoma)	Homo sapiens (Human)	65746	0.174393	0.621892	1.33019	0	49430	38513	0	57102	0	18527.2	49430	38513	13259.2	57102	19792.1	NS	NS	+							---
1952	Q96HC4;Q96HC4-7;Q96HC4-4;Q96HC4-6	Q96HC4	PDLI5_HUMAN	PDLIM5	PDZ and LIM domain protein 5 (Enigma homolog) (Enigma-like PDZ and LIM domains protein)	Homo sapiens (Human)	63945	0.142964	0.551434	1.32722	41140	49782	49597	0	55383	32023	41140	49782	49597	24497.7	55383	32023	NS	NS	+							---
548	P09525	P09525	ANXA4_HUMAN	ANXA4	Annexin A4 (35-beta calcimedin) (Annexin IV) (Annexin-4) (Carbohydrate-binding protein p33/p41) (Chromobindin-4) (Endonexin I) (Lipocortin IV) (P32.5) (PP4-X) (Placental anticoagulant protein II) (PAP-II) (Protein II)	Homo sapiens (Human)	35883	0.194159	0.64834	1.32288	3410000	4697400	4299800	1552700	4304000	4451800	3410000	4697400	4299800	1552700	4304000	4451800	NS	NS	+							---	+	+
512	P07942	P07942	LAMB1_HUMAN	LAMB1	Laminin subunit beta-1 (Laminin B1 chain) (Laminin-1 subunit beta) (Laminin-10 subunit beta) (Laminin-12 subunit beta) (Laminin-2 subunit beta) (Laminin-6 subunit beta) (Laminin-8 subunit beta)	Homo sapiens (Human)	198038	0.377465	0.964067	1.32129	149070	16266	0	23758	28046	0	149070	16266	10902.8	23758	28046	17200.2		NS	+							---			+
406	P00338;P00338-3;P00338-4;P00338-5;P00338-2	P00338	LDHA_HUMAN	LDHA	L-lactate dehydrogenase A chain (LDH-A) (EC 1.1.1.27) (Cell proliferation-inducing gene 19 protein) (LDH muscle subunit) (LDH-M) (Renal carcinoma antigen NY-REN-59)	Homo sapiens (Human)	36689	0.24533	0.733662	1.32001	592910	416980	341430	232560	408800	386040	592910	416980	341430	232560	408800	386040	NS	NS	+							-M--	+	+
741	P22234;P22234-2	P22234	PUR6_HUMAN	PAICS	Bifunctional phosphoribosylaminoimidazole carboxylase/phosphoribosylaminoimidazole succinocarboxamide synthetase (PAICS) [Includes: Phosphoribosylaminoimidazole carboxylase (EC 4.1.1.21) (AIR carboxylase) (AIRC); Phosphoribosylaminoimidazole succinocarboxamide synthetase (EC 6.3.2.6) (SAICAR synthetase)]	Homo sapiens (Human)	47079	0.141651	0.551434	1.31105	0	140460	180630	0	124020	95166	12315.2	140460	180630	11747.8	124020	95166	NS	NS	+							---	+
1240	P68371	P68371	TBB4B_HUMAN	TUBB4B	Tubulin beta-4B chain (Tubulin beta-2 chain) (Tubulin beta-2C chain)	Homo sapiens (Human)	49831	0.118659	0.514822	1.30796	2032100	3133200	3571600	2088700	1851100	2628500	2032100	3133200	3571600	2088700	1851100	2628500	NS	NS	+	+						--N-S		+
889	P35579;P35579-2	P35579	MYH9_HUMAN	MYH9	Myosin-9 (Cellular myosin heavy chain, type A) (Myosin heavy chain 9) (Myosin heavy chain, non-muscle IIa) (Non-muscle myosin heavy chain A) (NMMHC-A) (Non-muscle myosin heavy chain IIa) (NMMHC II-a) (NMMHC-IIA)	Homo sapiens (Human)	226532	0.24478	0.733662	1.30218	452870	325600	312110	189450	390300	281880	452870	325600	312110	189450	390300	281880	NS	NS	+	+						---S	+	+
821	P29401;P29401-2	P29401	TKT_HUMAN	TKT	Transketolase (TK) (EC 2.2.1.1)	Homo sapiens (Human)	67878	0.120018	0.514822	1.30054	70238	81134	201670	45907	85724	132760	70238	81134	201670	45907	85724	132760	NS	NS	+			+				---	+	+
1479	Q14764	Q14764	MVP_HUMAN	MVP	Major vault protein (MVP) (Lung resistance-related protein)	Homo sapiens (Human)	99327	0.146933	0.559885	1.29996	984030	1393500	1161800	1008500	756490	950550	984030	1393500	1161800	1008500	756490	950550	NS	NS	+							---	+	+
1123	P60174-4;P60174;P60174-3	P60174	TPIS_HUMAN	TPI1	Triosephosphate isomerase (TIM) (EC 5.3.1.1) (Methylglyoxal synthase) (EC 4.2.3.3) (Triose-phosphate isomerase)	Homo sapiens (Human)	26669	0.248374	0.738093	1.28562	339030	299080	323810	151310	382100	267260	339030	299080	323810	151310	382100	267260	NS	NS	+					+		---	+	+
1674	Q71DI3	Q71DI3	H32_HUMAN	H3C15; H3C14; H3C13	Histone H3.2 (H3-clustered histone 13) (H3-clustered histone 14) (H3-clustered histone 15) (Histone H3/m) (Histone H3/o)	Homo sapiens (Human)	15388	0.32839	0.876635	1.28492	3424900	10275000	6991600	6530100	3701600	4798100	3424900	10275000	6991600	6530100	3701600	4798100										---
1495	Q15075	Q15075	EEA1_HUMAN	EEA1	Early endosome antigen 1 (Endosome-associated protein p162) (Zinc finger FYVE domain-containing protein 2)	Homo sapiens (Human)	162466	0.264664	0.764855	1.28361	0	20742	9503	0	0	0	14630.4	20742	9503	14185.4	8432.54	11399.2	NS	NS	+							---
1057	P52209-2;P52209	P52209	6PGD_HUMAN	PGD	6-phosphogluconate dehydrogenase, decarboxylating (EC 1.1.1.44)	Homo sapiens (Human)	53140	0.0113596	0.249647	1.2782	62650	117910	113340	52059	86079	89468	62650	117910	113340	52059	86079	89468	NS	NS	+							---S	+	+	+
580	P10809	P10809	CH60_HUMAN	HSPD1	60 kDa heat shock protein, mitochondrial (EC 5.6.1.7) (60 kDa chaperonin) (Chaperonin 60) (CPN60) (Heat shock protein 60) (HSP-60) (Hsp60) (HuCHA60) (Mitochondrial matrix protein P1) (P60 lymphocyte protein)	Homo sapiens (Human)	61055	0.404432	0.999914	1.25314	0	34928	35032	0	0	0	6082.96	34928	35032	24695.4	10409	14714.2	NS	NS	+				+			E-M--	+	+
423	P01011	P01011	AACT_HUMAN	SERPINA3	Alpha-1-antichymotrypsin (ACT) (Cell growth-inhibiting gene 24/25 protein) (Serpin A3) [Cleaved into: Alpha-1-antichymotrypsin His-Pro-less]	Homo sapiens (Human)	47651	0.350664	0.923056	1.24908	0	43696	68952	0	73330	0	14369.3	43696	68952	14317.3	73330	21159.7		NS	+							---
1584	Q53HC9	Q53HC9	EIPR1_HUMAN	EIPR1	EARP and GARP complex-interacting protein 1 (Endosome-associated recycling protein-interacting protein) (Golgi-associated retrograde protein-interacting protein) (Tumor-suppressing STF cDNA 1 protein) (Tumor-suppressing subchromosomal transferable fragment candidate gene 1 protein)	Homo sapiens (Human)	43603	0.318603	0.865173	1.24711	0	25346	36019	0	23045	0	11437.3	25346	36019	17104.6	23045	13657.3			+							---
696	P18124	P18124	RL7_HUMAN	RPL7	60S ribosomal protein L7 (Large ribosomal subunit protein uL30)	Homo sapiens (Human)	29226	0.299971	0.824048	1.24697	204240	143250	120030	148020	223080	54850	204240	143250	120030	148020	223080	54850	NS	NS	+	+						E-M-N-			+
923	P40306	P40306	PSB10_HUMAN	PSMB10	Proteasome subunit beta type-10 (EC 3.4.25.1) (Low molecular mass protein 10) (Macropain subunit MECl-1) (Multicatalytic endopeptidase complex subunit MECl-1) (Proteasome MECl-1) (Proteasome subunit beta-2i)	Homo sapiens (Human)	28936	0.315101	0.860243	1.24524	0	54421	32297	0	0	0	9362.37	54421	32297	12758.2	20435.3	32687.8	NS	NS	+							---
1187	P62333	P62333	PRS10_HUMAN	PSMC6	26S proteasome regulatory subunit 10B (26S proteasome AAA-ATPase subunit RPT4) (Proteasome 26S subunit ATPase 6) (Proteasome subunit p42)	Homo sapiens (Human)	44173	0.38977	0.982221	1.23567	0	193440	102110	0	73934	46741	11903.3	193440	102110	36060.3	73934	46741	NS	NS	+							---
2426	Q9Y6K5	Q9Y6K5	OAS3_HUMAN	OAS3	2'-5'-oligoadenylate synthase 3 ((2-5')oligo(A) synthase 3) (2-5A synthase 3) (EC 2.7.7.84) (p100 OAS) (p100OAS)	Homo sapiens (Human)	121170	0.274673	0.774823	1.23458	50362	57801	90013	0	79555	70036	50362	57801	90013	24991.5	79555	70036	downRegulated	upRegulated	+							---
1269	P98194-2;P98194-4;P98194;P98194-3;P98194-5;P98194-8;P98194-9;P98194-6;P98194-7	P98194	AT2C1_HUMAN	ATP2C1	Calcium-transporting ATPase type 2C member 1 (ATPase 2C1) (EC 7.2.2.10) (ATP-dependent Ca(2+) pump PMR1) (Ca(2+)/Mn(2+)-ATPase 2C1) (Secretory pathway Ca(2+)-transporting ATPase type 1) (SPCA1)	Homo sapiens (Human)	100577	0.405725	0.999914	1.23126	33436	28097	28167	0	101770	0	33436	28097	28167	17204.1	101770	8096.71	NS	NS	+							-M--
2129	Q9H5V8;Q9H5V8-2	Q9H5V8	CDCP1_HUMAN	CDCP1	CUB domain-containing protein 1 (Membrane glycoprotein gp140) (Subtractive immunization M plus HEp3-associated 135 kDa protein) (SIMA135) (Transmembrane and associated with src kinases) (CD antigen CD318)	Homo sapiens (Human)	92932	0.41727	0.999914	1.2152	143020	55234	52479	0	201930	37225	143020	55234	52479	30733.7	201930	37225	NS	NS	+							---	+
1926	Q96C86	Q96C86	DCPS_HUMAN	DCPS	m7GpppX diphosphatase (EC 3.6.1.59) (DCS-1) (Decapping scavenger enzyme) (Hint-related 7meGMP-directed hydrolase) (Histidine triad nucleotide-binding protein 5) (Histidine triad protein member 5) (HINT-5) (Scavenger mRNA-decapping enzyme DcpS)	Homo sapiens (Human)	38609	0.00277961	0.14593	1.21286	0	27887	22270	0	0	0	16788.5	27887	22270	14204.1	22444.1	18331.1	NS	NS	+							---
619	P13667	P13667	PDIA4_HUMAN	PDIA4	Protein disulfide-isomerase A4 (EC 5.3.4.1) (Endoplasmic reticulum resident protein 70) (ER protein 70) (ERp70) (Endoplasmic reticulum resident protein 72) (ER protein 72) (ERp-72) (ERp72)	Homo sapiens (Human)	72932	0.134126	0.541618	1.21275	0	61854	52296	0	61256	0	25744.9	61854	52296	22561.7	61256	33782.9		NS	+							E-M-N-S	+	+
583	P11047	P11047	LAMC1_HUMAN	LAMC1	Laminin subunit gamma-1 (Laminin B2 chain) (Laminin-1 subunit gamma) (Laminin-10 subunit gamma) (Laminin-11 subunit gamma) (Laminin-2 subunit gamma) (Laminin-3 subunit gamma) (Laminin-4 subunit gamma) (Laminin-6 subunit gamma) (Laminin-7 subunit gamma) (Laminin-8 subunit gamma) (Laminin-9 subunit gamma) (S-laminin subunit gamma) (S-LAM gamma)	Homo sapiens (Human)	177603	0.338789	0.899313	1.2068	163100	92450	45172	176850	0	61717	163100	92450	45172	176850	35506.9	61717	NS	NS	+							---S	+	+
969	P46777	P46777	RL5_HUMAN	RPL5	60S ribosomal protein L5 (Large ribosomal subunit protein uL18)	Homo sapiens (Human)	34363	0.383574	0.974499	1.20449	118520	328470	210990	250800	103690	180750	118520	328470	210990	250800	103690	180750	upRegulated	NS	+	+						-M-N-	+	+
1156	P61513	P61513	RL37A_HUMAN	RPL37A	60S ribosomal protein L37a (Large ribosomal subunit protein eL43)	Homo sapiens (Human)	10275	0.259913	0.760425	1.1916	32503	28704	0	0	0	0	32503	28704	11760.5	21110.2	19816.9	15501.6	NS	NS	+							-M-N-
1460	Q14258	Q14258	TRI25_HUMAN	TRIM25	E3 ubiquitin/ISG15 ligase TRIM25 (EC 6.3.2.n3) (Estrogen-responsive finger protein) (RING finger protein 147) (RING-type E3 ubiquitin transferase) (EC 2.3.2.27) (RING-type E3 ubiquitin transferase TRIM25) (Tripartite motif-containing protein 25) (Ubiquitin/ISG15-conjugating enzyme TRIM25) (Zinc finger protein 147)	Homo sapiens (Human)	70973	0.324965	0.869949	1.18874	70812	63017	63830	0	75553	72421	70812	63017	63830	30989.1	75553	72421	NS	NS	+	+						--N-
911	P38646	P38646	GRP75_HUMAN	HSPA9	Stress-70 protein, mitochondrial (75 kDa glucose-regulated protein) (GRP-75) (Heat shock 70 kDa protein 9) (Mortalin) (MOT) (Peptide-binding protein 74) (PBP74)	Homo sapiens (Human)	73680	0.0680315	0.409489	1.18517	0	69304	36980	0	0	0	28107.2	69304	36980	23056.1	52663.3	35637.3	NS	NS	+				+			E--N-	+	+	+
1811	Q8TBF2;Q8TBF2-3;Q8TBF2-2;Q8TBF2-7;Q8TBF2-4;Q8TBF2-6	Q8TBF2	PXL2B_HUMAN	PRXL2B	Prostamide/prostaglandin F synthase (Prostamide/PG F synthase) (Prostamide/PGF synthase) (EC 1.11.1.20) (Peroxiredoxin-like 2B) (Protein FAM213B)	Homo sapiens (Human)	21223	0.415646	0.999914	1.17637	0	43871	46441	0	111730	0	38173.1	43871	46441	36609.6	111730	11680			+							---
1166	P61981	P61981	1433G_HUMAN	YWHAG	14-3-3 protein gamma (Protein kinase C inhibitor protein 1) (KCIP-1) [Cleaved into: 14-3-3 protein gamma, N-terminally processed]	Homo sapiens (Human)	28303	0.363913	0.947622	1.17632	166880	113230	139070	69720	193000	119980	166880	113230	139070	69720	193000	119980	NS	NS	+							--N-S	+	+
575	P10599;P10599-2	P10599	THIO_HUMAN	TXN	Thioredoxin (Trx) (ATL-derived factor) (ADF) (Surface-associated sulphydryl protein) (SASP) (allergen Hom s Trx)	Homo sapiens (Human)	11737	0.383612	0.974499	1.17454	88890	56217	0	124460	0	0	88890	56217	6912.57	124460	18506.9	9255.35	NS	NS	+							---	+	+
1206	P62854;Q5JNZ5	P62854	RS26_HUMAN	RPS26	40S ribosomal protein S26 (Small ribosomal subunit protein eS26)	Homo sapiens (Human)	13015	0.315878	0.860243	1.17327	302710	154120	133230	149710	199990	128540	302710	154120	133230	149710	199990	128540	NS	NS	+	+						-M-N-
1276	Q00610-2;Q00610	Q00610	CLH1_HUMAN	CLTC	Clathrin heavy chain 1 (Clathrin heavy chain on chromosome 17) (CLH-17)	Homo sapiens (Human)	191615	0.121022	0.515112	1.16677	663940	681350	672930	483060	585430	677700	663940	681350	672930	483060	585430	677700	NS	NS	+							E-M--	+	+
1120	P58876;Q99880;Q99879	P58876	H2B1D_HUMAN	H2BC5	Histone H2B type 1-D (H2B-clustered histone 5) (HIRA-interacting protein 2) (Histone H2B.1 B) (Histone H2B.b) (H2B/b)	Homo sapiens (Human)	13936	0.402274	0.999914	1.16623	994100	3728700	2476200	2356700	1365000	1798800	994100	3728700	2476200	2356700	1365000	1798800			+							---	+
743	P22314-2;P22314	P22314	UBA1_HUMAN	UBA1	Ubiquitin-like modifier-activating enzyme 1 (EC 6.2.1.45) (Protein A1S9) (Ubiquitin-activating enzyme E1)	Homo sapiens (Human)	117849	0.403975	0.999914	1.16555	21568	71140	229570	54803	42775	94897	21568	71140	229570	54803	42775	94897	NS	NS	+			+				--N-S	+	+
2172	Q9NQC3-2;Q9NQC3-5;Q9NQC3;Q9NQC3-4;Q9NQC3-3;Q9NQC3-6	Q9NQC3	RTN4_HUMAN	RTN4	Reticulon-4 (Foocen) (Neurite outgrowth inhibitor) (Nogo protein) (Neuroendocrine-specific protein) (NSP) (Neuroendocrine-specific protein C homolog) (RTN-x) (Reticulon-5)	Homo sapiens (Human)	129931	0.112616	0.511223	1.16387	286450	133630	181910	207780	129890	163650	286450	133630	181910	207780	129890	163650	NS	NS	+							E-M--S	+		+
2217	Q9NVS9;Q9NVS9-3	Q9NVS9	PNPO_HUMAN	PNPO	Pyridoxine-5'-phosphate oxidase (EC 1.4.3.5) (Pyridoxamine-phosphate oxidase)	Homo sapiens (Human)	29988	0.3693	0.956133	1.15704	30393	25758	0	0	16005	0	30393	25758	9791.67	17095.4	16005	18087	NS	NS	+							---
505	P07737	P07737	PROF1_HUMAN	PFN1	Profilin-1 (Epididymis tissue protein Li 184a) (Profilin I)	Homo sapiens (Human)	15054	0.324904	0.869949	1.15654	381350	384750	443540	199440	519020	406400	381350	384750	443540	199440	519020	406400	NS	upRegulated	+				+			-M--	+	+
1211	P62906	P62906	RL10A_HUMAN	RPL10A	60S ribosomal protein L10a (CSA-19) (Large ribosomal subunit protein uL1) (Neural precursor cell expressed developmentally down-regulated protein 6) (NEDD-6)	Homo sapiens (Human)	24831	0.0926374	0.453587	1.14817	74883	86498	89988	58171	74487	88873	74883	86498	89988	58171	74487	88873	upRegulated	NS	+							-M-N-	+
2415	Q9Y639-1;Q9Y639;Q9Y639-3;Q9Y639-4;Q9Y639-5	Q9Y639	NPTN_HUMAN	NPTN	Neuroplastin (Stromal cell-derived receptor 1) (SDR-1)	Homo sapiens (Human)	44387	0.436501	0.999914	1.14244	88212	49280	59684	0	102910	94501	88212	49280	59684	17892.1	102910	94501	NS	NS	+							E-M--	+	+
1616	Q63HN8-4;Q63HN8	Q63HN8	RN213_HUMAN	RNF213	E3 ubiquitin-protein ligase RNF213 (EC 2.3.2.27) (EC 3.6.4.-) (ALK lymphoma oligomerization partner on chromosome 17) (E3 ubiquitin-lipopolysaccharide ligase RNF213) (EC 2.3.2.-) (Mysterin) (RING finger protein 213)	Homo sapiens (Human)	591407	0.0776132	0.426422	1.14202	24970	25737	20772	0	25175	0	24970	25737	20772	21481.7	25175	16572.7	NS	NS	+							---
1182	P62280	P62280	RS11_HUMAN	RPS11	40S ribosomal protein S11 (Small ribosomal subunit protein uS17)	Homo sapiens (Human)	18431	0.0143242	0.278294	1.14168	359880	202830	253920	320870	169760	228660	359880	202830	253920	320870	169760	228660	NS	NS	+	+						-M-N-
581	P10909-4;P10909-6;P10909;P10909-5;P10909-2;P10909-3	P10909	CLUS_HUMAN	CLU	Clusterin (Aging-associated gene 4 protein) (Apolipoprotein J) (Apo-J) (Complement cytolysis inhibitor) (CLI) (Complement-associated protein SP-40,40) (Ku70-binding protein 1) (NA1/NA2) (Sulfated glycoprotein 2) (SGP-2) (Testosterone-repressed prostate message 2) (TRPM-2) [Cleaved into: Clusterin beta chain (ApoJalpha) (Complement cytolysis inhibitor a chain); Clusterin alpha chain (ApoJbeta) (Co…	Homo sapiens (Human)	52495	0.386267	0.978613	1.13916	0	53364	37527	0	58939	56457	18556.8	53364	37527	7554.78	58939	56457	NS	NS	+							---S
2265	Q9UBQ7	Q9UBQ7	GRHPR_HUMAN	GRHPR	Glyoxylate reductase/hydroxypyruvate reductase (EC 1.1.1.79) (EC 1.1.1.81)	Homo sapiens (Human)	35668	0.399077	0.999914	1.13557	0	31084	34240	0	0	0	10475.7	31084	34240	21734.8	20541.4	17054.2	NS	NS	+							---
1144	P61158	P61158	ARP3_HUMAN	ACTR3	Actin-related protein 3 (Actin-like protein 3)	Homo sapiens (Human)	47371	0.372523	0.95922	1.12595	233540	170450	183280	159600	104450	306600	233540	170450	183280	159600	104450	306600	NS	NS	+							---S	+	+
1715	Q86X55;Q86X55-1;Q86X55-2	Q86X55	CARM1_HUMAN	CARM1	Histone-arginine methyltransferase CARM1 (EC 2.1.1.319) (Coactivator-associated arginine methyltransferase 1) (Protein arginine N-methyltransferase 4)	Homo sapiens (Human)	65854	0.389609	0.982221	1.12563	0	26418	20370	0	0	0	14462.1	26418	20370	24931.4	22369.2	9784.52	NS	NS	+							-M--
1496	Q15084-3;Q15084;Q15084-4;Q15084-5;Q15084-2	Q15084	PDIA6_HUMAN	PDIA6	Protein disulfide-isomerase A6 (EC 5.3.4.1) (Endoplasmic reticulum protein 5) (ER protein 5) (ERp5) (Protein disulfide isomerase P5) (Thioredoxin domain-containing protein 7)	Homo sapiens (Human)	48121	0.399112	0.999914	1.1167	0	38647	34994	22813	0	44141	16839.6	38647	34994	22813	16241	44141	NS	NS	+							E---S			+
1232	P67812-4;P67812;P67812-3	P67812	SC11A_HUMAN	SEC11A	Signal peptidase complex catalytic subunit SEC11A (EC 3.4.21.89) (Endopeptidase SP18) (Microsomal signal peptidase 18 kDa subunit) (SPase 18 kDa subunit) (SEC11 homolog A) (SEC11-like protein 1) (SPC18)	Homo sapiens (Human)	20625	0.276047	0.776382	1.11542	27221	12686	0	0	0	0	27221	12686	12048.6	28893.1	13069.7	7939.42	NS	NS	+							E---S
716	P20073-2;P20073	P20073	ANXA7_HUMAN	ANXA7	Annexin A7 (Annexin VII) (Annexin-7) (Synexin)	Homo sapiens (Human)	52739	0.245296	0.733662	1.10458	415030	717350	566360	473520	606410	435720	415030	717350	566360	473520	606410	435720	NS	NS	+							---S	+	+	+
2208	Q9NUQ9;Q9NUQ9-2	Q9NUQ9	CYRIB_HUMAN	CYRIB	CYFIP-related Rac1 interactor B (L1)	Homo sapiens (Human)	36748	0.459771	0.999914	1.10031	0	46088	65938	63088	0	98543.1	22283.3	46088	65938	63088	8176.8	98543.1	NS		+							E-M--S			+
2323	Q9ULV4;Q9ULV4-2;Q9ULV4-3	Q9ULV4	COR1C_HUMAN	CORO1C	Coronin-1C (Coronin-3) (hCRNN4)	Homo sapiens (Human)	53249	0.330483	0.879735	1.09901	84237.1	205440	131340	53327	209990	152910	84237.1	205440	131340	53327	209990	152910	NS	NS	+							---S
1040	P51114;P51114-2;P51114-3	P51114	FXR1_HUMAN	FXR1	RNA-binding protein FXR1 (FMR1 autosomal homolog 1) (hFXR1p)	Homo sapiens (Human)	69721	0.453303	0.999914	1.08613	31789	36359	0	0	0	0	31789	36359	8280.49	12229.7	23982	25468.1	NS	NS	+	+					+	--N-	+
1289	Q01813;Q01813-2	Q01813	PFKAP_HUMAN	PFKP	ATP-dependent 6-phosphofructokinase, platelet type (ATP-PFK) (PFK-P) (EC 2.7.1.11) (6-phosphofructokinase type C) (Phosphofructo-1-kinase isozyme C) (PFK-C) (Phosphohexokinase)	Homo sapiens (Human)	85596	0.188859	0.641983	1.08033	103370	146680	119870	106040	119170	114070	103370	146680	119870	106040	119170	114070	NS	NS	+							E-M-N-S	+	+
196	O15144	O15144	ARPC2_HUMAN	ARPC2	Actin-related protein 2/3 complex subunit 2 (Arp2/3 complex 34 kDa subunit) (p34-ARC)	Homo sapiens (Human)	34333	0.420849	0.999914	1.07508	161510	117890	171110	84149	184800	168610	161510	117890	171110	84149	184800	168610	NS	NS	+							-M-N-S
554	P09874	P09874	PARP1_HUMAN	PARP1	Poly [ADP-ribose] polymerase 1 (PARP-1) (EC 2.4.2.30) (ADP-ribosyltransferase diphtheria toxin-like 1) (ARTD1) (DNA ADP-ribosyltransferase PARP1) (EC 2.4.2.-) (NAD(+) ADP-ribosyltransferase 1) (ADPRT 1) (Poly[ADP-ribose] synthase 1) (Protein poly-ADP-ribosyltransferase PARP1) (EC 2.4.2.-) [Cleaved into: Poly [ADP-ribose] polymerase 1, processed C-terminus (Poly [ADP-ribose] polymerase 1, 89-kDa f…	Homo sapiens (Human)	113084	0.367549	0.954215	1.05871	60718	15739	0	42878	0	0	60718	15739	13149.8	42878	16596.7	14880.9	NS	NS	+			+				E-M--S	+	+
275	O60610-2;O60610-3;O60610	O60610	DIAP1_HUMAN	DIAPH1	Protein diaphanous homolog 1 (Diaphanous-related formin-1) (DRF1)	Homo sapiens (Human)	141347	0.357236	0.936271	1.05186	0	44985	40066	0	44015	0	15026	44985	40066	17308.5	44015	30545.4	NS	NS	+							---			+
1475	Q14677-3;Q14677;Q14677-2	Q14677	EPN4_HUMAN	CLINT1	Clathrin interactor 1 (Clathrin-interacting protein localized in the trans-Golgi region) (Clint) (Enthoprotin) (Epsin-4) (Epsin-related protein) (EpsinR)	Homo sapiens (Human)	68259	0.469218	0.999914	1.04945	0	19548	22266	0	43851	0	31414.8	19548	22266	10629.8	43851	25379.7	NS	NS	+							-M--S
1088	P54577	P54577	SYYC_HUMAN	YARS1	Tyrosine--tRNA ligase, cytoplasmic (EC 6.1.1.1) (Tyrosyl-tRNA synthetase) (TyrRS) [Cleaved into: Tyrosine--tRNA ligase, cytoplasmic, N-terminally processed]	Homo sapiens (Human)	59143	0.441328	0.999914	1.04828	0	13049	0	0	16769	15162	24236	13049	12180.8	13152.7	16769	15162	NS		+							E-M--S
1012	P49736	P49736	MCM2_HUMAN	MCM2	DNA replication licensing factor MCM2 (EC 3.6.4.12) (Minichromosome maintenance protein 2 homolog) (Nuclear protein BM28)	Homo sapiens (Human)	101896	0.47037	0.999914	1.04732	0	47115	34878	0	0	0	7206.31	47115	34878	20445.8	22623.8	22285	NS	NS	+							--N-S	+		+
801	P27824;P27824-2;P27824-3	P27824	CALX_HUMAN	CANX	Calnexin (IP90) (Major histocompatibility complex class I antigen-binding protein p88) (p90)	Homo sapiens (Human)	67568	0.483222	0.999914	1.04457	157540	0	107160	151780	111410	0	157540	23792.4	107160	151780	111410	20840.5	NS	NS	+							E-M--S	+	+
2392	Q9Y490	Q9Y490	TLN1_HUMAN	TLN1	Talin-1	Homo sapiens (Human)	269767	0.440015	0.999914	1.03602	81001	92255	89755	118290	71904	70914	81001	92255	89755	118290	71904	70914	NS	NS	+							---S	+	+	+
1682	Q7L7L0;P04908	Q7L7L0	H2A3_HUMAN	H2AC25	Histone H2A type 3 (H2A-clustered histone 25)	Homo sapiens (Human)	14121	0.475142	0.999914	1.03508	1395900	2986400	2193600	3482000	1452300	1630600	1395900	2986400	2193600	3482000	1452300	1630600										---
1241	P68400;Q8NEV1;P68400-2	P68400	CSK21_HUMAN	CSNK2A1	Casein kinase II subunit alpha (CK II alpha) (EC 2.7.11.1)	Homo sapiens (Human)	45144	0.475276	0.999914	1.02657	117750	94819	62177	59822	92799	115590	117750	94819	62177	59822	92799	115590	NS	NS	+							--N-		+
1331	Q07955;Q07955-3;Q13242;Q07955-2	Q07955	SRSF1_HUMAN	SRSF1	Serine/arginine-rich splicing factor 1 (Alternative-splicing factor 1) (ASF-1) (Splicing factor, arginine/serine-rich 1) (pre-mRNA-splicing factor SF2, P33 subunit)	Homo sapiens (Human)	27745	0.458356	0.999914	1.0141	14664	29668	25863	0	0	0	14664	29668	25863	16916.6	23196	27495.2	NS	NS	+	+		+	+	+		E---
1514	Q15404;Q15404-2	Q15404	RSU1_HUMAN	RSU1	Ras suppressor protein 1 (RSP-1) (Rsu-1)	Homo sapiens (Human)	31540	0.468444	0.999914	1.00768	27234	0	0	27049	0	26253	27234	22178.1	22819.4	27049	18968.6	26253	NS	NS	+							---
2015	Q99829	Q99829	CPNE1_HUMAN	CPNE1	Copine-1 (Chromobindin 17) (Copine I)	Homo sapiens (Human)	59059	0.497225	0.999914	1.00249	109240	688750	533970	202700	451680	435550	109240	688750	533970	202700	451680	435550	NS	NS	+							-M--S	+	+	+
1678	Q7KZI7-3;Q7KZI7-14;Q7KZI7-8;Q7KZI7;Q7KZI7-6;Q7KZI7-16;Q7KZI7-12;Q7KZI7-11;Q7KZI7-4;Q7KZI7-9;Q7KZI7-2;Q7KZI7-7;Q7KZI7-13;Q7KZI7-15;Q7KZI7-10;Q7KZI7-5	Q7KZI7	MARK2_HUMAN	MARK2	Serine/threonine-protein kinase MARK2 (EC 2.7.11.1) (EC 2.7.11.26) (ELKL motif kinase 1) (EMK-1) (MAP/microtubule affinity-regulating kinase 2) (PAR1 homolog) (PAR1 homolog b) (Par-1b) (Par1b)	Homo sapiens (Human)	87911	0.499567	0.999914	1.00067	0	0	0	0	22460	13588	17580.6	8025.05	16798	7750.06	22460	13588	NS	NS	+							-M--S
1039	P50995-2;P50995	P50995	ANX11_HUMAN	ANXA11	Annexin A11 (56 kDa autoantigen) (Annexin XI) (Annexin-11) (Calcyclin-associated annexin 50) (CAP-50)	Homo sapiens (Human)	54390	0.506572	0.999914	-1.00593	1640400	1461000	1564600	873640	1990400	2195000	1640400	1461000	1564600	873640	1990400	2195000	NS	NS	+							---	+	+
1133	P60903	P60903	S10AA_HUMAN	S100A10	Protein S100-A10 (Calpactin I light chain) (Calpactin-1 light chain) (Cellular ligand of annexin II) (S100 calcium-binding protein A10) (p10 protein) (p11)	Homo sapiens (Human)	11203	0.509957	0.999914	-1.00959	368870	275910	262950	231680	536860	221410	368870	275910	262950	231680	536860	221410	NS	NS	+							---S	+	+
1322	Q06830	Q06830	PRDX1_HUMAN	PRDX1	Peroxiredoxin-1 (EC 1.11.1.24) (Natural killer cell-enhancing factor A) (NKEF-A) (Proliferation-associated gene protein) (PAG) (Thioredoxin peroxidase 2) (Thioredoxin-dependent peroxide reductase 2) (Thioredoxin-dependent peroxiredoxin 1)	Homo sapiens (Human)	22110	0.557037	0.999914	-1.01441	213640	351600	327050	185220	413450	334870	213640	351600	327050	185220	413450	334870	NS	NS	+				+			---	+	+
1032	P50502;Q8NFI4;Q8IZP2	P50502	F10A1_HUMAN	ST13	Hsc70-interacting protein (Hip) (Aging-associated protein 2) (Progesterone receptor-associated p48 protein) (Protein FAM10A1) (Putative tumor suppressor ST13) (Renal carcinoma antigen NY-REN-33) (Suppression of tumorigenicity 13 protein)	Homo sapiens (Human)	41332	0.50793	0.999914	-1.01534	193840	54924	66909	50702	114820	128080	193840	54924	66909	50702	114820	128080	NS	NS	+			+				-M-N-	+	+
744	P22392-2;P22392	P22392	NDKB_HUMAN	NME2	Nucleoside diphosphate kinase B (NDK B) (NDP kinase B) (EC 2.7.4.6) (C-myc purine-binding transcription factor PUF) (Histidine protein kinase NDKB) (EC 2.7.13.3) (nm23-H2)	Homo sapiens (Human)	17298	0.530852	0.999914	-1.02259	945090	557510	757330	580450	758590	969050	945090	557510	757330	580450	758590	969050	NS	NS	+							---S
956	P43250-3;P43250;P43250-2	P43250	GRK6_HUMAN	GRK6	G protein-coupled receptor kinase 6 (EC 2.7.11.16) (G protein-coupled receptor kinase GRK6)	Homo sapiens (Human)	65991	0.508401	0.999914	-1.0236	45350	0	0	0	54853	43934	45350	13898.4	24512.7	6875.88	54853	43934	NS	NS	+							---
657	P15880	P15880	RS2_HUMAN	RPS2	40S ribosomal protein S2 (40S ribosomal protein S4) (Protein LLRep3) (Small ribosomal subunit protein uS5)	Homo sapiens (Human)	31324	0.554395	0.999914	-1.03515	191580	229230	191840	281770	156820	211480	191580	229230	191840	281770	156820	211480	NS	NS	+	+	+				+	--N-	+
1517	Q15437	Q15437	SC23B_HUMAN	SEC23B	Protein transport protein Sec23B (hSec23B) (SEC23-related protein B)	Homo sapiens (Human)	86479	0.541578	0.999914	-1.03698	19334	0	24296	0	27439	0	19334	15049.4	24296	18706.3	27439	15358.1	NS	NS	+							E-M--S
876	P35080	P35080	PROF2_HUMAN	PFN2	Profilin-2 (Profilin II)	Homo sapiens (Human)	15046	0.53105	0.999914	-1.0464	0	276200	234490	36428	219040	119280	12825.8	276200	234490	36428	219040	119280	NS	NS	+							-M--	+
860	P31947;P31947-2	P31947	1433S_HUMAN	SFN	14-3-3 protein sigma (Epithelial cell marker protein 1) (Stratifin)	Homo sapiens (Human)	27774	0.577067	0.999914	-1.0473	70239	112550	98087	48828	156010	116930	70239	112550	98087	48828	156010	116930	NS	NS	+							---S	+	+
1253	P78527-2;P78527	P78527	PRKDC_HUMAN	PRKDC	DNA-dependent protein kinase catalytic subunit (DNA-PK catalytic subunit) (DNA-PKcs) (EC 2.7.11.1) (DNPK1) (p460)	Homo sapiens (Human)	469089	0.586876	0.999914	-1.04877	135540	40933	66777	191700	45397	49109	135540	40933	66777	191700	45397	49109	NS	NS	+			+				-M--S	+	+	+
928	P40925-3;P40925;P40925-2	P40925	MDHC_HUMAN	MDH1	Malate dehydrogenase, cytoplasmic (EC 1.1.1.37) (Aromatic alpha-keto acid reductase) (KAR) (EC 1.1.1.96) (Cytosolic malate dehydrogenase)	Homo sapiens (Human)	36426	0.515203	0.999914	-1.05045	178620	0	52572	34783	104980	0	178620	11260.6	52572	34783	104980	33566.2	NS	NS	+							E---S	+	+
972	P46781	P46781	RS9_HUMAN	RPS9	40S ribosomal protein S9 (Small ribosomal subunit protein uS4)	Homo sapiens (Human)	22591	0.575914	0.999914	-1.05676	175990	177500	117720	292860	122650	120820	175990	177500	117720	292860	122650	120820	NS	NS	+	+						E-M-N-	+
1324	Q07020-2;Q07020	Q07020	RL18_HUMAN	RPL18	60S ribosomal protein L18 (Large ribosomal subunit protein eL18)	Homo sapiens (Human)	21634	0.579077	0.999914	-1.05827	269230	186160	129810	177120	218450	199290	269230	186160	129810	177120	218450	199290	upRegulated	downRegulated	+							-M-N-	+	+
1987	Q96RS6-2;Q96RS6	Q96RS6	NUDC1_HUMAN	NUDCD1	NudC domain-containing protein 1 (Chronic myelogenous leukemia tumor antigen 66) (Tumor antigen CML66)	Homo sapiens (Human)	66756	0.571316	0.999914	-1.05873	0	29623	38293	0	0	0	11515	29623	38293	19531.8	32202.4	24645.8	NS	NS	+							-M--
829	P30041	P30041	PRDX6_HUMAN	PRDX6	Peroxiredoxin-6 (EC 1.11.1.27) (1-Cys peroxiredoxin) (1-Cys PRX) (24 kDa protein) (Acidic calcium-independent phospholipase A2) (aiPLA2) (EC 3.1.1.4) (Antioxidant protein 2) (Glutathione-dependent peroxiredoxin) (Liver 2D page spot 40) (Lysophosphatidylcholine acyltransferase 5) (LPC acyltransferase 5) (LPCAT-5) (Lyso-PC acyltransferase 5) (EC 2.3.1.23) (Non-selenium glutathione peroxidase) (NSGP…	Homo sapiens (Human)	25035	0.555704	0.999914	-1.07147	355530	197580	197600	194520	478590	183410	355530	197580	197600	194520	478590	183410	NS	NS	+							---S	+	+	+
490	P06744;P06744-2	P06744	G6PI_HUMAN	GPI	Glucose-6-phosphate isomerase (GPI) (EC 5.3.1.9) (Autocrine motility factor) (AMF) (Neuroleukin) (NLK) (Phosphoglucose isomerase) (PGI) (Phosphohexose isomerase) (PHI) (Sperm antigen 36) (SA-36)	Homo sapiens (Human)	63147	0.56843	0.999914	-1.07242	189210	152920	151220	99555	219950	246450	189210	152920	151220	99555	219950	246450	NS	NS	+			+				E-M--S	+	+
304	O75131	O75131	CPNE3_HUMAN	CPNE3	Copine-3 (Copine III)	Homo sapiens (Human)	60131	0.693337	0.999914	-1.07411	98958	99515	107830	83525	119880	131420	98958	99515	107830	83525	119880	131420	NS	NS	+							-M--	+	+
891	P35606-2;P35606	P35606	COPB2_HUMAN	COPB2	Coatomer subunit beta' (Beta'-coat protein) (Beta'-COP) (p102)	Homo sapiens (Human)	102487	0.550028	0.999914	-1.07807	37656	0	18772	0	0	0	37656	13163.3	18772	21274.7	40461.2	13544.1	NS	NS	+							E-M--S
976	P46940	P46940	IQGA1_HUMAN	IQGAP1	Ras GTPase-activating-like protein IQGAP1 (p195)	Homo sapiens (Human)	189252	0.674523	0.999914	-1.08297	105600	78189	80767	86729	108150	90303	105600	78189	80767	86729	108150	90303	NS	NS	+							-M-N-	+	+
1611	Q5VZK9;Q5VZK9-2;Q5VZK9-3	Q5VZK9	CARL1_HUMAN	CARMIL1	F-actin-uncapping protein LRRC16A (CARMIL homolog) (Capping protein regulator and myosin 1 linker protein 1) (Capping protein, Arp2/3 and myosin-I linker homolog 1) (Capping protein, Arp2/3 and myosin-I linker protein 1) (Leucine-rich repeat-containing protein 16A)	Homo sapiens (Human)	151557	0.5931	0.999914	-1.08559	24242	28185	0	0	0	0	24242	28185	10816.8	19003.1	22967.6	21664.4	NS		+							---
724	P20936-2;P20936-4;P20936	P20936	RASA1_HUMAN	RASA1	Ras GTPase-activating protein 1 (GAP) (GTPase-activating protein) (RasGAP) (Ras p21 protein activator) (p120GAP)	Homo sapiens (Human)	116403	0.552254	0.999914	-1.0856	97960	60592	43069	35633	130760	70196	97960	60592	43069	35633	130760	70196	NS	NS	+							---
1855	Q8WWI5-3;Q8WWI5-2;Q8WWI5	Q8WWI5	CTL1_HUMAN	SLC44A1	Choline transporter-like protein 1 (CDw92) (Solute carrier family 44 member 1) (CD antigen CD92)	Homo sapiens (Human)	73302	0.522796	0.999914	-1.08741	101730	0	0	0	82565	65587	101730	14864.9	23686.8	8505.24	82565	65587	NS	NS	+							-M--	+		+
2126	Q9H4A6	Q9H4A6	GOLP3_HUMAN	GOLPH3	Golgi phosphoprotein 3 (Coat protein GPP34) (Mitochondrial DNA absence factor) (MIDAS)	Homo sapiens (Human)	33811	0.631014	0.999914	-1.09098	0	26880	24183	0	46132	0	13576.9	26880	24183	12028.2	46132	20653.2	NS	NS	+							---
1060	P52565;P52565-2	P52565	GDIR1_HUMAN	ARHGDIA	Rho GDP-dissociation inhibitor 1 (Rho GDI 1) (Rho-GDI alpha)	Homo sapiens (Human)	23207	0.598972	0.999914	-1.09719	165320	53722	59055	98207	66603	105910	165320	53722	59055	98207	66603	105910	NS	NS	+							-M--	+	+	+
264	O60218	O60218	AK1BA_HUMAN	AKR1B10	Aldo-keto reductase family 1 member B10 (EC 1.1.1.300) (EC 1.1.1.54) (ARL-1) (Aldose reductase-like) (Aldose reductase-related protein) (ARP) (hARP) (Small intestine reductase) (SI reductase)	Homo sapiens (Human)	36020	0.569657	0.999914	-1.10013	0	32219	36611	0	70180	0	14456.2	32219	36611	20251.4	70180	15974.9	NS	upRegulated	+							---
1175	P62249	P62249	RS16_HUMAN	RPS16	40S ribosomal protein S16 (Small ribosomal subunit protein uS9)	Homo sapiens (Human)	16445	0.583301	0.999914	-1.11543	112100	282380	222820	306630	172530	185030	112100	282380	222820	306630	172530	185030	NS	NS	+			+	+			E-M--S	+	+
1458	Q14247;Q14247-3;Q14247-2	Q14247	SRC8_HUMAN	CTTN	Src substrate cortactin (Amplaxin) (Oncogene EMS1)	Homo sapiens (Human)	61586	0.563262	0.999914	-1.12331	63110	24941	0	19990	42700	27110	63110	24941	10371.9	19990	42700	27110	NS	NS	+							---
523	P08183-2;P08183	P08183	MDR1_HUMAN	ABCB1	ATP-dependent translocase ABCB1 (ATP-binding cassette sub-family B member 1) (Multidrug resistance protein 1) (EC 7.6.2.2) (P-glycoprotein 1) (Phospholipid transporter ABCB1) (EC 7.6.2.1) (CD antigen CD243)	Homo sapiens (Human)	141479	0.57734	0.999914	-1.14903	40285	0	0	0	36255	24779	40285	18573.7	10496.3	13262.2	36255	24779		NS	+							-M--
605	P12429	P12429	ANXA3_HUMAN	ANXA3	Annexin A3 (35-alpha calcimedin) (Annexin III) (Annexin-3) (Inositol 1,2-cyclic phosphate 2-phosphohydrolase) (Lipocortin III) (Placental anticoagulant protein III) (PAP-III)	Homo sapiens (Human)	36375	0.62151	0.999914	-1.1576	267770	199000	170450	138230	296660	343580	267770	199000	170450	138230	296660	343580	NS	NS	+							---S	+
628	P13866-2;P13866	P13866	SC5A1_HUMAN	SLC5A1	Sodium/glucose cotransporter 1 (Na(+)/glucose cotransporter 1) (High affinity sodium-glucose cotransporter) (Solute carrier family 5 member 1)	Homo sapiens (Human)	73498	0.571909	0.999914	-1.16346	79811	0	0	33334	0	83670	79811	14475.9	17224.2	33334	11236.9	83670		NS	+							---
937	P41743	P41743	KPCI_HUMAN	PRKCI	Protein kinase C iota type (EC 2.7.11.13) (Atypical protein kinase C-lambda/iota) (PRKC-lambda/iota) (aPKC-lambda/iota) (nPKC-iota)	Homo sapiens (Human)	68262	0.642202	0.999914	-1.16518	49606	0	30124	28349	0	43873	49606	8795.57	30124	28349	16716.8	43873	NS	NS	+							-M--S
5	P30046-2;P30046;A6NHG4	P30046	DOPD_HUMAN	DDT	D-dopachrome decarboxylase (EC 4.1.1.84) (D-dopachrome tautomerase) (Phenylpyruvate tautomerase II)	Homo sapiens (Human)	12712	0.564443	0.999914	-1.16813	21812	0	21548	0	60829	0	21812	9753.06	21548	13472.9	60829	8915.54		NS	+							---			+
1111	P56470	P56470	LEG4_HUMAN	LGALS4	Galectin-4 (Gal-4) (Antigen NY-CO-27) (L-36 lactose-binding protein) (L36LBP) (Lactose-binding lectin 4)	Homo sapiens (Human)	35941	0.579099	0.999914	-1.17294	1354600	366030	333570	389270	819790	836350	1354600	366030	333570	389270	819790	836350		NS	+							---			+
1028	P50148	P50148	GNAQ_HUMAN	GNAQ	Guanine nucleotide-binding protein G(q) subunit alpha (Guanine nucleotide-binding protein alpha-q)	Homo sapiens (Human)	42142	0.576129	0.999914	-1.18001	173490	76498	46571	44954	176200	128210	173490	76498	46571	44954	176200	128210	NS	NS	+							---
727	P21291	P21291	CSRP1_HUMAN	CSRP1	Cysteine and glycine-rich protein 1 (Cysteine-rich protein 1) (CRP) (CRP1) (Epididymis luminal protein 141) (HEL-141)	Homo sapiens (Human)	20567	0.676927	0.999914	-1.18141	92866	47212	61472	59221	70207	106890	92866	47212	61472	59221	70207	106890	NS	NS	+							---	+	+
2303	Q9UKK3	Q9UKK3	PARP4_HUMAN	PARP4	Protein mono-ADP-ribosyltransferase PARP4 (EC 2.4.2.-) (193 kDa vault protein) (ADP-ribosyltransferase diphtheria toxin-like 4) (ARTD4) (PARP-related/IalphaI-related H5/proline-rich) (PH5P) (Poly [ADP-ribose] polymerase 4) (PARP-4) (Vault poly(ADP-ribose) polymerase) (VPARP)	Homo sapiens (Human)	192595	0.681612	0.999914	-1.18452	67378	105010	82005	97450	68065	145380	67378	105010	82005	97450	68065	145380	NS	NS	+							---
521	P08134	P08134	RHOC_HUMAN	RHOC	Rho-related GTP-binding protein RhoC (Rho cDNA clone 9) (h9)	Homo sapiens (Human)	22006	0.568935	0.999914	-1.18457	75326	55220	0	0	86360	55013	75326	55220	12260.5	17842.3	86360	55013	NS	NS	+							---
1400	Q13393-4;Q13393-2;Q13393;Q13393-3	Q13393	PLD1_HUMAN	PLD1	Phospholipase D1 (PLD 1) (hPLD1) (EC 3.1.4.4) (Choline phosphatase 1) (Phosphatidylcholine-hydrolyzing phospholipase D1)	Homo sapiens (Human)	124184	0.895071	0.999914	-1.19407	26109	0	28752	0	0	39992	26109	16107.3	28752	26018.3	19784.2	39992	NS	NS	+							-M--S
1299	Q02878	Q02878	RL6_HUMAN	RPL6	60S ribosomal protein L6 (Large ribosomal subunit protein eL6) (Neoplasm-related protein C140) (Tax-responsive enhancer element-binding protein 107) (TaxREB107)	Homo sapiens (Human)	32728	0.645323	0.999914	-1.19581	41481	0	0	56021	0	32948	41481	14294.8	14349	56021	7882.31	32948	NS	NS	+	+	+					-M-N-			+
656	P15559-3;P15559-2;P15559	P15559	NQO1_HUMAN	NQO1	NAD(P)H dehydrogenase [quinone] 1 (EC 1.6.5.2) (Azoreductase) (DT-diaphorase) (DTD) (Menadione reductase) (NAD(P)H:quinone oxidoreductase 1) (Phylloquinone reductase) (Quinone reductase 1) (QR1)	Homo sapiens (Human)	30868	0.661661	0.999914	-1.19607	29505	45195	76119	57001	69383	43915	29505	45195	76119	57001	69383	43915	NS	NS	+							-M--	+
859	P31946-2;P31946	P31946	1433B_HUMAN	YWHAB	14-3-3 protein beta/alpha (Protein 1054) (Protein kinase C inhibitor protein 1) (KCIP-1) [Cleaved into: 14-3-3 protein beta/alpha, N-terminally processed]	Homo sapiens (Human)	28082	0.831789	0.999914	-1.1985	649190	1030300	973930	609700	1594700	1153400	649190	1030300	973930	609700	1594700	1153400	NS	NS	+							---	+	+
982	P48059;P48059-4;P48059-2;P48059-5;P48059-3	P48059	LIMS1_HUMAN	LIMS1	LIM and senescent cell antigen-like-containing domain protein 1 (Particularly interesting new Cys-His protein 1) (PINCH-1) (Renal carcinoma antigen NY-REN-48)	Homo sapiens (Human)	37251	0.65546	0.999914	-1.19978	92427	0	0	119450	48269	0	92427	21178.2	16166.7	119450	48269	9478.9	NS	NS	+							---
131	O00182-3;O00182-2;O00182-6;O00182	O00182	LEG9_HUMAN	LGALS9	Galectin-9 (Gal-9) (Ecalectin) (Tumor antigen HOM-HD-21)	Homo sapiens (Human)	39518	0.58475	0.999914	-1.20419	36009	30686	0	0	108680	0	36009	30686	12396.7	9906.81	108680	22215.7	NS	upRegulated	+							---	+	+
1835	Q8TF65	Q8TF65	GIPC2_HUMAN	GIPC2	PDZ domain-containing protein GIPC2	Homo sapiens (Human)	34354	0.53452	0.999914	-1.20448	169720	0	110730	0	507600	91578	169720	13186	110730	9315.46	507600	91578		NS	+							--N-			+
867	P33176	P33176	KINH_HUMAN	KIF5B	Kinesin-1 heavy chain (Conventional kinesin heavy chain) (Ubiquitous kinesin heavy chain) (UKHC)	Homo sapiens (Human)	109685	0.71376	0.999914	-1.20778	0	47880	36154	0	37450	39711	13158.4	47880	36154	26984.8	37450	39711	NS	NS	+							--N-
664	P16144-4;P16144-2;P16144;P16144-3	P16144	ITB4_HUMAN	ITGB4	Integrin beta-4 (GP150) (CD antigen CD104)	Homo sapiens (Human)	202167	0.649287	0.999914	-1.20844	335910	146170	172570	173540	295110	291970	335910	146170	172570	173540	295110	291970	NS	NS	+							---	+
693	P18077	P18077	RL35A_HUMAN	RPL35A	60S ribosomal protein L35a (Cell growth-inhibiting gene 33 protein) (Large ribosomal subunit protein eL33)	Homo sapiens (Human)	12538	0.615293	0.999914	-1.2164	119540	83923	0	81312	56712	53383	119540	83923	13633.6	81312	56712	53383	NS	NS	+							-M-N-S	+
697	P18206-2;P18206	P18206	VINC_HUMAN	VCL	Vinculin (Metavinculin) (MV)	Homo sapiens (Human)	123799	0.929086	0.999914	-1.22008	146870	219300	193590	151600	295690	252630	146870	219300	193590	151600	295690	252630	NS	NS	+							--N-S	+	+
326	O75533	O75533	SF3B1_HUMAN	SF3B1	Splicing factor 3B subunit 1 (Pre-mRNA-splicing factor SF3b 155 kDa subunit) (SF3b155) (Spliceosome-associated protein 155) (SAP 155)	Homo sapiens (Human)	145830	0.74028	0.999914	-1.2278	0	0	37393	0	27721	32488	17804.6	13418.7	37393	18360.6	27721	32488	NS	NS	+							---
722	P20618	P20618	PSB1_HUMAN	PSMB1	Proteasome subunit beta type-1 (Macropain subunit C5) (Multicatalytic endopeptidase complex subunit C5) (Proteasome component C5) (Proteasome gamma chain)	Homo sapiens (Human)	26489	0.601216	0.999914	-1.24854	46389	0	115050	0	106320	116830	46389	20867.8	115050	17450.9	106320	116830	NS	NS	+							---	+	+
2328	Q9UM54-6;Q9UM54-5;Q9UM54-2;Q9UM54-4;Q9UM54-1;Q9UM54	Q9UM54	MYO6_HUMAN	MYO6	Unconventional myosin-VI (Unconventional myosin-6)	Homo sapiens (Human)	149691	0.713931	0.999914	-1.25501	340230	269710	256320	219070	525630	403770	340230	269710	256320	219070	525630	403770	NS	NS	+							---	+
753	P23381-2;P23381	P23381	SYWC_HUMAN	WARS1	Tryptophan--tRNA ligase, cytoplasmic (EC 6.1.1.2) (Interferon-induced protein 53) (IFP53) (Tryptophanyl-tRNA synthetase) (TrpRS) (hWRS) [Cleaved into: T1-TrpRS; T2-TrpRS]	Homo sapiens (Human)	53165	0.844681	0.999914	-1.26234	0	44378	36677	0	44242	41837	9587.04	44378	36677	16958.1	44242	41837	downRegulated		+							---	+
1481	Q14849-2;Q14849;Q14849-3	Q14849	STAR3_HUMAN	STARD3	StAR-related lipid transfer protein 3 (Metastatic lymph node gene 64 protein) (MLN 64) (Protein CAB1) (START domain-containing protein 3) (StARD3)	Homo sapiens (Human)	50502	0.668603	0.999914	-1.26334	236810	138630	106000	120560	240060	242440	236810	138630	106000	120560	240060	242440	NS	NS	+							-M--
784	P26373;P26373-2	P26373	RL13_HUMAN	RPL13	60S ribosomal protein L13 (Breast basic conserved protein 1) (Large ribosomal subunit protein eL13)	Homo sapiens (Human)	24261	0.625965	0.999914	-1.26616	0	145530	69516	106760	83200	54829	23716.1	145530	69516	106760	83200	54829	upRegulated	downRegulated	+	+	+					E-M-N-	+
582	P11021	P11021	BIP_HUMAN	HSPA5	Endoplasmic reticulum chaperone BiP (EC 3.6.4.10) (78 kDa glucose-regulated protein) (GRP-78) (Binding-immunoglobulin protein) (BiP) (Heat shock protein 70 family protein 5) (HSP70 family protein 5) (Heat shock protein family A member 5) (Immunoglobulin heavy chain-binding protein)	Homo sapiens (Human)	72333	0.769362	0.999914	-1.26964	189080	135410	113110	395250	115280	130080	189080	135410	113110	395250	115280	130080	NS	NS	+						+	E--N-S	+	+	+
914	P39023	P39023	RL3_HUMAN	RPL3	60S ribosomal protein L3 (HIV-1 TAR RNA-binding protein B) (TARBP-B) (Large ribosomal subunit protein uL3)	Homo sapiens (Human)	46109	0.823952	0.999914	-1.26974	248400	123730	67458	286930	117950	125410	248400	123730	67458	286930	117950	125410	NS	downRegulated	+	+						-M-N-	+	+
1528	Q15691	Q15691	MARE1_HUMAN	MAPRE1	Microtubule-associated protein RP/EB family member 1 (APC-binding protein EB1) (End-binding protein 1) (EB1)	Homo sapiens (Human)	29999	0.671174	0.999914	-1.27335	36921	0	0	33922	0	45874	36921	22463.9	14290.2	33922	15724.9	45874	NS	NS	+					+		--N-
758	P23528	P23528	COF1_HUMAN	CFL1	Cofilin-1 (18 kDa phosphoprotein) (p18) (Cofilin, non-muscle isoform)	Homo sapiens (Human)	18502	0.704199	0.999914	-1.29033	1184500	454040	374570	688080	793370	792770	1184500	454040	374570	688080	793370	792770	NS	upRegulated	+		+					---S	+	+
1221	P63092-3;P63092-2;P63092;P63092-4;Q5JWF2-2;Q5JWF2	P63092	GNAS2_HUMAN	GNAS	Guanine nucleotide-binding protein G(s) subunit alpha isoforms short (Adenylate cyclase-stimulating G alpha protein)	Homo sapiens (Human)	45665	0.67738	0.999914	-1.30186	1360900	674790	578140	675040	1675700	1035600	1360900	674790	578140	675040	1675700	1035600	NS	NS	+							E-M-N-	+
1066	P52907	P52907	CAZA1_HUMAN	CAPZA1	F-actin-capping protein subunit alpha-1 (CapZ alpha-1)	Homo sapiens (Human)	32923	0.65451	0.999914	-1.30847	27153	0	16878	0	30575	32038	27153	10767.3	16878	11285.1	30575	32038	NS	NS	+							---	+	+
1999	Q99536;Q99536-2;Q99536-3	Q99536	VAT1_HUMAN	VAT1	Synaptic vesicle membrane protein VAT-1 homolog (EC 1.-.-.-)	Homo sapiens (Human)	41920	0.893757	0.999914	-1.3132	0	59942	49731	0	63671	60312	11361	59942	49731	19972	63671	60312	NS	NS	+						+	E-M-N-S	+	+
1311	Q04917	Q04917	1433F_HUMAN	YWHAH	14-3-3 protein eta (Protein AS1)	Homo sapiens (Human)	28219	0.818628	0.999914	-1.31537	0	227260	208340	0	357910	364350	14075.9	227260	208340	11631.2	357910	364350	NS	NS	+							E--N-	+
351	O94804	O94804	STK10_HUMAN	STK10	Serine/threonine-protein kinase 10 (EC 2.7.11.1) (Lymphocyte-oriented kinase)	Homo sapiens (Human)	112135	0.614597	0.999914	-1.3243	90371	0	0	22309	53187	43524	90371	19848.5	12396.4	22309	53187	43524	NS	NS	+							-M--
879	P35222	P35222	CTNB1_HUMAN	CTNNB1	Catenin beta-1 (Beta-catenin)	Homo sapiens (Human)	85497	0.741294	0.999914	-1.32536	75938	69481	38085	49196	120600	78851	75938	69481	38085	49196	120600	78851	NS	NS	+							---
1239	P68366-2;P68366	P68366	TBA4A_HUMAN	TUBA4A	Tubulin alpha-4A chain (EC 3.6.5.-) (Alpha-tubulin 1) (Testis-specific alpha-tubulin) (Tubulin H2-alpha) (Tubulin alpha-1 chain)	Homo sapiens (Human)	49924	0.633919	0.999914	-1.32854	0	154340	64462	60909	106810	38838	10830.5	154340	64462	60909	106810	38838	NS	NS	+							---	+	+
312	O75340-2;O75340	O75340	PDCD6_HUMAN	PDCD6	Programmed cell death protein 6 (Apoptosis-linked gene 2 protein homolog) (ALG-2)	Homo sapiens (Human)	21868	0.712022	0.999914	-1.32971	487310	280840	231750	275290	619070	437550	487310	280840	231750	275290	619070	437550	NS	NS	+							---	+	+
2324	Q9ULV8-2;Q9ULV8	Q9ULV8	CBLC_HUMAN	CBLC	E3 ubiquitin-protein ligase CBL-C (EC 2.3.2.27) (RING finger protein 57) (RING-type E3 ubiquitin transferase CBL-C) (SH3-binding protein CBL-3) (SH3-binding protein CBL-C) (Signal transduction protein CBL-C)	Homo sapiens (Human)	52456	0.598015	0.999914	-1.33509	0	0	0	16853	0	79372	9499.13	35013.6	11869.5	16853	7023.29	79372		NS	+							---
447	P04083	P04083	ANXA1_HUMAN	ANXA1	Annexin A1 (Annexin I) (Annexin-1) (Calpactin II) (Calpactin-2) (Chromobindin-9) (Lipocortin I) (Phospholipase A2 inhibitory protein) (p35) [Cleaved into: Annexin Ac2-26]	Homo sapiens (Human)	38714	0.905174	0.999914	-1.33701	1362700	2008300	1723000	1489500	2458300	3077800	1362700	2008300	1723000	1489500	2458300	3077800	NS	NS	+		+				+	--N-	+	+
827	P29992	P29992	GNA11_HUMAN	GNA11	Guanine nucleotide-binding protein subunit alpha-11 (G alpha-11) (G-protein subunit alpha-11) (Guanine nucleotide-binding protein G(y) subunit alpha)	Homo sapiens (Human)	42123	0.639484	0.999914	-1.33821	267100	83899	73339	87012	204540	221300	267100	83899	73339	87012	204540	221300	NS	NS	+							-M--	+	+	+
903	P36871;P36871-3;P36871-2	P36871	PGM1_HUMAN	PGM1	Phosphoglucomutase-1 (PGM 1) (EC 5.4.2.2) (Glucose phosphomutase 1)	Homo sapiens (Human)	61449	0.726032	0.999914	-1.3403	0	64749	0	0	49811	43874	15253.5	64749	14752.3	16052.2	49811	43874	NS	NS	+					+		---
626	P13807-2;P13807	P13807	GYS1_HUMAN	GYS1	Glycogen [starch] synthase, muscle (EC 2.4.1.11)	Homo sapiens (Human)	83786	0.776062	0.999914	-1.34384	0	29939	29281	0	0	0	8251.75	29939	29281	20813.9	28289.7	29814.8	NS	NS	+							---
446	P04080	P04080	CYTB_HUMAN	CSTB	Cystatin-B (CPI-B) (Liver thiol proteinase inhibitor) (Stefin-B)	Homo sapiens (Human)	11140	0.624959	0.999914	-1.34403	35595	0	0	0	53019	52780	35595	30673	11137	10549.8	53019	52780	NS	NS	+							---	+
313	O75347;O75347-2	O75347	TBCA_HUMAN	TBCA	Tubulin-specific chaperone A (TCP1-chaperonin cofactor A) (Tubulin-folding cofactor A) (CFA)	Homo sapiens (Human)	12855	0.912322	0.999914	-1.34405	75023	54672	67369	76065	80809	109150	75023	54672	67369	76065	80809	109150	NS	NS	+							---			+
770	P25685;P25685-2	P25685	DNJB1_HUMAN	DNAJB1	DnaJ homolog subfamily B member 1 (DnaJ protein homolog 1) (Heat shock 40 kDa protein 1) (HSP40) (Heat shock protein 40) (Human DnaJ protein 1) (hDj-1)	Homo sapiens (Human)	38044	0.612792	0.999914	-1.34527	61689	0	0	0	62940	35174	61689	13700.1	15252	14175.4	62940	35174	NS	NS	+							E-M--
1710	Q86VI3	Q86VI3	IQGA3_HUMAN	IQGAP3	Ras GTPase-activating-like protein IQGAP3	Homo sapiens (Human)	184699	0.614643	0.999914	-1.34731	37316	0	0	0	41924	28537	37316	13638.3	8084.99	8411.38	41924	28537		NS	+							---
541	P09211	P09211	GSTP1_HUMAN	GSTP1	Glutathione S-transferase P (EC 2.5.1.18) (GST class-pi) (GSTP1-1)	Homo sapiens (Human)	23356	0.713325	0.999914	-1.35545	238030	184170	140050	140180	275050	396540	238030	184170	140050	140180	275050	396540	NS	NS	+				+	+		---	+	+
422	P00973-4;P00973-2;P00973;P00973-3	P00973	OAS1_HUMAN	OAS1	2'-5'-oligoadenylate synthase 1 ((2-5')oligo(A) synthase 1) (2-5A synthase 1) (EC 2.7.7.84) (E18/E16) (p46/p42 OAS)	Homo sapiens (Human)	46029	0.611023	0.999914	-1.36344	0	0	69078	0	156640	26096	13946.4	17453.5	69078	10425.9	156640	26096	NS	upRegulated	+							---			+
901	P36578	P36578	RL4_HUMAN	RPL4	60S ribosomal protein L4 (60S ribosomal protein L1) (Large ribosomal subunit protein uL4)	Homo sapiens (Human)	47697	0.720604	0.999914	-1.36771	282970	131750	61853	161930	228600	159380	282970	131750	61853	161930	228600	159380	NS	NS	+	+				+		--N-	+
1652	Q6UXI9-2;Q6UXI9-5;Q6UXI9;Q6UXI9-4;Q6UXI9-6;Q6UXI9-3	Q6UXI9	NPNT_HUMAN	NPNT	Nephronectin (Preosteoblast EGF-like repeat protein with MAM domain) (Protein EGFL6-like)	Homo sapiens (Human)	61907	0.723978	0.999914	-1.3686	0	28442	31849	0	92132	33847	18682.8	28442	31849	13912.4	92132	33847		NS	+							---
1687	Q7Z2W4;Q7Z2W4-2	Q7Z2W4	ZCCHV_HUMAN	ZC3HAV1	Zinc finger CCCH-type antiviral protein 1 (ADP-ribosyltransferase diphtheria toxin-like 13) (ARTD13) (Inactive Poly [ADP-ribose] polymerase 13) (PARP13) (Zinc finger CCCH domain-containing protein 2) (Zinc finger antiviral protein) (ZAP)	Homo sapiens (Human)	101431	0.741721	0.999914	-1.37093	260470	82234	66648	162150	144200	157310	260470	82234	66648	162150	144200	157310	NS	upRegulated	+	+		+				E-M-N-S	+
317	O75367-3;O75367;O75367-2	O75367	H2AY_HUMAN	MACROH2A1	Core histone macro-H2A.1 (Histone macroH2A1) (mH2A1) (Histone H2A.y) (H2A/y) (Medulloblastoma antigen MU-MB-50.205)	Homo sapiens (Human)	39184	0.720633	0.999914	-1.37611	311920	259320	139500	318360	195360	472780	311920	259320	139500	318360	195360	472780	NS		+							---	+
1511	Q15382	Q15382	RHEB_HUMAN	RHEB	GTP-binding protein Rheb (Ras homolog enriched in brain)	Homo sapiens (Human)	20497	0.791557	0.999914	-1.38279	51381	0	35121	48229	0	91489	51381	17732	35121	48229	19174.1	91489	NS	NS	+							-M--	+
2270	Q9UDY2-3;Q9UDY2;Q9UDY2-7;Q9UDY2-6;Q9UDY2-5;Q9UDY2-4;Q9UDY2-2	Q9UDY2	ZO2_HUMAN	TJP2	Tight junction protein ZO-2 (Tight junction protein 2) (Zona occludens protein 2) (Zonula occludens protein 2)	Homo sapiens (Human)	133958	0.731163	0.999914	-1.39303	0	0	0	0	33631	27245	19684.4	18951.3	10428.6	11477.4	33631	27245	NS	NS	+							---
755	P23458	P23458	JAK1_HUMAN	JAK1	Tyrosine-protein kinase JAK1 (EC 2.7.10.2) (Janus kinase 1) (JAK-1)	Homo sapiens (Human)	133277	0.701705	0.999914	-1.39945	57121	0	0	27239	41699	43698	57121	16571.7	19131.2	27239	41699	43698	NS	NS	+							-M--			+
2104	Q9H1K6	Q9H1K6	TLRN1_HUMAN	TLNRD1	Talin rod domain-containing protein 1 (Mesoderm development candidate 1)	Homo sapiens (Human)	37758	0.717427	0.999914	-1.40106	0	0	0	0	27860	22055	34024.6	10594.5	11158.2	18003.4	27860	22055	NS		+							---
415	P00558;P00558-2	P00558	PGK1_HUMAN	PGK1	Phosphoglycerate kinase 1 (EC 2.7.2.3) (Cell migration-inducing gene 10 protein) (Primer recognition protein 2) (PRP 2)	Homo sapiens (Human)	44615	0.932642	0.999914	-1.41257	634840	690340	673430	869430	776240	1232600	634840	690340	673430	869430	776240	1232600	NS	NS	+			+				---	+	+
1097	P55011;P55011-3	P55011	S12A2_HUMAN	SLC12A2	Solute carrier family 12 member 2 (Basolateral Na-K-Cl symporter) (Bumetanide-sensitive sodium-(potassium)-chloride cotransporter 2)	Homo sapiens (Human)	131447	0.722078	0.999914	-1.41438	195500	139620	202140	110940	433120	324900	195500	139620	202140	110940	433120	324900	NS	NS	+							E-M--S
1544	Q16543	Q16543	CDC37_HUMAN	CDC37	Hsp90 co-chaperone Cdc37 (Hsp90 chaperone protein kinase-targeting subunit) (p50Cdc37) [Cleaved into: Hsp90 co-chaperone Cdc37, N-terminally processed]	Homo sapiens (Human)	44468	0.80159	0.999914	-1.41618	45245	55862	44432	33802	120860	78076	45245	55862	44432	33802	120860	78076	NS	downRegulated	+							--N-
1792	Q8NEU8-2;Q8NEU8;Q8NEU8-3	Q8NEU8	DP13B_HUMAN	APPL2	DCC-interacting protein 13-beta (Dip13-beta) (Adapter protein containing PH domain, PTB domain and leucine zipper motif 2)	Homo sapiens (Human)	74493	0.685093	0.999914	-1.41867	34643	0	16792	0	37879	0	34643	10658	16792	15069	37879	31013.6	NS	NS	+							---
1506	Q15262;Q15262-2;Q15262-3;Q15262-4	Q15262	PTPRK_HUMAN	PTPRK	Receptor-type tyrosine-protein phosphatase kappa (Protein-tyrosine phosphatase kappa) (R-PTP-kappa) (EC 3.1.3.48)	Homo sapiens (Human)	162102	0.68039	0.999914	-1.42827	37907	0	0	0	45158	53004	37907	24257.1	14032.6	15706.6	45158	53004	NS	NS	+							---
615	P13569;P13569-2	P13569	CFTR_HUMAN	CFTR	Cystic fibrosis transmembrane conductance regulator (CFTR) (ATP-binding cassette sub-family C member 7) (Channel conductance-controlling ATPase) (EC 5.6.1.6) (cAMP-dependent chloride channel)	Homo sapiens (Human)	168142	0.642825	0.999914	-1.43377	115160	36120	0	39339	47417	60829	115160	36120	9255.13	39339	47417	60829		NS	+							---
1992	Q96TA1-2;Q96TA1	Q96TA1	NIBA2_HUMAN	NIBAN2	Protein Niban 2 (Meg-3) (Melanoma invasion by ERK) (MINERVA) (Niban-like protein 1) (Protein FAM129B)	Homo sapiens (Human)	84138	0.746236	0.999914	-1.46296	239640	124520	130440	135470	294950	305010	239640	124520	130440	135470	294950	305010	NS		+							-M--S
892	P35611-5;P35611-2;P35611-6;P35611-4;P35611;P35611-3	P35611	ADDA_HUMAN	ADD1	Alpha-adducin (Erythrocyte adducin subunit alpha)	Homo sapiens (Human)	80955	0.904388	0.999914	-1.47031	0	21073	16621	0	0	0	19670.8	21073	16621	20323.4	31608	34091.2	NS	NS	+							-M--S	+
1229	P63241;P63241-2;Q9GZV4;Q6IS14	P63241	IF5A1_HUMAN	EIF5A	Eukaryotic translation initiation factor 5A-1 (eIF-5A-1) (eIF-5A1) (Eukaryotic initiation factor 5A isoform 1) (eIF-5A) (Rev-binding factor) (eIF-4D)	Homo sapiens (Human)	16832	0.992721	0.999914	-1.47234	64071	85668	98101	86897	126230	156680	64071	85668	98101	86897	126230	156680	NS	NS	+		+					--N-S	+	+
1128	P63261;P60709	P63261	ACTG_HUMAN	ACTG1	Actin, cytoplasmic 2 (EC 3.6.4.-) (Gamma-actin) [Cleaved into: Actin, cytoplasmic 2, N-terminally processed]	Homo sapiens (Human)	41793	0.978011	0.999914	-1.47496	6978100	6347200	5478600	10150000	8150600	9411900	6978100	6347200	5478600	10150000	8150600	9411900	NS	NS	+						+	---	+	+	+
2110	Q9H2G2;Q9H2G2-2	Q9H2G2	SLK_HUMAN	SLK	STE20-like serine/threonine-protein kinase (STE20-like kinase) (hSLK) (EC 2.7.11.1) (CTCL tumor antigen se20-9) (STE20-related serine/threonine-protein kinase) (STE20-related kinase) (Serine/threonine-protein kinase 2)	Homo sapiens (Human)	142695	0.729517	0.999914	-1.48205	64815	48684	0	34327	91698	47719	64815	48684	14623	34327	91698	47719	NS	NS	+							---	+
1151	P61247	P61247	RS3A_HUMAN	RPS3A	40S ribosomal protein S3a (Small ribosomal subunit protein eS1) (v-fos transformation effector protein) (Fte-1)	Homo sapiens (Human)	29945	0.875029	0.999914	-1.48399	101400	143960	130520	245990	163210	155090	101400	143960	130520	245990	163210	155090	NS	downRegulated	+	+		+				--N-
1048	P51572;P51572-2	P51572	BAP31_HUMAN	BCAP31	B-cell receptor-associated protein 31 (BCR-associated protein 31) (Bap31) (6C6-AG tumor-associated antigen) (Protein CDM) (p28)	Homo sapiens (Human)	27992	0.774626	0.999914	-1.48771	69258	16612	21136	44484	43136	41728	69258	16612	21136	44484	43136	41728		NS	+							E-M--S	+	+
1348	Q09666	Q09666	AHNK_HUMAN	AHNAK	Neuroblast differentiation-associated protein AHNAK (Desmoyokin)	Homo sapiens (Human)	629101	0.784281	0.999914	-1.48901	56628	104860	74229	185610	88304	88783	56628	104860	74229	185610	88304	88783	NS	downRegulated	+							--N-	+	+
1412	Q13501;Q13501-2	Q13501	SQSTM_HUMAN	SQSTM1	Sequestosome-1 (EBI3-associated protein of 60 kDa) (EBIAP) (p60) (Phosphotyrosine-independent ligand for the Lck SH2 domain of 62 kDa) (Ubiquitin-binding protein p62)	Homo sapiens (Human)	47687	0.795451	0.999914	-1.48993	0	60970	34108	0	99923.1	93898	24853.3	60970	34108	18219.3	99923.1	93898	NS	NS	+	+						E--N-
2282	Q9UHC9-4;Q9UHC9-2;Q9UHC9	Q9UHC9	NPCL1_HUMAN	NPC1L1	NPC1-like intracellular cholesterol transporter 1 (NPC1L1) (Niemann-Pick C1-like protein 1)	Homo sapiens (Human)	148728	0.612172	0.999914	-1.50972	49079	0	0	0	56126	79151	49079	8032.35	19716.2	6020.52	56126	79151		NS	+							---
1115	P57735	P57735	RAB25_HUMAN	RAB25	Ras-related protein Rab-25 (CATX-8)	Homo sapiens (Human)	23496	0.781427	0.999914	-1.51104	60534	58435	26514	39700	113130	72046	60534	58435	26514	39700	113130	72046	NS	NS	+							---	+		+
2369	Q9Y2G1-2;Q9Y2G1	Q9Y2G1	MYRF_HUMAN	MYRF	Myelin regulatory factor (EC 3.4.-.-) (Myelin gene regulatory factor) [Cleaved into: Myelin regulatory factor, N-terminal; Myelin regulatory factor, C-terminal]	Homo sapiens (Human)	124397	0.676236	0.999914	-1.51165	31138	0	0	0	47699	32229	31138	16298.1	8795.88	10030.1	47699	32229		NS	+							E-M--
488	P06733;P06733-2	P06733	ENOA_HUMAN	ENO1	Alpha-enolase (EC 4.2.1.11) (2-phospho-D-glycerate hydro-lyase) (C-myc promoter-binding protein) (Enolase 1) (MBP-1) (MPB-1) (Non-neural enolase) (NNE) (Phosphopyruvate hydratase) (Plasminogen-binding protein)	Homo sapiens (Human)	47169	0.968993	0.999914	-1.5183	228610	337120	333680	390700	411590	559720	228610	337120	333680	390700	411590	559720	NS	NS	+	+						-M--	+	+
1480	Q14847;Q14847-2	Q14847	LASP1_HUMAN	LASP1	LIM and SH3 domain protein 1 (LASP-1) (Metastatic lymph node gene 50 protein) (MLN 50)	Homo sapiens (Human)	29717	0.928669	0.999914	-1.52847	77894	154290	92134.9	86276	240890	190250	77894	154290	92134.9	86276	240890	190250	NS	NS	+							---			+
2417	Q9Y666	Q9Y666	S12A7_HUMAN	SLC12A7	Solute carrier family 12 member 7 (Electroneutral potassium-chloride cotransporter 4) (K-Cl cotransporter 4)	Homo sapiens (Human)	119106	0.613964	0.999914	-1.53558	87624.9	0	29806	0	128220	127010	87624.9	17682.4	29806	10268.2	128220	127010	NS	NS	+							-M--	+	+
391	O95782-2;O95782	O95782	AP2A1_HUMAN	AP2A1	AP-2 complex subunit alpha-1 (100 kDa coated vesicle protein A) (Adaptor protein complex AP-2 subunit alpha-1) (Adaptor-related protein complex 2 subunit alpha-1) (Alpha-adaptin A) (Alpha1-adaptin) (Clathrin assembly protein complex 2 alpha-A large chain) (Plasma membrane adaptor HA2/AP2 adaptin alpha A subunit)	Homo sapiens (Human)	107546	0.775961	0.999914	-1.53688	0	0	0	20072	0	66328	30691.7	11770.9	21037.3	20072	20723	66328	NS	NS	+							E-M--	+
2062	Q9BXS4	Q9BXS4	TMM59_HUMAN	TMEM59	Transmembrane protein 59 (Liver membrane-bound protein)	Homo sapiens (Human)	36223	0.622723	0.999914	-1.53742	62223	0	0	0	46784	55756	62223	8059.67	12450.1	8698.27	46784	55756	NS	NS	+							E-M--	+
1081	P53985;P53985-2	P53985	MOT1_HUMAN	SLC16A1	Monocarboxylate transporter 1 (MCT 1) (Solute carrier family 16 member 1)	Homo sapiens (Human)	53944	0.806212	0.999914	-1.53817	154230	70142	89674.9	112560	194330	161400	154230	70142	89674.9	112560	194330	161400	NS	NS	+							E-M--S	+	+	+
1714	Q86X29-6;Q86X29-5;Q86X29-4;Q86X29;Q86X29-3;Q86X29-2	Q86X29	LSR_HUMAN	LSR	Lipolysis-stimulated lipoprotein receptor (Angulin-1)	Homo sapiens (Human)	71439	0.747233	0.999914	-1.53845	954730	315370	288900	515980	998129	615010	954730	315370	288900	515980	998129	615010	NS	NS	+							E---	+
736	P22059	P22059	OSBP1_HUMAN	OSBP	Oxysterol-binding protein 1	Homo sapiens (Human)	89421	0.865423	0.999914	-1.53949	86913	68702	67908	75743	136890	142690	86913	68702	67908	75743	136890	142690	NS	NS	+							E-M--
147	O00468-6;O00468-7;O00468-3;O00468-5;O00468-4;O00468;O00468-2	O00468	AGRIN_HUMAN	AGRN	Agrin [Cleaved into: Agrin N-terminal 110 kDa subunit; Agrin C-terminal 110 kDa subunit; Agrin C-terminal 90 kDa fragment (C90); Agrin C-terminal 22 kDa fragment (C22)]	Homo sapiens (Human)	217320	0.890724	0.999914	-1.54149	946360	298840	190630	1423400	305600	453970	946360	298840	190630	1423400	305600	453970	NS	NS	+							---
1196	P62753	P62753	RS6_HUMAN	RPS6	40S ribosomal protein S6 (Phosphoprotein NP33) (Small ribosomal subunit protein eS6)	Homo sapiens (Human)	28681	0.898843	0.999914	-1.54166	118280	174120	94166	250120	171020	166120	118280	174120	94166	250120	171020	166120	NS	NS	+	+			+			E-M-N-S	+	+
750	P23229-4;P23229-2;P23229-9;P23229-6;P23229-5;P23229-3;P23229;P23229-7	P23229	ITA6_HUMAN	ITGA6	Integrin alpha-6 (CD49 antigen-like family member F) (VLA-6) (CD antigen CD49f) [Cleaved into: Integrin alpha-6 heavy chain; Integrin alpha-6 light chain; Processed integrin alpha-6 (Alpha6p)]	Homo sapiens (Human)	126606	0.979292	0.999914	-1.57028	263030	200500	163000	388840	277710	308230	263030	200500	163000	388840	277710	308230	NS	NS	+							E-M--S
646	P15151-3;P15151-2;P15151;P15151-4	P15151	PVR_HUMAN	PVR	Poliovirus receptor (Nectin-like protein 5) (NECL-5) (CD antigen CD155)	Homo sapiens (Human)	45303	0.882157	0.999914	-1.57179	150230	83348.1	71312	139210	187540	132810	150230	83348.1	71312	139210	187540	132810		NS	+							-M--S	+
1094	P54760	P54760	EPHB4_HUMAN	EPHB4	Ephrin type-B receptor 4 (EC 2.7.10.1) (Hepatoma transmembrane kinase) (Tyrosine-protein kinase TYRO11)	Homo sapiens (Human)	108270	0.891247	0.999914	-1.57289	0	0	0	0	26818	22372	14859.1	13757	10610.4	14067.4	26818	22372		NS	+							-M--S
1157	P61586	P61586	RHOA_HUMAN	RHOA	Transforming protein RhoA (EC 3.6.5.2) (Rho cDNA clone 12) (h12)	Homo sapiens (Human)	21768	0.840399	0.999914	-1.57388	754520	484310	648760	608900	1236900	1227200	754520	484310	648760	608900	1236900	1227200	NS	NS	+							E-M--S	+	+
197	O15145	O15145	ARPC3_HUMAN	ARPC3	Actin-related protein 2/3 complex subunit 3 (Arp2/3 complex 21 kDa subunit) (p21-ARC)	Homo sapiens (Human)	20547	0.86473	0.999914	-1.57878	0	0	58652	83559	0	59245	29707.7	11772.9	58652	83559	16306.1	59245	NS	NS	+							E--N-S			+
592	P11388;P11388-2;P11388-3;P11388-4	P11388	TOP2A_HUMAN	TOP2A	DNA topoisomerase 2-alpha (EC 5.6.2.2) (DNA topoisomerase II, alpha isozyme)	Homo sapiens (Human)	174385	0.856447	0.999914	-1.59683	120170	0	16950	340480	19786	15557	120170	12636.7	16950	340480	19786	15557	NS	NS	+							E---S	+
671	P16615;P16615-5;P16615-2;P16615-3;P16615-4	P16615	AT2A2_HUMAN	ATP2A2	Sarcoplasmic/endoplasmic reticulum calcium ATPase 2 (SERCA2) (SR Ca(2+)-ATPase 2) (EC 7.2.2.10) (Calcium pump 2) (Calcium-transporting ATPase sarcoplasmic reticulum type, slow twitch skeletal muscle isoform) (Endoplasmic reticulum class 1/2 Ca(2+) ATPase)	Homo sapiens (Human)	114757	0.811965	0.999914	-1.61186	53415	50843	0	47907	64810	76661	53415	50843	20928.6	47907	64810	76661	NS	NS	+							E-M--S
2019	Q99959-2;Q99959	Q99959	PKP2_HUMAN	PKP2	Plakophilin-2	Homo sapiens (Human)	97415	0.64931	0.999914	-1.61221	56494	30647	25204	0	237120	67012	56494	30647	25204	11508.1	237120	67012	NS	NS	+							-M--S			+
416	P00749-2;P00749	P00749	UROK_HUMAN	PLAU	Urokinase-type plasminogen activator (U-plasminogen activator) (uPA) (EC 3.4.21.73) [Cleaved into: Urokinase-type plasminogen activator long chain A; Urokinase-type plasminogen activator short chain A; Urokinase-type plasminogen activator chain B]	Homo sapiens (Human)	48523	0.864137	0.999914	-1.61353	0	39523	57725	0	95605	116410	24892	39523	57725	21435.3	95605	116410	NS	NS	+							---
454	P04439;P04439-2	P04439	HLAA_HUMAN	HLA-A	HLA class I histocompatibility antigen, A alpha chain (Human leukocyte antigen A) (HLA-A)	Homo sapiens (Human)	40841	0.754049	0.999914	-1.61542	559920	420540	343420	286480	1202400	989620	559920	420540	343420	286480	1202400	989620	NS	upRegulated	+							E-M--S	+	+
1255	P80188;P80188-2	P80188	NGAL_HUMAN	LCN2	Neutrophil gelatinase-associated lipocalin (NGAL) (25 kDa alpha-2-microglobulin-related subunit of MMP-9) (Lipocalin-2) (Oncogene 24p3) (Siderocalin) (p25)	Homo sapiens (Human)	22588	0.746721	0.999914	-1.62068	25600	0	0	0	43419	63099	25600	20058.6	16358.4	13051.9	43419	63099	NS	upRegulated	+							---
915	P39060-2;P39060-1;P39060	P39060	COIA1_HUMAN	COL18A1	Collagen alpha-1(XVIII) chain [Cleaved into: Endostatin; Non-collagenous domain 1 (NC1)]	Homo sapiens (Human)	178188	0.660255	0.999914	-1.62559	164840	0	0	91301.1	0	144640	164840	12988.7	11692	91301.1	8142.99	144640		NS	+							---
2234	Q9NZM1-6;Q9NZM1;Q9NZM1-3;Q9NZM1-2;Q9NZM1-5	Q9NZM1	MYOF_HUMAN	MYOF	Myoferlin (Fer-1-like protein 3)	Homo sapiens (Human)	234709	0.756361	0.999914	-1.62667	410720	205540	168110	213120	520660	550500	410720	205540	168110	213120	520660	550500	NS	NS	+							E-M--	+	+
2365	Q9Y2A7;Q9Y2A7-2	Q9Y2A7	NCKP1_HUMAN	NCKAP1	Nck-associated protein 1 (NAP 1) (Membrane-associated protein HEM-2) (p125Nap1)	Homo sapiens (Human)	128790	0.901579	0.999914	-1.62938	122850	103710	75676	123720	184640	182580	122850	103710	75676	123720	184640	182580	NS	NS	+							---	+
2301	Q9UKE5-8;Q9UKE5-7;Q9UKE5-6;Q9UKE5-4;Q9UKE5-5;Q9UKE5-3;Q9UKE5-2;Q9UKE5	Q9UKE5	TNIK_HUMAN	TNIK	TRAF2 and NCK-interacting protein kinase (EC 2.7.11.1)	Homo sapiens (Human)	154943	0.702703	0.999914	-1.63291	75419	0	0	26494	46625	31377	75419	17030.6	6930.75	26494	46625	31377	NS	NS	+							-M--S
644	P14923	P14923	PLAK_HUMAN	JUP	Junction plakoglobin (Catenin gamma) (Desmoplakin III) (Desmoplakin-3)	Homo sapiens (Human)	81745	0.789594	0.999914	-1.64251	899780	524930	428900	550880	1463700	1113300	899780	524930	428900	550880	1463700	1113300	NS	NS	+				+			-M-N-S	+	+
2072	Q9BZ29-3;Q9BZ29-5;Q9BZ29;Q9BZ29-4;Q9BZ29-6	Q9BZ29	DOCK9_HUMAN	DOCK9	Dedicator of cytokinesis protein 9 (Cdc42 guanine nucleotide exchange factor zizimin-1) (Zizimin-1)	Homo sapiens (Human)	236446	0.675882	0.999914	-1.64384	33164	0	0	0	69704	40565	33164	8392.21	24675.9	10789.2	69704	40565	NS	NS	+							---
1147	P61204;P84077;P61204-2	P61204	ARF3_HUMAN	ARF3	ADP-ribosylation factor 3	Homo sapiens (Human)	20601	0.947823	0.999914	-1.64486	431840	709380	620450	509810	1515200	1095000	431840	709380	620450	509810	1515200	1095000	NS	NS	+							E---S	+	+	+
1254	P79483	P79483	DRB3_HUMAN	HLA-DRB3	HLA class II histocompatibility antigen, DR beta 3 chain (MHC class II antigen DRB3)	Homo sapiens (Human)	29962	0.992312	0.999914	-1.64806	0	0	0	0	30119	30136	22882.2	20022.2	18819.4	42521.2	30119	30136	NS	NS								---
1013	P49755	P49755	TMEDA_HUMAN	TMED10	Transmembrane emp24 domain-containing protein 10 (Protein TMED10) (21 kDa transmembrane-trafficking protein) (S31I125) (S31III125) (Tmp-21-I) (Transmembrane protein Tmp21) (p23) (p24 family protein delta-1) (p24delta1) (p24delta)	Homo sapiens (Human)	24976	0.962795	0.999914	-1.6505	88743	83845	77593	189130	108200	126850	88743	83845	77593	189130	108200	126850	NS	NS	+							E-M-N-	+	+
1018	P49788;P49788-2	P49788	TIG1_HUMAN	RARRES1	Retinoic acid receptor responder protein 1 (Phorbol ester-induced gene 1 protein) (PERG-1) (RAR-responsive protein TIG1) (Tazarotene-induced gene 1 protein)	Homo sapiens (Human)	33285	0.7673	0.999914	-1.65061	173940	122660	125620	95297.1	416910	303370	173940	122660	125620	95297.1	416910	303370	NS	NS	+							---
514	P07948-2;P07948	P07948	LYN_HUMAN	LYN	Tyrosine-protein kinase Lyn (EC 2.7.10.2) (Lck/Yes-related novel protein tyrosine kinase) (V-yes-1 Yamaguchi sarcoma viral related oncogene homolog) (p53Lyn) (p56Lyn)	Homo sapiens (Human)	58574	0.615338	0.999914	-1.65484	72952	71406	0	0	127000	151930	72952	71406	7058.89	8636.28	127000	151930	NS	NS	+							-M--S
585	P11166	P11166	GTR1_HUMAN	SLC2A1	Solute carrier family 2, facilitated glucose transporter member 1 (Glucose transporter type 1, erythrocyte/brain) (GLUT-1) (HepG2 glucose transporter)	Homo sapiens (Human)	54084	0.966734	0.999914	-1.65676	91927	133660	191120	136350	290870	269260	91927	133660	191120	136350	290870	269260	NS	NS	+							-M-N-S	+	+	+
1287	Q01650	Q01650	LAT1_HUMAN	SLC7A5	Large neutral amino acids transporter small subunit 1 (4F2 light chain) (4F2 LC) (4F2LC) (CD98 light chain) (Integral membrane protein E16) (E16) (L-type amino acid transporter 1) (hLAT1) (Solute carrier family 7 member 5) (y+ system cationic amino acid transporter)	Homo sapiens (Human)	55010	0.845648	0.999914	-1.65698	281690	314480	245350	222080	805710	552600	281690	314480	245350	222080	805710	552600		NS	+							-M-N-S
1339	Q08357	Q08357	S20A2_HUMAN	SLC20A2	Sodium-dependent phosphate transporter 2 (Gibbon ape leukemia virus receptor 2) (GLVR-2) (Phosphate transporter 2) (PiT-2) (Pit2) (hPit2) (Solute carrier family 20 member 2)	Homo sapiens (Human)	70392	0.680037	0.999914	-1.66529	0	0	0	0	62912	20529	35735.7	6861.75	14937.1	13097	62912	20529	NS	NS	+							-M--S
1326	Q07157;Q07157-2	Q07157	ZO1_HUMAN	TJP1	Tight junction protein ZO-1 (Tight junction protein 1) (Zona occludens protein 1) (Zonula occludens protein 1)	Homo sapiens (Human)	195459	0.892016	0.999914	-1.67258	0	0	0	0	25286	13672	11748.3	8542.01	10183.1	13831.2	25286	13672	NS	NS	+							E---
2312	Q9UL25	Q9UL25	RAB21_HUMAN	RAB21	Ras-related protein Rab-21	Homo sapiens (Human)	24348	0.818529	0.999914	-1.67842	166860	105670	89016	115580	265830	241540	166860	105670	89016	115580	265830	241540	NS	NS	+							E-M--	+
844	P30740	P30740	ILEU_HUMAN	SERPINB1	Leukocyte elastase inhibitor (LEI) (Monocyte/neutrophil elastase inhibitor) (EI) (M/NEI) (Peptidase inhibitor 2) (PI-2) (Serpin B1)	Homo sapiens (Human)	42742	0.761699	0.999914	-1.67855	45327	0	0	0	47573	45447	45327	14918.6	15628.4	23117.2	47573	45447	NS	NS	+							-M--	+		+
482	P06493;P06493-2	P06493	CDK1_HUMAN	CDK1	Cyclin-dependent kinase 1 (CDK1) (EC 2.7.11.22) (EC 2.7.11.23) (Cell division control protein 2 homolog) (Cell division protein kinase 1) (p34 protein kinase)	Homo sapiens (Human)	34095	0.639273	0.999914	-1.68341	111580	0	0	0	137600	94521	111580	17948.2	20521.8	15074.7	137600	94521		NS	+							---
689	P17931	P17931	LEG3_HUMAN	LGALS3	Galectin-3 (Gal-3) (35 kDa lectin) (Carbohydrate-binding protein 35) (CBP 35) (Galactose-specific lectin 3) (Galactoside-binding protein) (GALBP) (IgE-binding protein) (L-31) (Laminin-binding protein) (Lectin L-29) (Mac-2 antigen)	Homo sapiens (Human)	26152	0.870916	0.999914	-1.68452	291930	237850	163100	257800	479520	437900	291930	237850	163100	257800	479520	437900	NS	NS	+							---S	+	+
777	P26006;P26006-1	P26006	ITA3_HUMAN	ITGA3	Integrin alpha-3 (CD49 antigen-like family member C) (FRP-2) (Galactoprotein B3) (GAPB3) (VLA-3 subunit alpha) (CD antigen CD49c) [Cleaved into: Integrin alpha-3 heavy chain; Integrin alpha-3 light chain]	Homo sapiens (Human)	116612	0.934512	0.999914	-1.68744	1151200	1107100	1157100	1291200	2505600	2190200	1151200	1107100	1157100	1291200	2505600	2190200	NS	NS	+							E-M--S	+	+
167	O14672;O14672-2	O14672	ADA10_HUMAN	ADAM10	Disintegrin and metalloproteinase domain-containing protein 10 (ADAM 10) (EC 3.4.24.81) (CDw156) (Kuzbanian protein homolog) (Mammalian disintegrin-metalloprotease) (CD antigen CD156c)	Homo sapiens (Human)	84142	0.887661	0.999914	-1.69026	562900	440020	357230	519830	1019200	806470	562900	440020	357230	519830	1019200	806470	NS	NS	+							---S
154	O00522;O00522-3	O00522	KRIT1_HUMAN	KRIT1	Krev interaction trapped protein 1 (Krev interaction trapped 1) (Cerebral cavernous malformations 1 protein)	Homo sapiens (Human)	84348	0.722048	0.999914	-1.70229	38037	0	0	0	34948	37856	38037	11317.8	8939.6	14349.1	34948	37856	NS	NS	+							---
2404	Q9Y5K6	Q9Y5K6	CD2AP_HUMAN	CD2AP	CD2-associated protein (Adapter protein CMS) (Cas ligand with multiple SH3 domains)	Homo sapiens (Human)	71451	0.778665	0.999914	-1.71987	48749	38628	22928	26779	112520	72895	48749	38628	22928	26779	112520	72895	NS	NS	+							---
501	P07355;P07355-2;A6NMY6	P07355	ANXA2_HUMAN	ANXA2	Annexin A2 (Annexin II) (Annexin-2) (Calpactin I heavy chain) (Calpactin-1 heavy chain) (Chromobindin-8) (Lipocortin II) (Placental anticoagulant protein IV) (PAP-IV) (Protein I) (p36)	Homo sapiens (Human)	38604	0.936972	0.999914	-1.72071	5061400	8195300	6564500	8405400	9931000	16619000	5061400	8195300	6564500	8405400	9931000	16619000	NS	NS	+				+			E---	+	+
854	P31689;P31689-2	P31689	DNJA1_HUMAN	DNAJA1	DnaJ homolog subfamily A member 1 (DnaJ protein homolog 2) (HSDJ) (Heat shock 40 kDa protein 4) (Heat shock protein J2) (HSJ-2) (Human DnaJ protein 2) (hDj-2)	Homo sapiens (Human)	44868	0.811692	0.999914	-1.72337	231490	69979	84759	152420	209060	220550	231490	69979	84759	152420	209060	220550	NS	NS	+							-M--S	+	+	+
468	P05106;P05106-2;P05106-3	P05106	ITB3_HUMAN	ITGB3	Integrin beta-3 (Platelet membrane glycoprotein IIIa) (GPIIIa) (CD antigen CD61)	Homo sapiens (Human)	87058	0.835702	0.999914	-1.72913	93577	0	0	82097	0	26596	93577	9089.32	17187.8	82097	34614.6	26596		NS	+							---S	+	+	+
1310	Q04912-2;Q04912;Q04912-7;Q04912-5	Q04912	RON_HUMAN	MST1R	Macrophage-stimulating protein receptor (MSP receptor) (EC 2.7.10.1) (CDw136) (Protein-tyrosine kinase 8) (p185-Ron) (CD antigen CD136) [Cleaved into: Macrophage-stimulating protein receptor alpha chain; Macrophage-stimulating protein receptor beta chain]	Homo sapiens (Human)	152241	0.700995	0.999914	-1.73191	137240	58379	68121	42108	330100	203980	137240	58379	68121	42108	330100	203980		NS	+							---
463	P05023-4;P05023;P05023-3;P05023-2	P05023	AT1A1_HUMAN	ATP1A1	Sodium/potassium-transporting ATPase subunit alpha-1 (Na(+)/K(+) ATPase alpha-1 subunit) (EC 7.2.2.13) (Sodium pump subunit alpha-1)	Homo sapiens (Human)	112896	0.912314	0.999914	-1.73441	1131400	520230	614490	1156600	1099500	1483900	1131400	520230	614490	1156600	1099500	1483900	NS	NS	+							E-M--S	+	+
560	P0DMV8;P0DMV9;P0DMV8-2	P0DMV8	HS71A_HUMAN	HSPA1A	Heat shock 70 kDa protein 1A (Heat shock 70 kDa protein 1) (HSP70-1) (HSP70.1)	Homo sapiens (Human)	70052	0.830657	0.999914	-1.73756	1755100	780470	857880	1257400	2071700	2366500	1755100	780470	857880	1257400	2071700	2366500										---
1131	P60891;P60891-2;P21108	P60891	PRPS1_HUMAN	PRPS1	Ribose-phosphate pyrophosphokinase 1 (EC 2.7.6.1) (PPRibP) (Phosphoribosyl pyrophosphate synthase I) (PRS-I)	Homo sapiens (Human)	34834	0.790131	0.999914	-1.73929	0	0	0	0	66325	18593	12981.1	13700.5	12625.7	9580.58	66325	18593	NS	NS	+							---	+
1622	Q68D91;Q68D91-2	Q68D91	MBLC2_HUMAN	MBLAC2	Acyl-coenzyme A thioesterase MBLAC2 (Acyl-CoA thioesterase MBLAC2) (EC 3.1.2.2) (Beta-lactamase MBLAC2) (EC 3.5.2.6) (Metallo-beta-lactamase domain-containing protein 2) (Palmitoyl-coenzyme A thioesterase MBLAC2)	Homo sapiens (Human)	31372	0.873699	0.999914	-1.74252	0	0	0	17156	0	25087	18828.6	18681.4	8320.08	17156	35976.6	25087		NS	+							---
2122	Q9H3S7	Q9H3S7	PTN23_HUMAN	PTPN23	Tyrosine-protein phosphatase non-receptor type 23 (EC 3.1.3.48) (His domain-containing protein tyrosine phosphatase) (HD-PTP) (Protein tyrosine phosphatase TD14) (PTP-TD14)	Homo sapiens (Human)	178974	0.701967	0.999914	-1.74772	116440	25565	0	35620	75516	79186	116440	25565	13403.5	35620	75516	79186	NS	NS	+							---
795	P27635	P27635	RL10_HUMAN	RPL10	60S ribosomal protein L10 (Laminin receptor homolog) (Large ribosomal subunit protein uL16) (Protein QM) (Ribosomal protein L10) (Tumor suppressor QM)	Homo sapiens (Human)	24577	0.896998	0.999914	-1.75327	67343	129630	86529	216840	169230	110940	67343	129630	86529	216840	169230	110940	NS	downRegulated	+							--N-			+
2049	Q9BUZ4	Q9BUZ4	TRAF4_HUMAN	TRAF4	TNF receptor-associated factor 4 (EC 2.3.2.27) (Cysteine-rich domain associated with RING and Traf domains protein 1) (Metastatic lymph node gene 62 protein) (MLN 62) (RING finger protein 83)	Homo sapiens (Human)	53543	0.706985	0.999914	-1.75344	120680	0	0	37144	60668	56202	120680	12728.7	15293.4	37144	60668	56202	NS	NS	+							--N-
1291	Q01973;Q01973-2	Q01973	ROR1_HUMAN	ROR1	Inactive tyrosine-protein kinase transmembrane receptor ROR1 (Neurotrophic tyrosine kinase, receptor-related 1)	Homo sapiens (Human)	104283	0.738807	0.999914	-1.75609	95443.9	59427	47548	38812	231500	162550	95443.9	59427	47548	38812	231500	162550		NS	+							-M--S
2097	Q9H0U4;Q92928	Q9H0U4	RAB1B_HUMAN	RAB1B	Ras-related protein Rab-1B (EC 3.6.5.2)	Homo sapiens (Human)	22171	0.82551	0.999914	-1.75632	457970	349990	228980	364230	600380	909280	457970	349990	228980	364230	600380	909280	NS	NS	+							E-M--S	+
524	P08195-2;P08195-3;P08195;P08195-4	P08195	4F2_HUMAN	SLC3A2	4F2 cell-surface antigen heavy chain (4F2hc) (4F2 heavy chain antigen) (Lymphocyte activation antigen 4F2 large subunit) (Solute carrier family 3 member 2) (CD antigen CD98)	Homo sapiens (Human)	67994	0.803927	0.999914	-1.75866	784500	382080	414590	491950	983060	1397700	784500	382080	414590	491950	983060	1397700	NS	NS	+							E-M--S	+	+
342	O75955;O75955-2	O75955	FLOT1_HUMAN	FLOT1	Flotillin-1	Homo sapiens (Human)	47355	0.728953	0.999914	-1.76042	274080	106240	131430	103680	486540	413900	274080	106240	131430	103680	486540	413900	NS	NS	+							-M--
817	P29323-2;P29323-3;P29323	P29323	EPHB2_HUMAN	EPHB2	Ephrin type-B receptor 2 (EC 2.7.10.1) (Developmentally-regulated Eph-related tyrosine kinase) (ELK-related tyrosine kinase) (EPH tyrosine kinase 3) (EPH-like kinase 5) (EK5) (hEK5) (Renal carcinoma antigen NY-REN-47) (Tyrosine-protein kinase TYRO5) (Tyrosine-protein kinase receptor EPH-3) [Cleaved into: EphB2/CTF1; EphB2/CTF2]	Homo sapiens (Human)	117493	0.72144	0.999914	-1.76383	0	0	0	0	38650	59696	16032.9	11790.4	12566.5	5649.74	38650	59696		NS	+							-M--	+	+
2298	Q9UJU6;Q9UJU6-2;Q9UJU6-6;Q9UJU6-3;Q9UJU6-5;Q9UJU6-4	Q9UJU6	DBNL_HUMAN	DBNL	Drebrin-like protein (Cervical SH3P7) (Cervical mucin-associated protein) (Drebrin-F) (HPK1-interacting protein of 55 kDa) (HIP-55) (SH3 domain-containing protein 7)	Homo sapiens (Human)	48207	0.879478	0.999914	-1.7902	0	0	0	0	31903	26221	23114.8	10974.4	11959.4	20806.8	31903	26221	NS	NS	+							---
957	P43353-2;P43353	P43353	AL3B1_HUMAN	ALDH3B1	Aldehyde dehydrogenase family 3 member B1 (EC 1.2.1.28) (EC 1.2.1.5) (EC 1.2.1.7) (Aldehyde dehydrogenase 7)	Homo sapiens (Human)	51840	0.980005	0.999914	-1.79096	47022	0	0	73584	54418	30552	47022	23908.5	18943.4	73584	54418	30552	NS	NS	+							-M--			+
584	P11142;P11142-2	P11142	HSP7C_HUMAN	HSPA8	Heat shock cognate 71 kDa protein (EC 3.6.4.10) (Heat shock 70 kDa protein 8) (Lipopolysaccharide-associated protein 1) (LAP-1) (LPS-associated protein 1)	Homo sapiens (Human)	70898	0.891021	0.999914	-1.79309	2613500	1105900	1338400	2426900	2729200	3367000	2613500	1105900	1338400	2426900	2729200	3367000	NS	downRegulated	+				+			E-M-N-S	+	+
2317	Q9ULC3	Q9ULC3	RAB23_HUMAN	RAB23	Ras-related protein Rab-23	Homo sapiens (Human)	26659	0.954061	0.999914	-1.79324	0	0	0	0	31234	27397	18826.7	13801.3	13219.9	23147.7	31234	27397	NS	NS	+							E-M--			+
1236	P68036;P68036-2;P68036-3;A0A1B0GUS4	P68036	UB2L3_HUMAN	UBE2L3	Ubiquitin-conjugating enzyme E2 L3 (EC 2.3.2.23) (E2 ubiquitin-conjugating enzyme L3) (L-UBC) (UbcH7) (Ubiquitin carrier protein L3) (Ubiquitin-conjugating enzyme E2-F1) (Ubiquitin-protein ligase L3)	Homo sapiens (Human)	17862	0.838209	0.999914	-1.80374	46010	0	0	33899	35981	41391	46010	14555	12846.4	33899	35981	41391	NS	NS	+							---		+
1140	P61026	P61026	RAB10_HUMAN	RAB10	Ras-related protein Rab-10 (EC 3.6.5.2)	Homo sapiens (Human)	22541	0.84828	0.999914	-1.80513	440330	238960	274480	336590	688290	733280	440330	238960	274480	336590	688290	733280	NS	NS	+							-M-N-S	+	+
714	P20020-1;P20020-4;P20020;P20020-6;P20020-5;P20020-2	P20020	AT2B1_HUMAN	ATP2B1	Plasma membrane calcium-transporting ATPase 1 (EC 7.2.2.10) (Plasma membrane calcium ATPase isoform 1) (PMCA1) (Plasma membrane calcium pump isoform 1)	Homo sapiens (Human)	134685	0.861956	0.999914	-1.80687	113140	69597	59626	95239	151140	192410	113140	69597	59626	95239	151140	192410	NS	NS	+							E-M--S	+	+
358	O94973-2;O94973;O94973-3	O94973	AP2A2_HUMAN	AP2A2	AP-2 complex subunit alpha-2 (100 kDa coated vesicle protein C) (Adaptor protein complex AP-2 subunit alpha-2) (Adaptor-related protein complex 2 subunit alpha-2) (Alpha-adaptin C) (Alpha2-adaptin) (Clathrin assembly protein complex 2 alpha-C large chain) (Huntingtin yeast partner J) (Huntingtin-interacting protein 9) (HIP-9) (Huntingtin-interacting protein J) (Plasma membrane adaptor HA2/AP2 ada…	Homo sapiens (Human)	103960	0.720841	0.999914	-1.81051	42984	0	0	15967	52313	101180	42984	22617.4	14647.9	15967	52313	101180	NS	NS	+							-M--S
517	P08034	P08034	CXB1_HUMAN	GJB1	Gap junction beta-1 protein (Connexin-32) (Cx32) (GAP junction 28 kDa liver protein)	Homo sapiens (Human)	32025	0.96871	0.999914	-1.81135	0	0	0	0	26399	29249	10855.4	13953.9	12627.8	14722.4	26399	29249		NS	+							---
621	P13693;P13693-2	P13693	TCTP_HUMAN	TPT1	Translationally-controlled tumor protein (TCTP) (Fortilin) (Histamine-releasing factor) (HRF) (p23)	Homo sapiens (Human)	19595	0.829647	0.999914	-1.82332	76774	0	0	55961	74256	51046	76774	19639.4	23208.5	55961	74256	51046	NS	NS	+							---	+	+	+
1223	P63104	P63104	1433Z_HUMAN	YWHAZ	14-3-3 protein zeta/delta (Protein kinase C inhibitor protein 1) (KCIP-1)	Homo sapiens (Human)	27745	0.988166	0.999914	-1.82361	360780	774530	696150	780030	1390600	1087600	360780	774530	696150	780030	1390600	1087600	NS	NS	+							-M--	+	+
1361	Q12846;Q12846-2	Q12846	STX4_HUMAN	STX4	Syntaxin-4 (Renal carcinoma antigen NY-REN-31)	Homo sapiens (Human)	34180	0.676352	0.999914	-1.83242	65813	0	46933	0	100990	84186	65813	7621.19	46933	17036	100990	84186	NS	NS	+							-M--
201	O15195-2;O15195	O15195	VILL_HUMAN	VILL	Villin-like protein	Homo sapiens (Human)	95907	0.862823	0.999914	-1.84129	28223	41466	0	30415	58386	45463	28223	41466	11050.7	30415	58386	45463	NS	NS	+							---			+
878	P35221;P35221-2;P35221-3	P35221	CTNA1_HUMAN	CTNNA1	Catenin alpha-1 (Alpha E-catenin) (Cadherin-associated protein) (Renal carcinoma antigen NY-REN-13)	Homo sapiens (Human)	100071	0.956683	0.999914	-1.84182	191890	100190	97147.9	241290	213760	226250	191890	100190	97147.9	241290	213760	226250	NS	NS	+							---S	+
1819	Q8TDB6	Q8TDB6	DTX3L_HUMAN	DTX3L	E3 ubiquitin-protein ligase DTX3L (EC 2.3.2.27) (B-lymphoma- and BAL-associated protein) (Protein deltex-3-like) (RING-type E3 ubiquitin transferase DTX3L) (Rhysin-2) (Rhysin2)	Homo sapiens (Human)	83554	0.789272	0.999914	-1.84319	71455	32454	38221	42028	153190	86208	71455	32454	38221	42028	153190	86208	NS	NS	+							---
2333	Q9UN76	Q9UN76	S6A14_HUMAN	SLC6A14	Sodium- and chloride-dependent neutral and basic amino acid transporter B(0+) (Amino acid transporter ATB0+) (Solute carrier family 6 member 14)	Homo sapiens (Human)	72153	0.75771	0.999914	-1.85381	1259800	174360	221960	553400	777280	722110	1259800	174360	221960	553400	777280	722110	NS	NS	+							---
464	P05026-2;P05026	P05026	AT1B1_HUMAN	ATP1B1	Sodium/potassium-transporting ATPase subunit beta-1 (Sodium/potassium-dependent ATPase subunit beta-1)	Homo sapiens (Human)	35061	0.917422	0.999914	-1.85762	465550	381940	362560	503490	780500	1051600	465550	381940	362560	503490	780500	1051600	NS	NS	+							-M--	+	+
1386	Q13188;Q13188-2;Q13043-2;Q13043	Q13188	STK3_HUMAN	STK3	Serine/threonine-protein kinase 3 (EC 2.7.11.1) (Mammalian STE20-like protein kinase 2) (MST-2) (STE20-like kinase MST2) (Serine/threonine-protein kinase Krs-1) [Cleaved into: Serine/threonine-protein kinase 3 36kDa subunit (MST2/N); Serine/threonine-protein kinase 3 20kDa subunit (MST2/C)]	Homo sapiens (Human)	56301	0.848123	0.999914	-1.86573	0	0	0	0	37071	47883	16225.5	19147.6	11903	13530.2	37071	47883	NS	NS	+							---
1366	Q12907	Q12907	LMAN2_HUMAN	LMAN2	Vesicular integral-membrane protein VIP36 (Glycoprotein GP36b) (Lectin mannose-binding 2) (Vesicular integral-membrane protein 36) (VIP36)	Homo sapiens (Human)	40229	0.882373	0.999914	-1.86593	86432	0	0	134280	61994	0	86432	16246.6	16477.3	134280	61994	18057.1	NS	NS	+							E---
151	O00487	O00487	PSDE_HUMAN	PSMD14	26S proteasome non-ATPase regulatory subunit 14 (EC 3.4.19.-) (26S proteasome regulatory subunit RPN11) (26S proteasome-associated PAD1 homolog 1)	Homo sapiens (Human)	34577	0.693707	0.999914	-1.86733	39437	0	0	0	48218	49375	39437	18682.8	5146.67	10371	48218	49375	NS	NS	+							---	+	+
680	P17252	P17252	KPCA_HUMAN	PRKCA	Protein kinase C alpha type (PKC-A) (PKC-alpha) (EC 2.7.11.13)	Homo sapiens (Human)	76750	0.90176	0.999914	-1.86897	0	0	0	0	41592	31018	13581.3	12626.3	16572.9	14381.5	41592	31018	NS	NS	+							-M--
1718	Q86XR7-2;Q9Y3B3-2;Q9Y3B3	Q86XR7	TCAM2_HUMAN	TICAM2	TIR domain-containing adapter molecule 2 (TICAM-2) (Putative NF-kappa-B-activating protein 502) (TRIF-related adapter molecule) (Toll-like receptor adaptor protein 3) (Toll/interleukin-1 receptor domain-containing protein) (MyD88-4)	Homo sapiens (Human)	26916	0.916337	0.999914	-1.8701	0	0	18998	62267	0	40058	21461.7	14596.5	18998	62267	15605.1	40058		NS	+							---
1210	P62888	P62888	RL30_HUMAN	RPL30	60S ribosomal protein L30 (Large ribosomal subunit protein eL30)	Homo sapiens (Human)	12784	0.782531	0.999914	-1.87341	0	0	0	0	81354	71558	19307.4	20902.4	21788.6	9931.41	81354	71558	NS	NS	+	+			+			E-M-N-S	+
1216	P62942	P62942	FKB1A_HUMAN	FKBP1A	Peptidyl-prolyl cis-trans isomerase FKBP1A (PPIase FKBP1A) (EC 5.2.1.8) (12 kDa FK506-binding protein) (12 kDa FKBP) (FKBP-12) (Calstabin-1) (FK506-binding protein 1A) (FKBP-1A) (Immunophilin FKBP12) (Rotamase)	Homo sapiens (Human)	11951	0.787031	0.999914	-1.87346	150680	53758	40612	79568	190740	142530	150680	53758	40612	79568	190740	142530	NS	NS	+							---
204	O15230	O15230	LAMA5_HUMAN	LAMA5	Laminin subunit alpha-5 (Laminin-10 subunit alpha) (Laminin-11 subunit alpha) (Laminin-15 subunit alpha)	Homo sapiens (Human)	399737	0.797048	0.999914	-1.87561	206330	14207	4227.9	136800	26485	22570	206330	14207	4227.9	136800	26485	22570	NS	NS	+							--N-
1962	Q96JZ2;Q96JZ2-2	Q96JZ2	HSH2D_HUMAN	HSH2D	Hematopoietic SH2 domain-containing protein (Hematopoietic SH2 protein) (Adaptor in lymphocytes of unknown function X)	Homo sapiens (Human)	39002	0.843958	0.999914	-1.87565	0	0	0	0	48648	35080	22257.6	17031.9	11161	16359.7	48648	35080	NS	upRegulated	+							---
1925	Q96C24	Q96C24	SYTL4_HUMAN	SYTL4	Synaptotagmin-like protein 4 (Exophilin-2) (Granuphilin)	Homo sapiens (Human)	76024	0.857145	0.999914	-1.89337	21986	0	0	22425	26053	37274	21986	17462	8357.04	22425	26053	37274	NS	NS								---
1136	P61006;P61006-2	P61006	RAB8A_HUMAN	RAB8A	Ras-related protein Rab-8A (EC 3.6.5.2) (Oncogene c-mel)	Homo sapiens (Human)	23668	0.759789	0.999914	-1.89753	170200	42386	33065	73777	199730	110600	170200	42386	33065	73777	199730	110600	NS	upRegulated	+							E-M-N-	+	+
1853	Q8WW24	Q8WW24	TEKT4_HUMAN	TEKT4	Tektin-4	Homo sapiens (Human)	50649	0.809076	0.999914	-1.89793	0	143550	204830	0	783860	341180	19951.9	143550	204830	14996.9	783860	341180		NS	+							---
1713	Q86VP6;Q86VP6-2	Q86VP6	CAND1_HUMAN	CAND1	Cullin-associated NEDD8-dissociated protein 1 (Cullin-associated and neddylation-dissociated protein 1) (TBP-interacting protein of 120 kDa A) (TBP-interacting protein 120A) (p120 CAND1)	Homo sapiens (Human)	136376	0.735162	0.999914	-1.90282	54976	0	0	0	40983	55053	54976	9098.76	12422.8	18975	40983	55053	NS	NS	+							E-M--
286	O60784-4;O60784;O60784-2	O60784	TOM1_HUMAN	TOM1	Target of Myb1 membrane trafficking protein (Target of Myb protein 1)	Homo sapiens (Human)	53818	0.880681	0.999914	-1.90672	0	0	0	0	15521	35711	18950.9	13985.2	8814.42	29216.9	15521	35711	NS	NS	+							---S
428	P01116	P01116	RASK_HUMAN	KRAS	GTPase KRas (EC 3.6.5.2) (K-Ras 2) (Ki-Ras) (c-K-ras) (c-Ki-ras) [Cleaved into: GTPase KRas, N-terminally processed]	Homo sapiens (Human)	21656	0.780946	0.999914	-1.91043	275460	97880	83686	138580	429420	264370	275460	97880	83686	138580	429420	264370	NS	NS	+							---	+
432	P01889	P01889	HLAB_HUMAN	HLA-B	HLA class I histocompatibility antigen, B alpha chain (Human leukocyte antigen B) (HLA-B)	Homo sapiens (Human)	40460	0.839774	0.999914	-1.91098	547310	235200	219130	390000	780020	647100	547310	235200	219130	390000	780020	647100	NS	NS								E---	+	+
688	P17858;P17858-2	P17858	PFKAL_HUMAN	PFKL	ATP-dependent 6-phosphofructokinase, liver type (ATP-PFK) (PFK-L) (EC 2.7.1.11) (6-phosphofructokinase type B) (Phosphofructo-1-kinase isozyme B) (PFK-B) (Phosphohexokinase)	Homo sapiens (Human)	85018	0.735987	0.999914	-1.91106	0	0	92474	84513	81035.9	0	28357.4	12661.8	92474	84513	81035.9	33838	NS	NS	+							E-M-N-			+
2269	Q9UBV8	Q9UBV8	PEF1_HUMAN	PEF1	Peflin (PEF protein with a long N-terminal hydrophobic domain) (Penta-EF hand domain-containing protein 1)	Homo sapiens (Human)	30381	0.888746	0.999914	-1.91778	0	0	0	15717	0	47285	13070.4	6342.24	11809.7	15717	9291.2	47285	NS	NS	+							---
1119	P58340-5;P58340-4;P58340;P58340-3;P58340-2	P58340	MLF1_HUMAN	MLF1	Myeloid leukemia factor 1 (Myelodysplasia-myeloid leukemia factor 1)	Homo sapiens (Human)	30627	0.931941	0.999914	-1.92747	18599	0	0	0	36178	27300	18599	11333.3	15386.9	23515.6	36178	27300	NS	NS	+							---
2206	Q9NUP9	Q9NUP9	LIN7C_HUMAN	LIN7C	Protein lin-7 homolog C (Lin-7C) (Mammalian lin-seven protein 3) (MALS-3) (Vertebrate lin-7 homolog 3) (Veli-3)	Homo sapiens (Human)	21834	0.902163	0.999914	-1.92991	0	114760	94826	0	338330	236480	22227.1	114760	94826	21730.8	338330	236480	NS	NS	+						+	-M--
2250	Q9P2B2	Q9P2B2	FPRP_HUMAN	PTGFRN	Prostaglandin F2 receptor negative regulator (CD9 partner 1) (CD9P-1) (Glu-Trp-Ile EWI motif-containing protein F) (EWI-F) (Prostaglandin F2-alpha receptor regulatory protein) (Prostaglandin F2-alpha receptor-associated protein) (CD antigen CD315)	Homo sapiens (Human)	98556	0.931688	0.999914	-1.93973	97569	67187	81771	115110	203830	166740	97569	67187	81771	115110	203830	166740	NS	NS	+							-M--S	+	+
2434	Q9Y6W3	Q9Y6W3	CAN7_HUMAN	CAPN7	Calpain-7 (EC 3.4.22.-) (PalB homolog) (PalBH)	Homo sapiens (Human)	92652	0.772953	0.999914	-1.95742	0	0	0	0	50465	46833	22888.2	14161.1	10212.7	10504.1	50465	46833	NS	NS	+							---
1919	Q96BJ3;Q96BJ3-3	Q96BJ3	AIDA_HUMAN	AIDA	Axin interactor, dorsalization-associated protein (Axin interaction partner and dorsalization antagonist)	Homo sapiens (Human)	35023	0.830348	0.999914	-1.96465	30048	0	0	24187	37647	43344	30048	20936.2	8273.16	24187	37647	43344	NS	NS	+							---
268	O60437	O60437	PEPL_HUMAN	PPL	Periplakin (190 kDa paraneoplastic pemphigus antigen) (195 kDa cornified envelope precursor protein)	Homo sapiens (Human)	204747	0.754473	0.999914	-1.97419	32305	0	23610	17280	107160	38645	32305	12193.8	23610	17280	107160	38645	NS	NS	+							---
1033	P50552	P50552	VASP_HUMAN	VASP	Vasodilator-stimulated phosphoprotein (VASP)	Homo sapiens (Human)	39830	0.823076	0.999914	-1.97819	178650	62377	55506	113680	197830	212910	178650	62377	55506	113680	197830	212910	NS	NS	+							---	+
988	P48509	P48509	CD151_HUMAN	CD151	CD151 antigen (GP27) (Membrane glycoprotein SFA-1) (Platelet-endothelial tetraspan antigen 3) (PETA-3) (Tetraspanin-24) (Tspan-24) (CD antigen CD151)	Homo sapiens (Human)	28295	0.872494	0.999914	-1.98982	219790	102610	137590	186780	367630	356030	219790	102610	137590	186780	367630	356030	NS	NS	+							-M--	+
1910	Q96A59-2;Q96A59;Q96A59-3	Q96A59	MALD3_HUMAN	MARVELD3	MARVEL domain-containing protein 3	Homo sapiens (Human)	44911	0.843792	0.999914	-1.99024	69162	36063	33636	55393	171080	69791	69162	36063	33636	55393	171080	69791	NS	NS	+							---
2285	Q9UHN6-2;Q9UHN6	Q9UHN6	CEIP2_HUMAN	CEMIP2	Cell surface hyaluronidase (EC 3.2.1.35) (Cell migration-inducing hyaluronidase 2) (Transmembrane protein 2)	Homo sapiens (Human)	154374	0.702242	0.999914	-1.99077	40851	23547	18092	8997.6	138440	110230	40851	23547	18092	8997.6	138440	110230	NS		+							E-M--S	+		+
2371	Q9Y2S6	Q9Y2S6	TMA7_HUMAN	TMA7	Translation machinery-associated protein 7 (Coiled-coil domain-containing protein 72)	Homo sapiens (Human)	7066	0.861103	0.999914	-1.99833	0	0	0	0	27606	34625	14812.1	8541.12	10973.7	11590.3	27606	34625	NS	NS	+							---S
253	O43747;O43747-2	O43747	AP1G1_HUMAN	AP1G1	AP-1 complex subunit gamma-1 (Adaptor protein complex AP-1 subunit gamma-1) (Adaptor-related protein complex 1 subunit gamma-1) (Clathrin assembly protein complex 1 gamma-1 large chain) (Gamma1-adaptin) (Golgi adaptor HA1/AP1 adaptin subunit gamma-1)	Homo sapiens (Human)	91351	0.831941	0.999914	-2.01578	0	73131	0	0	51357	36226	8989.33	73131	7714.17	22327.1	51357	36226	NS	NS	+							-M--	+
2411	Q9Y5Y6	Q9Y5Y6	ST14_HUMAN	ST14	Suppressor of tumorigenicity 14 protein (EC 3.4.21.109) (Matriptase) (Membrane-type serine protease 1) (MT-SP1) (Prostamin) (Serine protease 14) (Serine protease TADG-15) (Tumor-associated differentially-expressed gene 15 protein)	Homo sapiens (Human)	94770	0.801766	0.999914	-2.02438	0	0	0	0	66845	34072	16548.7	10993.2	15559.1	10310.6	66845	34072	NS	NS	+							---	+	+
1867	Q92544	Q92544	TM9S4_HUMAN	TM9SF4	Transmembrane 9 superfamily member 4 (Tumor cannibalism associated protein 1)	Homo sapiens (Human)	74519	0.686376	0.999914	-2.04494	55393	0	0	0	65460	137700	55393	12309.7	14434.1	9337.4	65460	137700	NS	NS	+							E-M--S
1186	P62330	P62330	ARF6_HUMAN	ARF6	ADP-ribosylation factor 6 (EC 3.6.5.2)	Homo sapiens (Human)	20082	0.908769	0.999914	-2.06444	125620	58358	88599	200460	245780	115990	125620	58358	88599	200460	245780	115990	NS	NS	+							E-M--	+	+	+
308	O75190-2;O75190-3;O75190;Q8WWF6	O75190	DNJB6_HUMAN	DNAJB6	DnaJ homolog subfamily B member 6 (HHDJ1) (Heat shock protein J2) (HSJ-2) (MRJ) (MSJ-1)	Homo sapiens (Human)	36087	0.896887	0.999914	-2.07027	0	0	0	26414	41499	45514	24082.6	21864.9	10677.8	26414	41499	45514	NS	NS	+							-M--
349	O94760	O94760	DDAH1_HUMAN	DDAH1	N(G),N(G)-dimethylarginine dimethylaminohydrolase 1 (DDAH-1) (Dimethylarginine dimethylaminohydrolase 1) (EC 3.5.3.18) (DDAHI) (Dimethylargininase-1)	Homo sapiens (Human)	31122	0.882678	0.999914	-2.0773	0	0	43503	0	48020	107670	20758	12068.9	43503	18895.3	48020	107670	NS	NS	+							---
1134	P60953;P60953-1	P60953	CDC42_HUMAN	CDC42	Cell division control protein 42 homolog (EC 3.6.5.2) (G25K GTP-binding protein)	Homo sapiens (Human)	21259	0.850655	0.999914	-2.07914	800300	627600	606590	591590	1849800	2502300	800300	627600	606590	591590	1849800	2502300	NS	NS	+							E-M--S	+	+
1042	P51149	P51149	RAB7A_HUMAN	RAB7A	Ras-related protein Rab-7a (EC 3.6.5.2)	Homo sapiens (Human)	23490	0.892564	0.999914	-2.07988	677390	203370	224330	628250	569380	777310	677390	203370	224330	628250	569380	777310	NS	NS	+					+		E-M-N-S	+	+
865	P32856-3;P32856-2;P32856	P32856	STX2_HUMAN	STX2	Syntaxin-2 (Epimorphin)	Homo sapiens (Human)	33341	0.637782	0.999914	-2.10255	273700	0	0	0	228870	173530	273700	18107.4	12691.6	14720.5	228870	173530	NS	NS	+							---
1860	Q92485;Q92485-2	Q92485	ASM3B_HUMAN	SMPDL3B	Acid sphingomyelinase-like phosphodiesterase 3b (ASM-like phosphodiesterase 3b) (EC 3.1.4.-)	Homo sapiens (Human)	50814	0.80763	0.999914	-2.10471	321960	63879	72293	180070	323590	237900	321960	63879	72293	180070	323590	237900		NS	+							---
968	P46776	P46776	RL27A_HUMAN	RPL27A	60S ribosomal protein L27a (Large ribosomal subunit protein uL15)	Homo sapiens (Human)	16561	0.932008	0.999914	-2.13107	0	0	0	0	29741	53398	12751	9209.88	20623.8	14759.9	29741	53398	NS	NS	+	+						E-M-N-
949	P42830	P42830	CXCL5_HUMAN	CXCL5	C-X-C motif chemokine 5 (ENA-78(1-78)) (Epithelial-derived neutrophil-activating protein 78) (Neutrophil-activating peptide ENA-78) (Small-inducible cytokine B5) [Cleaved into: ENA-78(8-78); ENA-78(9-78)]	Homo sapiens (Human)	11972	0.879836	0.999914	-2.13517	0	0	0	32621	0	42433	15542.1	9678.63	8896.6	32621	9411.16	42433		NS	+							---
2374	Q9Y316-3;Q9Y316;Q9Y316-2	Q9Y316	MEMO1_HUMAN	MEMO1	Protein MEMO1 (C21orf19-like protein) (Hepatitis C virus NS5A-transactivated protein 7) (HCV NS5A-transactivated protein 7) (Mediator of ErbB2-driven cell motility 1) (Mediator of cell motility 1) (Memo-1)	Homo sapiens (Human)	33733	0.743409	0.999914	-2.14673	71855	0	0	0	96167.1	78493	71855	14558.9	16332.8	22393.5	96167.1	78493	NS	NS	+							---
752	P23284	P23284	PPIB_HUMAN	PPIB	Peptidyl-prolyl cis-trans isomerase B (PPIase B) (EC 5.2.1.8) (CYP-S1) (Cyclophilin B) (Rotamase B) (S-cyclophilin) (SCYLP)	Homo sapiens (Human)	23743	0.815137	0.999914	-2.15445	0	0	0	0	50634	49017	26978.4	18250.2	8281.81	16429.6	50634	49017	NS	NS	+							-M--S	+	+	+
1278	Q00796	Q00796	DHSO_HUMAN	SORD	Sorbitol dehydrogenase (SDH) (EC 1.1.1.-) ((R,R)-butanediol dehydrogenase) (EC 1.1.1.4) (L-iditol 2-dehydrogenase) (EC 1.1.1.14) (Polyol dehydrogenase) (Ribitol dehydrogenase) (RDH) (EC 1.1.1.56) (Xylitol dehydrogenase) (XDH) (EC 1.1.1.9)	Homo sapiens (Human)	38325	0.760401	0.999914	-2.15569	38466	0	0	0	32613	43979	38466	10493.5	5416.25	15269.3	32613	43979	NS	NS	+							-M--S
239	O43491;O43491-2;O43491-3;O43491-4	O43491	E41L2_HUMAN	EPB41L2	Band 4.1-like protein 2 (Erythrocyte membrane protein band 4.1-like 2) (Generally expressed protein 4.1) (4.1G)	Homo sapiens (Human)	112588	0.832198	0.999914	-2.15675	0	38048	0	0	55111	61272	11712.9	38048	8554.33	11326.2	55111	61272	NS	NS	+							-M-N-S
978	P47756-2;P47756	P47756	CAPZB_HUMAN	CAPZB	F-actin-capping protein subunit beta (CapZ beta)	Homo sapiens (Human)	30629	0.752836	0.999914	-2.16168	125050	87294	0	82138	99351	112950	125050	87294	8359.22	82138	99351	112950	NS	NS	+					+		---	+	+
1549	Q16625-4;Q16625;Q16625-2;Q16625-5;Q16625-3	Q16625	OCLN_HUMAN	OCLN	Occludin	Homo sapiens (Human)	59144	0.768023	0.999914	-2.16332	151020	0	0	230030	0	157510	151020	27322.1	14231.1	230030	16408.1	157510	NS	NS	+							E-M--S
1380	Q13126-4;Q13126;Q13126-3;Q13126-2;Q13126-7;Q13126-6;Q13126-5	Q13126	MTAP_HUMAN	MTAP	S-methyl-5'-thioadenosine phosphorylase (EC 2.4.2.28) (5'-methylthioadenosine phosphorylase) (MTA phosphorylase) (MTAP) (MTAPase)	Homo sapiens (Human)	31236	0.877593	0.999914	-2.16959	0	222270	220180	51947	187250	705790	13736.1	222270	220180	51947	187250	705790	NS	NS	+							---
1461	Q14344;Q14344-2	Q14344	GNA13_HUMAN	GNA13	Guanine nucleotide-binding protein subunit alpha-13 (G alpha-13) (G-protein subunit alpha-13)	Homo sapiens (Human)	44050	0.832692	0.999914	-2.17314	73299	0	0	91101	0	63552	73299	26415.8	8549.67	91101	29344.4	63552	NS	NS	+							---			+
790	P27216-2;P27216	P27216	ANX13_HUMAN	ANXA13	Annexin A13 (Annexin XIII) (Annexin-13) (Intestine-specific annexin) (ISA)	Homo sapiens (Human)	35415	0.699959	0.999914	-2.17661	127360	98948.9	88121	0	613130	828510	127360	98948.9	88121	22543.3	613130	828510		NS	+							---	+
279	O60658;O60658-6;O60658-2	O60658	PDE8A_HUMAN	PDE8A	High affinity cAMP-specific and IBMX-insensitive 3',5'-cyclic phosphodiesterase 8A (EC 3.1.4.53)	Homo sapiens (Human)	93304	0.722001	0.999914	-2.17978	84711	0	0	0	97219	63825	84711	10476.5	14012	20756.6	97219	63825	NS	NS	+							-M--			+
1267	P98160	P98160	PGBM_HUMAN	HSPG2	Basement membrane-specific heparan sulfate proteoglycan core protein (HSPG) (Perlecan) (PLC) [Cleaved into: Endorepellin; LG3 peptide]	Homo sapiens (Human)	468830	0.967705	0.999914	-2.18416	311610	60256	50627	461250	140180	153190	311610	60256	50627	461250	140180	153190	NS	NS	+							---	+	+	+
669	P16422	P16422	EPCAM_HUMAN	EPCAM	Epithelial cell adhesion molecule (Ep-CAM) (Adenocarcinoma-associated antigen) (Cell surface glycoprotein Trop-1) (Epithelial cell surface antigen) (Epithelial glycoprotein) (EGP) (Epithelial glycoprotein 314) (EGP314) (hEGP314) (KS 1/4 antigen) (KSA) (Major gastrointestinal tumor-associated protein GA733-2) (Tumor-associated calcium signal transducer 1) (CD antigen CD326)	Homo sapiens (Human)	34932	0.912543	0.999914	-2.19314	635030	416230	390040	655650	1215700	1364400	635030	416230	390040	655650	1215700	1364400	NS	NS	+							---	+	+
438	P02686-2;P02686	P02686	MBP_HUMAN	MBP	Myelin basic protein (MBP) (Myelin A1 protein) (Myelin membrane encephalitogenic protein)	Homo sapiens (Human)	33117	0.866723	0.999914	-2.19574	57648	0	0	60677	72625	0	57648	12248.7	9359.44	60677	72625	15876.8	NS	NS	+							---
477	P05556;P05556-2;P05556-5;P05556-4;P05556-3	P05556	ITB1_HUMAN	ITGB1	Integrin beta-1 (Fibronectin receptor subunit beta) (Glycoprotein IIa) (GPIIA) (VLA-4 subunit beta) (CD antigen CD29)	Homo sapiens (Human)	88415	0.944945	0.999914	-2.19614	1465800	733890	830740	1820100	2122900	2449800	1465800	733890	830740	1820100	2122900	2449800	NS	NS	+							E-M--S	+	+	+
835	P30101	P30101	PDIA3_HUMAN	PDIA3	Protein disulfide-isomerase A3 (EC 5.3.4.1) (58 kDa glucose-regulated protein) (58 kDa microsomal protein) (p58) (Disulfide isomerase ER-60) (Endoplasmic reticulum resident protein 57) (ER protein 57) (ERp57) (Endoplasmic reticulum resident protein 60) (ER protein 60) (ERp60)	Homo sapiens (Human)	56782	0.881439	0.999914	-2.21714	92422	0	35416	155840	40666	40794	92422	7246.96	35416	155840	40666	40794	NS	NS	+							E-M--S	+	+
1143	P61106	P61106	RAB14_HUMAN	RAB14	Ras-related protein Rab-14	Homo sapiens (Human)	23897	0.985808	0.999914	-2.22618	58881	110910	85055	127180	197730	243690	58881	110910	85055	127180	197730	243690	NS	NS	+							E-M--S		+
2390	Q9Y446;Q9Y446-2	Q9Y446	PKP3_HUMAN	PKP3	Plakophilin-3	Homo sapiens (Human)	87082	0.873642	0.999914	-2.22717	78931	67469	72971	64986	282380	233940	78931	67469	72971	64986	282380	233940		NS	+							---
998	P49184	P49184	DNSL1_HUMAN	DNASE1L1	Deoxyribonuclease-1-like 1 (EC 3.1.21.-) (DNase X) (Deoxyribonuclease I-like 1) (DNase I-like 1) (Muscle-specific DNase I-like) (XIB)	Homo sapiens (Human)	33893	0.859946	0.999914	-2.2418	0	22773	20686	0	100350	70195	13162.3	22773	20686	9917.3	100350	70195		NS	+							---	+		+
1533	Q15833;Q15833-2;Q15833-3	Q15833	STXB2_HUMAN	STXBP2	Syntaxin-binding protein 2 (Protein unc-18 homolog 2) (Unc18-2) (Protein unc-18 homolog B) (Unc-18B)	Homo sapiens (Human)	66453	0.820455	0.999914	-2.25493	1198600	251530	266550	681840	1120500	1206000	1198600	251530	266550	681840	1120500	1206000	NS	NS	+							--N-	+
1029	P50395;P50395-2	P50395	GDIB_HUMAN	GDI2	Rab GDP dissociation inhibitor beta (Rab GDI beta) (Guanosine diphosphate dissociation inhibitor 2) (GDI-2)	Homo sapiens (Human)	50663	0.95021	0.999914	-2.26015	262310	129710	160390	341740	414960	444300	262310	129710	160390	341740	414960	444300	NS	NS	+							-M--S	+	+
705	P19075	P19075	TSN8_HUMAN	TSPAN8	Tetraspanin-8 (Tspan-8) (Transmembrane 4 superfamily member 3) (Tumor-associated antigen CO-029)	Homo sapiens (Human)	26044	0.860124	0.999914	-2.26067	338230	137110	122740	256930	444970	575220	338230	137110	122740	256930	444970	575220		NS	+							---
311	O75326;O75326-2	O75326	SEM7A_HUMAN	SEMA7A	Semaphorin-7A (CDw108) (JMH blood group antigen) (John-Milton-Hargen human blood group Ag) (Semaphorin-K1) (Sema K1) (Semaphorin-L) (Sema L) (CD antigen CD108)	Homo sapiens (Human)	74824	0.876225	0.999914	-2.26677	280160	0	82460	461300	130370	95392	280160	21320.7	82460	461300	130370	95392		NS	+							---	+	+
1771	Q8N9N7	Q8N9N7	LRC57_HUMAN	LRRC57	Leucine-rich repeat-containing protein 57	Homo sapiens (Human)	26754	0.780936	0.999914	-2.2691	33993	0	0	0	51540	45959	33993	10418	8035.21	14035.1	51540	45959	NS	NS	+							E-M--
128	O00159-3;O00159;O00159-2	O00159	MYO1C_HUMAN	MYO1C	Unconventional myosin-Ic (Myosin I beta) (MMI-beta) (MMIb)	Homo sapiens (Human)	121682	0.819065	0.999914	-2.27116	1118400	282720	225950	628640	1188000	1120700	1118400	282720	225950	628640	1188000	1120700	NS	NS	+							E-M--S	+	+
1103	P55196-3;P55196;P55196-5;P55196-2;P55196-6;P55196-1	P55196	AFAD_HUMAN	AFDN	Afadin (ALL1-fused gene from chromosome 6 protein) (Protein AF-6) (Afadin adherens junction formation factor)	Homo sapiens (Human)	206804	0.816093	0.999914	-2.27231	18535	13352	15161	0	117110	25823	18535	13352	15161	14557	117110	25823	NS		+							E-M--
1505	Q15233-2;Q15233	Q15233	NONO_HUMAN	NONO	Non-POU domain-containing octamer-binding protein (NonO protein) (54 kDa nuclear RNA- and DNA-binding protein) (p54(nrb)) (p54nrb) (55 kDa nuclear protein) (NMT55) (DNA-binding p52/p100 complex, 52 kDa subunit)	Homo sapiens (Human)	54232	0.968281	0.999914	-2.27507	0	0	0	42582	0	33852	26629.8	8723.75	10004.1	42582	18985.4	33852	NS	NS	+	+		+	+			--N-
945	P42356	P42356	PI4KA_HUMAN	PI4KA	Phosphatidylinositol 4-kinase alpha (PI4-kinase alpha) (PI4K-alpha) (PtdIns-4-kinase alpha) (EC 2.7.1.67) (Phosphatidylinositol 4-Kinase III alpha)	Homo sapiens (Human)	236830	0.749613	0.999914	-2.29043	55652	0	9832.1	0	79272.1	69092	55652	13938.8	9832.1	16732.4	79272.1	69092	NS	NS	+							-M--
1266	P98088	P98088	MUC5A_HUMAN	MUC5AC	Mucin-5AC (MUC-5AC) (Gastric mucin) (Major airway glycoprotein) (Mucin-5 subtype AC, tracheobronchial) (Tracheobronchial mucin) (TBM)	Homo sapiens (Human)	585570	0.73646	0.999914	-2.29719	180430	32958	24537	46561	198480	191400	180430	32958	24537	46561	198480	191400	NS		+							---
833	P30085-3;P30085	P30085	KCY_HUMAN	CMPK1	UMP-CMP kinase (EC 2.7.4.14) (Deoxycytidylate kinase) (CK) (dCMP kinase) (Nucleoside-diphosphate kinase) (EC 2.7.4.6) (Uridine monophosphate/cytidine monophosphate kinase) (UMP/CMP kinase) (UMP/CMPK)	Homo sapiens (Human)	22222	0.932769	0.999914	-2.29819	0	0	0	58297	0	55945	40263.2	9909.41	12528.6	58297	18604.2	55945	NS	NS	+							---S	+
2112	Q9H2K8	Q9H2K8	TAOK3_HUMAN	TAOK3	Serine/threonine-protein kinase TAO3 (EC 2.7.11.1) (Cutaneous T-cell lymphoma-associated antigen HD-CL-09) (CTCL-associated antigen HD-CL-09) (Dendritic cell-derived protein kinase) (JNK/SAPK-inhibitory kinase) (Jun kinase-inhibitory kinase) (Kinase from chicken homolog A) (hKFC-A) (Thousand and one amino acid protein 3)	Homo sapiens (Human)	105406	0.791713	0.999914	-2.31357	117470	0	0	52126	82093	92265	117470	15529.8	17476.4	52126	82093	92265	NS	NS	+							---
1690	Q7Z3U7-2;Q7Z3U7-6;Q7Z3U7-5;Q7Z3U7	Q7Z3U7	MON2_HUMAN	MON2	Protein MON2 homolog (Protein SF21)	Homo sapiens (Human)	190359	0.808586	0.999914	-2.32051	21566	0	0	0	68009	62977	21566	13594.7	12826.2	10970.7	68009	62977	NS	NS	+							-M--
1341	Q08380	Q08380	LG3BP_HUMAN	LGALS3BP	Galectin-3-binding protein (Basement membrane autoantigen p105) (Lectin galactoside-binding soluble 3-binding protein) (Mac-2-binding protein) (MAC2BP) (Mac-2 BP) (Tumor-associated antigen 90K)	Homo sapiens (Human)	65331	0.944712	0.999914	-2.32163	548750	250080	389530	736630	967300	938790	548750	250080	389530	736630	967300	938790	NS	NS	+							-M--
694	P18084	P18084	ITB5_HUMAN	ITGB5	Integrin beta-5	Homo sapiens (Human)	88054	0.8133	0.999914	-2.33053	193020	55425	73335	105120	352030	268360	193020	55425	73335	105120	352030	268360	NS	NS	+							E-M--S
1178	P62266	P62266	RS23_HUMAN	RPS23	40S ribosomal protein S23 (Small ribosomal subunit protein uS12)	Homo sapiens (Human)	15808	0.764974	0.999914	-2.3355	0	75103	0	108800	44908	0	7308.34	75103	9009.1	108800	44908	12892.7	NS	NS	+	+						-M--
1176	P62258;P62258-2	P62258	1433E_HUMAN	YWHAE	14-3-3 protein epsilon (14-3-3E)	Homo sapiens (Human)	29174	0.795843	0.999914	-2.3453	209860	95437	30505	121000	215490	302270	209860	95437	30505	121000	215490	302270	NS	NS	+							---	+	+
2408	Q9Y5S2	Q9Y5S2	MRCKB_HUMAN	CDC42BPB	Serine/threonine-protein kinase MRCK beta (EC 2.7.11.1) (CDC42-binding protein kinase beta) (CDC42BP-beta) (DMPK-like beta) (Myotonic dystrophy kinase-related CDC42-binding kinase beta) (MRCK beta) (Myotonic dystrophy protein kinase-like beta)	Homo sapiens (Human)	194315	0.838022	0.999914	-2.34749	30125	13638	0	0	69038	27457	30125	13638	6813.82	19104.6	69038	27457	NS	NS	+							-M--
995	P48960-2;P48960-3;P48960	P48960	AGRE5_HUMAN	ADGRE5	Adhesion G protein-coupled receptor E5 (Leukocyte antigen CD97) (CD antigen CD97) [Cleaved into: Adhesion G protein-coupled receptor E5 subunit alpha; Adhesion G protein-coupled receptor E5 subunit beta]	Homo sapiens (Human)	91869	0.888447	0.999914	-2.3515	178580	93166.1	71327	160210	414020	232630	178580	93166.1	71327	160210	414020	232630	NS		+							---			+
183	O14964;O14964-2	O14964	HGS_HUMAN	HGS	Hepatocyte growth factor-regulated tyrosine kinase substrate (Hrs) (Protein pp110)	Homo sapiens (Human)	86192	0.834418	0.999914	-2.35994	96603	42841	0	65909	118750	77394	96603	42841	11136.2	65909	118750	77394	NS	NS	+							-M--S
1711	Q86VN1;Q86VN1-2	Q86VN1	VPS36_HUMAN	VPS36	Vacuolar protein-sorting-associated protein 36 (ELL-associated protein of 45 kDa) (ESCRT-II complex subunit VPS36)	Homo sapiens (Human)	43817	0.674289	0.999914	-2.38857	129750	0	0	0	192270	134770	129750	26003.6	6703.71	11895.1	192270	134770	NS	NS	+							-M--
2336	Q9UNF0;Q9UNF0-2	Q9UNF0	PACN2_HUMAN	PACSIN2	Protein kinase C and casein kinase substrate in neurons protein 2 (Syndapin-2) (Syndapin-II) (SdpII)	Homo sapiens (Human)	55739	0.847999	0.999914	-2.39496	1223800	203180	326590	824760	1023200	1321900	1223800	203180	326590	824760	1023200	1321900	NS	NS	+							-M-N-	+	+
441	P02786	P02786	TFR1_HUMAN	TFRC	Transferrin receptor protein 1 (TR) (TfR) (TfR1) (Trfr) (T9) (p90) (CD antigen CD71) [Cleaved into: Transferrin receptor protein 1, serum form (sTfR)]	Homo sapiens (Human)	84871	0.902245	0.999914	-2.39931	148310	61578	51587	211260	100110	307680	148310	61578	51587	211260	100110	307680	NS	NS	+							E-M--S	+	+
1080	P53801	P53801	PTTG_HUMAN	PTTG1IP	Pituitary tumor-transforming gene 1 protein-interacting protein (Pituitary tumor-transforming gene protein-binding factor) (PBF) (PTTG-binding factor)	Homo sapiens (Human)	20324	0.75096	0.999914	-2.42883	84265	0	0	0	138350	99482	84265	24534.9	11119.9	23932.9	138350	99482	NS	NS	+							---			+
2292	Q9UIW2	Q9UIW2	PLXA1_HUMAN	PLXNA1	Plexin-A1 (Semaphorin receptor NOV)	Homo sapiens (Human)	211067	0.788597	0.999914	-2.43718	110590	0	0	45886	79828	71073	110590	11310.3	14377.6	45886	79828	71073	NS	NS	+							-M--S
1466	Q14451;Q14451-3;Q14451-4;Q14451-2	Q14451	GRB7_HUMAN	GRB7	Growth factor receptor-bound protein 7 (B47) (Epidermal growth factor receptor GRB-7) (GRB7 adapter protein)	Homo sapiens (Human)	59681	0.842856	0.999914	-2.46301	1316400	539510	500230	845860	2265900	2769600	1316400	539510	500230	845860	2265900	2769600		NS	+							---
1739	Q8IXQ6-3;Q8IXQ6-2;Q8IXQ6	Q8IXQ6	PARP9_HUMAN	PARP9	Protein mono-ADP-ribosyltransferase PARP9 (EC 2.4.2.-) (ADP-ribosyltransferase diphtheria toxin-like 9) (ARTD9) (B aggressive lymphoma protein) (Poly [ADP-ribose] polymerase 9) (PARP-9)	Homo sapiens (Human)	96343	0.752137	0.999914	-2.46483	50575	0	0	0	85406	73745	50575	14937.8	7949.38	14279	85406	73745	NS	NS	+							---
1219	P63000-2;P63000	P63000	RAC1_HUMAN	RAC1	Ras-related C3 botulinum toxin substrate 1 (EC 3.6.5.2) (Cell migration-inducing gene 5 protein) (Ras-like protein TC25) (p21-Rac1)	Homo sapiens (Human)	21450	0.818327	0.999914	-2.46673	1701200	209660	336210	896930	1226000	1636800	1701200	209660	336210	896930	1226000	1636800	NS	NS	+							E-M--S	+	+
1222	P63096;P63096-2	P63096	GNAI1_HUMAN	GNAI1	Guanine nucleotide-binding protein G(i) subunit alpha-1 (Adenylate cyclase-inhibiting G alpha protein)	Homo sapiens (Human)	40361	0.807874	0.999914	-2.47265	27236	0	0	0	79987	81073	27236	12011.3	17381.9	13256.3	79987	81073		NS	+							-M--
791	P27348	P27348	1433T_HUMAN	YWHAQ	14-3-3 protein theta (14-3-3 protein T-cell) (14-3-3 protein tau) (Protein HS1)	Homo sapiens (Human)	27764	0.986752	0.999914	-2.47541	108570	138250	175840	349460	340970	335990	108570	138250	175840	349460	340970	335990	NS	NS	+							--N-	+	+
1603	Q5T601	Q5T601	AGRF1_HUMAN	ADGRF1	Adhesion G-protein coupled receptor F1 (G protein-coupled receptor 110) (G protein-coupled receptor KPG_012) (G protein-coupled receptor PGR19)	Homo sapiens (Human)	101365	0.970302	0.999914	-2.48287	70917	64388	52994	110690	200810	166630	70917	64388	52994	110690	200810	166630	NS		+							---
1637	Q6P9B6	Q6P9B6	MEAK7_HUMAN	MEAK7	MTOR-associated protein MEAK7 (MEAK7) (MTOR associated protein, eak-7 homolog) (TBC/LysM-associated domain-containing protein 1) (TLD domain-containing protein 1)	Homo sapiens (Human)	50994	0.792723	0.999914	-2.48597	24578	0	0	0	72022	86639	24578	22567.9	8556.81	11685.7	72022	86639	NS		+							-M--
1658	Q6WKZ4-3;Q6WKZ4;Q6WKZ4-5	Q6WKZ4	RFIP1_HUMAN	RAB11FIP1	Rab11 family-interacting protein 1 (Rab11-FIP1) (Rab-coupling protein)	Homo sapiens (Human)	137167	0.896287	0.999914	-2.49277	0	0	0	0	46006	49592	10208.6	15334.4	9369.8	9958.36	46006	49592	NS	NS	+							-M-N-
650	P15311	P15311	EZRI_HUMAN	EZR	Ezrin (Cytovillin) (Villin-2) (p81)	Homo sapiens (Human)	69413	0.87418	0.999914	-2.50684	7514000	1912500	1956700	5957100	8837800	8413900	7514000	1912500	1956700	5957100	8837800	8413900	NS	NS	+	+						---S	+	+	+
1966	Q96KP4;Q96KP4-2	Q96KP4	CNDP2_HUMAN	CNDP2	Cytosolic non-specific dipeptidase (EC 3.4.13.18) (CNDP dipeptidase 2) (Glutamate carboxypeptidase-like protein 1) (Peptidase A) (Threonyl dipeptidase)	Homo sapiens (Human)	52878	0.898206	0.999914	-2.53754	0	0	0	30486	0	106380	19713.1	15595.4	15422.8	30486	23888.8	106380	NS	NS	+							--N-
2210	Q9NV70-2;Q9NV70	Q9NV70	EXOC1_HUMAN	EXOC1	Exocyst complex component 1 (Exocyst complex component Sec3)	Homo sapiens (Human)	101982	0.827065	0.999914	-2.53935	0	20181	17913	0	103850	102900	22651.7	20181	17913	12547.6	103850	102900	NS	NS	+							---
587	P11233	P11233	RALA_HUMAN	RALA	Ras-related protein Ral-A (EC 3.6.5.2)	Homo sapiens (Human)	23567	0.898758	0.999914	-2.5452	171950	118720	95862	161870	540820	368570	171950	118720	95862	161870	540820	368570	NS	NS	+							-M--	+
334	O75695	O75695	XRP2_HUMAN	RP2	Protein XRP2	Homo sapiens (Human)	39641	0.792802	0.999914	-2.55519	295220	30447	43950	121000	221790	245580	295220	30447	43950	121000	221790	245580	NS	NS	+							-M--S	+	+	+
1333	Q08174;Q08174-2	Q08174	PCDH1_HUMAN	PCDH1	Protocadherin-1 (Cadherin-like protein 1) (Protocadherin-42) (PC42)	Homo sapiens (Human)	114743	0.831847	0.999914	-2.56065	102720	0	50033	68207	174400	143130	102720	19730.6	50033	68207	174400	143130	NS	NS	+							---
1664	Q6ZNJ1-2;Q6ZNJ1-3;Q6ZNJ1	Q6ZNJ1	NBEL2_HUMAN	NBEAL2	Neurobeachin-like protein 2	Homo sapiens (Human)	302517	0.816437	0.999914	-2.57869	40818	0	0	25186	61596	148520	40818	23372.3	14084.5	25186	61596	148520	NS	NS	+							---
779	P26038	P26038	MOES_HUMAN	MSN	Moesin (Membrane-organizing extension spike protein)	Homo sapiens (Human)	67820	0.884232	0.999914	-2.58261	1959300	616890	615070	1660500	2987000	2581900	1959300	616890	615070	1660500	2987000	2581900	NS	NS	+							---S	+	+
414	P00533;P00533-4;P00533-3	P00533	EGFR_HUMAN	EGFR	Epidermal growth factor receptor (EC 2.7.10.1) (Proto-oncogene c-ErbB-1) (Receptor tyrosine-protein kinase erbB-1)	Homo sapiens (Human)	134277	0.836832	0.999914	-2.58315	231800	33740	50367	142760	238580	199350	231800	33740	50367	142760	238580	199350	NS	NS	+							-M--S	+
1507	Q15286;Q15286-2	Q15286	RAB35_HUMAN	RAB35	Ras-related protein Rab-35 (GTP-binding protein RAY) (Ras-related protein Rab-1C)	Homo sapiens (Human)	23025	0.903159	0.999914	-2.58582	233390	101890	113820	225330	441720	470170	233390	101890	113820	225330	441720	470170	NS	NS	+							E-M-N-S	+	+
2422	Q9Y6D6	Q9Y6D6	BIG1_HUMAN	ARFGEF1	Brefeldin A-inhibited guanine nucleotide-exchange protein 1 (Brefeldin A-inhibited GEP 1) (ADP-ribosylation factor guanine nucleotide-exchange factor 1) (p200 ARF guanine nucleotide exchange factor) (p200 ARF-GEP1)	Homo sapiens (Human)	208767	0.83033	0.999914	-2.64719	0	0	0	0	58046	75212	22722	12370.6	10721.2	12804.9	58046	75212	NS	NS	+							-M--
[truncated: 378 more rows]

## Sheet: ACE2 Capture
Mass spectrometry analysis of SARS-CoV-2 virions produced from A549-ACE2 cells and isolated through ACE2 affinity capture
[truncated: 446 more rows]

## Sheet: References
1.	Singh, K. et al. Network Analysis and Transcriptome Profiling Identify Autophagic and Mitochondrial Dysfunctions in SARS-CoV-2 Infection. Frontiers in Genetics 12, (2021).
[truncated: 11 more rows]
