# Supplementary material for: Proteomic analysis of SARS-CoV-2 particles unveils a key role of G3BP proteins in viral assembly
Source: Nat Commun. 2024 Jan 20;15:640. doi: 10.1038/s41467-024-44958-0 (PMC10799903; doi:10.1038/s41467-024-44958-0)
Supplement: Supplementary file 6 — Source Data [file 41467_2024_44958_MOESM6_ESM.xlsx]

## Sheet: Figure 1c
				Ct 1	Ct 2	avg Ct	SD	log [C]	[C]
gRNA	A549-ACE2	Experiment 1	Mock	ND	ND						Standard experiment 1					Standard experiment 2-3					Standard experiment 4
			SCoV-2	15.86	15.30	15.58	0.40	5.62	4.12E+07		Viral titer (AU)	Log [UA]	Corresponding Ct value			Viral titer (AU)	Log [UA]	Corresponding Ct value			Viral titer (AU)	Log [UA]	Corresponding Ct value
		Experiment 2	Mock	ND	38.85						1,000,000	6	13.29			1,000,000	6	12			1,000,000	6	2023-06-10
			SCoV-2	7.45	7.44	7.45	0.01	7.28	1.91E+07		100,000	5	2023-07-21			100,000	5	15.41			100,000	5	13.77
		Experiment 3	Mock	35.10	ND						10,000	4	23.17			10,000	4	18.46			10,000	4	2023-03-17
			SCoV-2	8.48	8.36	8.42	0.08	7.00	9.97E+06		1,000	3	26.75			1,000	3	2023-12-22			1,000	3	2023-09-21
		Experiment 4	Mock	35.37	ND						100	2	33.11			100	2	25.45			100	2	2023-08-25
			SCoV-2	9.31	10.15	9.73	0.59	2023-11-06	1.27E+06		10	1	41.33			10	1	29.34			10	1	29.43
				Ct 1	Ct 2	avg Ct	SD	log [C]	[C]		Standard experiment 1-2					Standard experiment 3
	Calu-3	Experiment 1	Mock	40.22	43.96						Viral titer (AU)	Log [UA]	Corresponding Ct value			Viral titer (AU)	Log [UA]	Corresponding Ct value
			SCoV-2	7.81	7.87	7.84	0.04	6.74	5.48E+06		1,000,000	6	10.53			1,000,000	6	9.75
		Experiment 2	Mock	37.46	ND						100,000	5	14.61			100,000	5	2023-05-14
			SCoV-2	8.73	8.69	8.71	0.03	6.51	3.21E+06		10,000	4	17.97			1,000	3	20.14
		Experiment 3	Mock	ND	ND						1,000	3	21.73			100	2	24.42
			SCoV-2	7.71	7.57	7.64	0.10	6.56	3.65E+06		100	2	25.48			10	1	29.26
											10	1	29.46
	NB : values in grey are under the detection limit of the assay and were arbitrarily set to 1 in graphical representation (log scale)

## Sheet: Figure 1d
			Dilution	Number of plaques		Mean	Titer (PFU/ml)	Mean titer
A549-ACE2	Experiment 1	SCoV-2	2023-04-10	27	28	2023-05-27	9.17E+05	2.29E+06
			2023-05-10	8	14	11	3.67E+06
		Mock	Undiluted	0	0
	Experiment 2	SCoV-2	2023-05-10	21	27	24	8.00E+06	1.48E+07
			2023-06-10	4	9	2023-05-06	2.17E+07
		Mock	Undiluted	0	0
	Experiment 3	SCoV-2	2023-05-10	16	13	2023-05-14	4.83E+06	9.08E+06
			2023-06-10	2	6	4	1.33E+07
		Mock	Undiluted	0	0
	Experiment 4	SCoV-2	2023-05-10	25	22	2023-05-23	7.83E+06	2.89E+07
			2023-07-10	3	0	2023-05-01	5.00E+07
		Mock	Undiluted	0	0
Calu-3	Experiment 1	SCoV-2	2023-05-10	11	15	13	4.33E+06	7.17E+06
			2023-06-10	2	4	3	1.00E+07
		Mock	Undiluted	0	0
	Experiment 2	SCoV-2	2023-05-10	9	12	2023-05-10	3.50E+06	4.25E+06
			2023-06-10	2	1	2023-05-01	5.00E+06
		Mock	Undiluted	0	0
	Experiment 3	SCoV-2	2023-06-10	10	8	9	3.00E+07	3.17E+07
			2023-07-10	2	0	1	3.33E+07
		Mock	Undiluted	0	0
NB : 0 values in plaque assay were arbitrarily set to 1 in graphical representation (log scale)

## Sheet: Figure 1f
Volcano Plot - A549-ACE2				Histogram - A549-ACE2
Protein	fold change	-log10(qvalue)		Protein	fold change
STOM	-5.47	0.04		YBX1	53.15
CSTA	-4.33	0.05		PABPC1	49.97
DCD	-3.15	0.06		TGM2	48.72
S100A9	-1.69	0.13		TCP1	48.51
TUBA1B	-1.45	0.06		G3BP1	48.49
AZGP1	-1.37	0.15		RPL5	46.55
GALK1	-1.22	0.07		RPS2	45.63
ITGB3	-1.14	0.20		RPLP0	44.72
SERPINB12	-1.11	0.26		H1-4	39.70
COL6A1	-1.07	0.27		RPS11	35.43
RAB7A	-1.02	0.28		ACLY	35.14
CAT	-1.02	0.28		RAB6A	33.56
TUBA4A	-1.02	0.22		CCT2	33.37
ILK	1.03	0.33		COL18A1	33.33
RPS27A	1.18	1.05		ALDH3A1	31.72
SBSN	1.23	0.43		FASN	30.93
DSG1	1.31	0.36		RPS4X	28.57
CASP14	1.31	0.43		SLC7A5	27.81
TGM3	1.35	0.38		ACTN4	27.28
ARG1	1.39	0.45		MYOF	26.90
GNAI2	1.47	0.45		PFKP	26.29
SERPINB3	1.55	0.42		RPS3A	26.04
S100A8	1.64	0.47		HSPG2	25.44
TFRC	1.78	1.36		CD9	25.40
GSDMA	1.85	0.48		CCT6A	25.13
FTH1	1.95	0.74		RPL7	25.07
BLMH	2.09	0.72		CCT4	23.93
TLN1	2.10	1.62		RPL7A	23.85
PARVB	2.16	0.83		PPP1CA	23.59
UBR4	2.24	1.62		ALDH1A1	23.00
HSPB1	2.43	0.66		RPL3	22.46
PSMA7	2.55	0.73		GALNT2	22.46
C8B	2.56	1.69		EIF4A1	22.34
APP	2.59	1.79		NPM1	22.10
ENO1	2.60	1.38		EIF5A	21.60
EHD3	2.66	0.82		ANXA11	21.44
DSC1	2.66	0.64		RPS16	21.34
PSMB4	2.67	0.99		MVP	20.87
HSPA1A	2.68	2.22		UGDH	20.23
WDR1	2.73	0.89		HNRNPA1	20.18
CSNK2A1	2.79	2.10		RPS18	20.15
TXN	2.84	0.66		RPS24	19.98
FERMT3	2.86	0.71		HNRNPK	19.92
RHOG	2.88	1.42		RPL18	19.82
LAMA5	3.11	0.84		HMGA1	19.79
ACO1	3.16	1.51		DPYSL2	19.28
TRIM47	3.20	1.37		ACTN1	19.00
HSPA8	3.22	1.74		RPL27	18.99
UBA1	3.35	1.40		RPL23	18.53
VIM	3.35	1.56		AGRN	18.35
YWHAZ	3.36	1.04		RPS9	18.00
PSMA3	3.41	0.99		CCT5	17.79
YWHAQ	3.43	0.70		EGFR	17.78
H2AC14	3.46	1.11		TPP2	17.62
ALDH3B1	3.47	2.12		RPS14	17.30
TUBB	3.48	1.84		HNRNPU	17.26
KTN1	3.48	1.64		CAD	17.16
HSPD1	3.54	1.13		HNRNPH1	17.02
PSMB5	3.56	1.39		RPS26	16.85
COPB1	3.57	1.59		EEF1A1P5	16.68
TUBB4B	3.57	1.64		PARP4	16.66
OAS3	3.59	1.40		CCT7	16.58
ACE2	3.62	1.55		RPL4	16.56
OLFML3	3.64	0.95		NQO1	16.50
DSP	3.66	0.55		G3BP2	15.73
FLNA	3.70	1.34		GGT1	15.22
LMNA	3.71	1.08		ANXA4	15.21
TM9SF3	3.73	1.51		CD44	15.16
HSP90B1	3.74	1.21		CCT3	15.13
ARF6	3.76	1.28		HSPA4	15.09
PKP1	3.80	0.70		RPL17	15.02
MYH9	3.80	1.05		FAM3C	14.71
PSMB3	3.80	0.71		SLC3A2	14.60
ACTG1	3.86	2.22		SLC1A5	14.55
RPS3	3.94	0.78		G6PD	14.43
APOBEC3C	3.97	1.41		EEF2	14.33
TPI1	3.99	1.64		ANPEP	14.25
AHNAK	4.00	1.00		ITGA3	14.24
PRDX1	4.02	0.89		BASP1	14.17
KIF5B	4.03	1.65		MYO1C	14.15
AHCY	4.04	1.12		GNAI1	13.98
ARPC1B	4.08	1.87		CCT8	13.92
PGK1	4.09	1.31		ADAM10	13.81
STRA6	4.09	1.84		RPL14	13.54
PPIA	4.13	0.98		EZR	13.54
SPTAN1	4.15	1.47		GNAS	13.45
FN1	4.23	1.05		RPS13	13.43
GAPDH	4.28	1.36		MACROH2A1	13.40
CTNNB1	4.31	1.58		ITGB1	13.34
COPA	4.37	1.64		DNAJA1	13.26
DDX6	4.38	1.51		BSG	13.03
GNB2	4.39	1.68		H2BC12	12.86
ARF3	4.40	1.06		AKR1B10	12.80
SEPTIN2	4.47	1.64		HNRNPC	12.80
EIF2S3	4.61	2.29		SPTBN1	12.74
KIF23	4.72	1.65		DYNC1H1	12.63
CTNNA1	4.77	1.52		ANXA1	12.60
ILF2	4.79	1.40		CA12	12.35
MARCKS	4.81	1.91		AKR1C2	12.31
PDIA3	4.87	1.57		CAV1	12.09
RAN	4.89	1.21
PSMB1	4.90	0.90
ADAM9	4.93	1.37
ABCC1	4.98	1.21
ANXA6	4.99	1.78
SLC2A1	5.03	1.05
PSMC1	5.07	2.08
RAP1B	5.12	0.97
PSMD4	5.16	1.77
VCL	5.18	1.24
RPL15	5.23	1.54
ARHGDIA	5.25	1.87
RPL6	5.28	1.49
PRDX6	5.36	1.34
TSPAN6	5.44	1.51
MELTF	5.46	1.51
JUP	5.49	0.71
RHOA	5.55	1.48
GPRC5C	5.60	1.64
C1QBP	5.64	1.85
RAB10	5.65	1.49
PSMC4	5.67	1.85
CLU	5.69	1.41
H4C1	5.73	1.39
CPNE3	5.75	2.29
TSPAN14	5.82	1.69
FLOT1	5.83	2.22
KPNB1	5.84	1.74
CAPN2	5.90	1.58
LIMS1	5.93	1.58
RPLP2	5.94	0.94
ITGAV	5.97	1.95
PDCD6IP	5.99	1.59
KARS1	6.01	2.29
FLNB	6.04	1.87
HLA-B	6.04	0.81
TAGLN2	6.08	1.21
EIF3A	6.12	2.22
ITGB4	6.13	1.59
PSMD1	6.15	1.64
SDCBP	6.16	1.11
RAB2A	6.20	2.14
CLIC1	6.21	1.44
LGALS3BP	6.22	1.66
DDX3X	6.24	2.03
CNP	6.26	1.69
ANXA5	6.28	1.04
PGAM1	6.32	1.58
NT5E	6.33	1.34
PLXNB2	6.34	1.85
SYNCRIP	6.37	2.29
DARS1	6.44	1.87
IMPDH2	6.51	1.92
PTGFRN	6.52	1.74
RUVBL1	6.66	1.87
XRCC5	6.69	1.68
RAB5C	6.77	1.25
YWHAB	6.82	1.64
DHX9	6.85	2.00
PKM	6.86	1.77
SLC2A3	6.93	1.64
PSMC3	6.95	2.22
LAMB1	6.95	1.55
TM9SF2	6.96	1.77
VPS35	7.02	2.22
CORO1C	7.08	1.65
PARP1	7.26	1.66
CAP1	7.28	1.91
ITGA6	7.28	1.65
PAICS	7.35	1.57
ZC3HAV1	7.36	1.74
NME2	7.36	1.87
TOP1	7.42	2.14
XRCC6	7.44	1.87
YWHAE	7.48	1.41
SND1	7.58	2.24
P4HB	7.61	2.22
TPM4	7.62	1.55
HSPA5	7.64	0.97
RAC1	7.70	1.25
PSMD12	7.72	1.65
TKT	7.72	1.57
PSMD3	7.73	1.59
ITGB5	7.76	1.85
RPL18A	7.82	1.37
IGF2BP1	7.86	1.66
CLTC	7.87	1.74
RPS6	7.93	1.57
TGFBI	8.06	1.96
PSMD6	8.09	2.14
EPHA2	8.14	1.64
LAMC1	8.16	1.66
CD151	8.16	1.74
BROX	8.30	2.13
LDHB	8.36	1.51
ANXA2	8.39	1.44
ATIC	8.40	1.74
GNB1	8.47	1.64
HLA-A	8.64	1.48
HNRNPA2B1	8.83	2.14
ACTR3	8.84	1.69
GSR	8.86	1.74
PDCD6	9.02	1.88
PSMC5	9.05	1.85
AKR1B1	9.10	1.41
YWHAG	9.11	1.65
RPS20	9.12	1.90
RPL8	9.14	1.87
HSP90AB1	9.18	1.18
SEPTIN7	9.20	1.71
STRAP	9.21	1.64
PFN1	9.29	1.55
LDHA	9.41	1.68
RRAS	9.42	1.62
TMED10	9.44	1.44
EIF3L	9.47	1.57
SQSTM1	9.52	1.57
NAP1L1	9.53	2.02
ATP2B1	9.53	2.22
ALDOA	9.54	1.52
RPL35A	9.54	1.77
VCP	9.65	1.58
BPNT2	9.70	2.22
EEF1G	9.75	1.56
RPL10A	9.84	2.14
RPL10	9.91	1.91
CD109	10.03	2.14
CPNE2	10.07	2.14
RPS5	10.07	1.51
PCBP1	10.08	1.52
GPI	10.25	2.24
RPL21	10.26	2.14
CALR	10.30	2.15
RPS17	10.33	2.22
PSMD2	10.34	1.63
PTBP1	10.40	1.92
EIF3C	10.40	2.08
GPRC5A	10.66	1.65
H3C15	10.68	0.95
ATP1B3	10.92	1.52
CFL1	10.93	1.44
GDI2	10.95	1.66
RUVBL2	11.14	1.87
RTN4	11.15	1.94
MSN	11.19	1.41
HNRNPA3	11.32	1.59
YBX3	11.42	2.14
RPL13A	11.43	1.64
ITGA2	11.43	1.72
HSP90AA1	11.51	1.83
ATP1A1	11.70	1.53
PCBP2	11.79	1.55
RPS8	11.80	1.68
IGF2BP3	11.85	1.91
IQGAP1	11.90	1.49
MTHFD1	11.95	2.06
RPL30	12.06	2.22
CAV1	12.09	1.91
AKR1C2	12.31	1.63
CA12	12.35	2.22
ACTA1	12.40	1.06
ANXA1	12.60	1.39
DYNC1H1	12.63	2.29
SPTBN1	12.74	1.94
HNRNPC	12.80	2.29
AKR1B10	12.80	1.68
H2BC12	12.86	1.36
BSG	13.03	2.22
DNAJA1	13.26	2.14
ITGB1	13.34	1.36
MACROH2A1	13.40	2.06
RPS13	13.43	1.84
GNAS	13.45	1.77
EZR	13.54	1.96
RPL14	13.54	1.51
ADAM10	13.81	1.85
CCT8	13.92	2.22
GNAI1	13.98	1.44
MYO1C	14.15	1.57
BASP1	14.17	1.66
ITGA3	14.24	1.71
ANPEP	14.25	1.58
EEF2	14.33	1.40
G6PD	14.43	1.93
SLC1A5	14.55	1.58
SLC3A2	14.60	1.51
FAM3C	14.71	1.71
RPL17	15.02	1.94
HSPA4	15.09	1.92
CCT3	15.13	1.79
CD44	15.16	1.37
ANXA4	15.21	1.48
GGT1	15.22	1.79
G3BP2	15.73	2.08
NQO1	16.50	2.29
RPL4	16.56	2.22
CCT7	16.58	2.29
PARP4	16.66	1.79
EEF1A1P5	16.68	1.42
RPS26	16.85	2.29
HNRNPH1	17.02	1.93
CAD	17.16	1.74
HNRNPU	17.26	2.08
RPS14	17.30	1.84
TPP2	17.62	2.29
EGFR	17.78	1.87
CCT5	17.79	2.22
RPS9	18.00	2.22
AGRN	18.35	2.22
RPL23	18.53	1.76
RPL27	18.99	2.24
DPYSL2	19.28	1.74
HMGA1c	19.79	1.74
RPL18	19.82	1.74
HNRNPK	19.92	1.84
RPS24	19.98	1.96
RPS18	20.15	2.22
HNRNPA1	20.18	2.14
UGDH	20.23	1.68
MVP	20.87	1.66
RPS16	21.34	2.13
ANXA11	21.44	2.08
EIF5A	21.60	2.14
NPM1	22.10	1.91
EIF4A1	22.34	2.21
GALNT2	22.46	1.92
RPL3	22.46	1.78
ALDH1A1	23.00	1.37
PPP1CA	23.59	2.22
RPL7A	23.85	1.97
CCT4	23.93	2.29
RPL7	25.07	2.22
CCT6A	25.13	2.13
CD9	25.40	1.70
HSPG2	25.44	1.91
RPS3A	26.04	2.29
PFKP	26.29	1.74
MYOF	26.90	2.10
ACTN4	27.28	1.64
SLC7A5	27.81	1.62
RPS4X	28.57	1.74
FASN	30.93	2.29
ALDH3A1	31.72	1.83
COL18A1	33.33	2.22
CCT2	33.37	2.22
RAB6A	33.56	1.72
ACLY	35.14	2.18
RPS11	35.43	2.29
H1-4	39.70	1.87
RPLP0	44.72	2.13
RPS2	45.63	2.29
RPL5	46.55	2.24
G3BP1	48.49	2.29
TCP1	48.51	2.22
TGM2	48.72	2.14
PABPC1	49.97	2.29
YBX1	53.15	2.22
S	657.75	2.29
M	704.27	2.12
N	1,618.45	2.06

## Sheet: Figure 1g
Volcano Plot - Calu-3				Histogram - Calu-3
Protein	fold change	-log10(pvalue)		Protein	fold change
S	1083.89	2.96		G3BP1	46.06
M	457.24	2.63		SNRNP200	23.56
N	163.80	2.61		YBX1	23.03
DPYSL2	7.55	3.96		SPTAN1	9.45
PSMD1	4.73	3.90		XRCC6	09.07
HSP90AB1	2.12	3.77		H2AZ2	8.80
SEC23A	2.14	3.32		LMAN1	8.42
GFPT1	2.69	3.04		RPS13	8.24
HNRNPA2B1	3.09	2.86		NAP1L1	8.14
LSM4	2.58	2.79		G3BP2	7.80
PLEC	5.00	2.76		DPYSL2	7.55
PSMD2	3.20	2.76		DARS1	7.00
PKM	2.45	2.71		SRI	6.92
PSMD6	1.72	2.70		GMPS	6.78
SEPTIN7	2.01	2.62		NPM1	6.34
EIF4A1	1.67	2.62		CAP1	6.25
HMGA1	4.14	2.59		RAN	5.95
DCPS	1.21	2.56		G6PD	5.92
RPS5	5.39	2.50		EIF3L	5.68
COPG1	2.18	2.47		HNRNPA1	5.54
USO1	3.12	2.40		RPS5	5.39
HSP90AA1	1.90	2.39		PSMA3	5.16
LMAN1	8.42	2.34		PDXK	5.11
EEF1A1P5	1.68	2.29		PSMB7	5.04
ALDH1A3	2.83	2.28		EIF3I	5.00
VCP	4.14	2.28		PLEC	5.00
USP9X	2.41	2.26		ACLY	4.87
G3BP2	7.80	2.21		PSMD1	4.73
SNRNP200	23.56	2.20		DDX17	4.68
CCT8	3.47	2.20		TOP1	4.66
EEF2	4.20	2.18		DHX15	4.59
CCT2	2.03	2.15		EPRS1	4.53
CCT3	3.98	2.15		TPM3	4.20
STRAP	3.24	2.14		PRPF19	4.20
FLNA	1.65	2.12		EEF2	4.20
WDR1	2.23	2.08		PPP2CB	4.18
G3BP1	46.06	2.07		HNRNPD	4.16
DKC1	2.28	2.06		SPTBN1	4.14
MCM7	1.57	2.04		HMGA1b	4.14
PSMA7	3.85	2.01		VCP	4.14
KARS1	2.95	2.01		CNBP	4.01
NPM1	6.34	1.99		AARS1	3.98
PGD	1.28	1.94		CCT3	3.98
ACLY	4.87	1.89		PA2G4	3.94
ATIC	1.88	1.87		EIF3M	3.89
YBX1	23.03	1.86		PSMA7	3.85
MTHFD1	2.38	1.86		VARS1	3.59
RPS11	1.14	1.84		HMGN2	3.55
SND1	2.71	1.84		CCT8	3.47
STAT1	2.09	1.80		PSMD7	3.44
RAN	5.95	1.79		H2AC21	3.42
HNRNPD	4.16	1.78		EIF4A3	3.38
LDHB	1.41	1.77		TXNRD1	3.38
RPL22	1.94	1.76		FASN	3.31
TEP1	3.23	1.75		STRAP	3.24
TPM3	4.20	1.75		PSMA6	3.23
DHX15	4.59	1.72		TEP1	3.23
PSMA1	2.80	1.72		PSMD2	3.20
TOP1	4.66	1.72		EIF2S1	3.17
GMPS	6.78	1.72		USO1	3.12
PA2G4	3.94	1.71		HNRNPA2B1	3.09
TPM1	1.57	1.71		COPA	3.04
GSPT1	2.10	1.71		CBR1	2.97
H2AC21	3.42	1.70		ACTN4	2.96
CAP1	6.25	1.69		KARS1	2.95
EIF2S1	3.17	1.67		UGP2	2.94
EIF3L	5.68	1.67		CSE1L	2.91
CBR1	2.97	1.66		RPS10	2.85
DYNC1H1	2.19	1.65		ALDH1A3	2.83
PPP2CB	4.18	1.65		ARHGAP1	2.81
SPTBN1	4.14	1.65		PSMA1	2.80
DARS1	7.00	1.64		SET	2.78
ALDH1A2	2.40	1.63		FLNB	2.75
CNBP	4.01	1.63		USP14	2.74
HMGN2	3.55	1.62		ACACA	2.73
PDXK	5.11	1.62		ADH5	2.72
FLNB	2.75	1.62		SND1	2.71
LRRC47	2.55	1.61		GFPT1	2.69
PSMB7	5.04	1.60		EIF4G1	2.60
PSMA6	3.23	1.60		LSM4	2.58
ACACA	2.73	1.60		HMGA1c	2.55
SPTAN1	9.45	1.59		LRRC47	2.55
EIF4G1	2.60	1.59		AIMP1	2.54
EIF3M	3.89	1.58		PYGB	2.51
HNRNPA1	5.54	1.57		EML4	2.46
COPA	3.04	1.57		PKM	2.45
PYGB	2.51	1.57		USP9X	2.41
SNRNP40	1.78	1.55		ALDH1A2	2.40
ALDOA	1.56	1.55		ATG16L1	2.39
UGP2	2.94	1.53		MTHFD1	2.38
DDX17	4.68	1.53		EIF3D	2.36
HMGA1	2.55	1.52		DKC1	2.28
EIF3I	5.00	1.51		STIP1	2.26
PSMC5	2.06	1.51		WDR1	2.23
DDX39B	2.21	1.51		DDX39B	2.21
EIF3D	2.36	1.51		DYNC1H1	2.19
ATG16L1	2.39	1.51		COPG1	2.18
ARHGAP1	2.81	1.50		SEC23A	2.14
ADH5	2.72	1.50		HSP90AB1	2.12
USP14	2.74	1.48		GSPT1	2.10
SRI	6.92	1.48
RPS10	2.85	1.48
EML4	2.46	1.47
VARS1	3.59	1.47
STIP1	2.26	1.47
EPRS1	4.53	1.46
RPS13	8.24	1.42
RPS8	1.60	1.42
PSMA3	5.16	1.41
NAP1L1	8.14	1.41
RPL7A	1.54	1.39
EIF4A3	3.38	1.39
PSMD7	3.44	1.36
ACTN4	2.96	1.36
IPO7	1.90	1.36
CSE1L	2.91	1.35
SET	2.78	1.35
FASN	3.31	1.34
H2AZ2	8.80	1.34
EIF2S2	1.67	1.33
XRCC6	9.07	1.33
TXNRD1	3.38	1.33
SSB	1.89	1.33
G6PD	5.92	1.33
AARS1	3.98	1.32
AIMP1	2.54	1.32
PRPF19	4.20	1.30
MAPK13	1.42	1.30
FKBP4	2.33	1.29
ANXA6	5.17	1.28
INPP4B	1.62	1.27
QARS1	2.85	1.26
TUBB	1.84	1.26
GALK1	1.88	1.26
RTN3	2.49	1.25
H1-0	2.45	1.25
ADK	7.58	1.25
NANS	2.71	1.24
CCT7	2.15	1.24
SEPTIN9	1.94	1.23
PSMC4	3.15	1.22
ALDH9A1	4.24	1.22
MDH2	3.11	1.22
EIF3C	2.08	1.22
EPB41L1	2.35	1.22
PSMC3	2.34	1.21
CSDE1	2.70	1.20
PYGL	3.87	1.20
PABPC1	10.44	1.20
XRCC5	4.61	1.20
CYB5R2	2.11	1.19
RTCB	2.35	1.19
HSP90B1	1.60	1.18
CRYZ	1.40	1.18
NARS1	3.23	1.18
ACP1	1.83	1.17
HSPA9	1.19	1.17
KPNB1	2.24	1.16
HMGN4	2.41	1.16
RPS3	3.72	1.15
HNMT	1.64	1.14
ACTL6A	3.17	1.14
IMPDH2	3.62	1.14
DDX1	3.79	1.14
HUWE1	1.52	1.13
PSMD3	2.41	1.13
SHMT1	3.54	1.12
AKR7A2	2.69	1.12
PSMB5	3.28	1.11
CORO1B	2.79	1.11
PPP2R2A	6.58	1.11
RNF213	1.14	1.11
GARS1	2.03	1.09
PGAM1	1.46	1.09
NCEH1	3.18	1.09
FN3KRP	8.20	1.09
EEF1G	2.89	1.09
UGDH	1.49	1.09
MCM4	2.35	1.09
TUBA1B	1.69	1.07
DDB1	2.89	1.07
PSMC1	2.43	1.07
RARS1	2.30	1.06
CAPS	2.61	1.05
APOBEC3C	2.79	1.05
HYOU1	2.36	1.05
PPP1CB	2.90	1.04
PPP2R1A	1.99	1.04
RRP9	2.39	1.04
TPP2	6.56	1.03
GSR	2.04	1.03
MAT2A	1.82	1.03
RPL10A	1.15	1.03
MYH14	3.13	1.03
RPS4X	1.44	1.02
HSPH1	1.94	1.02
MAPRE2	2.24	1.01
IARS1	2.58	1.00
RPSA	2.94	1.00
NPEPPS	2.02	1.00
NCL	5.15	0.98
EIF3A	1.97	0.98
ACTN1	4.51	0.98
TRIM28	1.59	0.97
ALDH7A1	3.46	0.97
H1-5	9.25	0.96
AGL	2.13	0.95
RTN4	1.16	0.95
EIF3B	2.43	0.95
NAMPT	1.79	0.94
PCMT1	1.64	0.94
AHCY	1.81	0.94
GEMIN5	1.65	0.93
MPST	3.79	0.93
ALB	8.10	0.93
TUBB4B	1.31	0.93
HNRNPK	3.51	0.93
GCN1	1.91	0.92
TKT	1.30	0.92
H2BC21	5.17	0.92
RBBP7	2.64	0.92
CLTC	1.17	0.92
CAD	2.15	0.92
CACYBP	2.08	0.89
PCNA	2.96	0.89
IGF2BP3	1.49	0.89
TES	1.62	0.89
GART	1.74	0.89
SMS	3.91	0.89
APEH	2.45	0.88
GMDS	4.37	0.88
PPA1	2.43	0.87
GANAB	2.15	0.87
PDIA4	1.21	0.87
SF3B3	1.78	0.87
ANXA5	1.40	0.87
EIF2S3	2.46	0.87
QDPR	2.22	0.86
NAA15	4.44	0.86
EEF1D	2.62	0.85
CKAP5	6.03	0.85
PAICS	1.31	0.85
HMGCS1	2.12	0.85
RUVBL2	2.25	0.85
PDLIM5	1.33	0.84
PYCR3	1.82	0.84
RPS15A	3.12	0.84
MVP	1.30	0.83
MCM6	1.89	0.83
NMT1	1.80	0.83
UBA6	1.70	0.82
GSTM3	2.00	0.82
WDR82	2.34	0.81
PTGES3	4.91	0.81
PURB	2.39	0.81
ARPC1A	1.91	0.81
OTUB1	1.48	0.80
ACOT7	2.82	0.80
PREP	1.60	0.80
TCP1	2.04	0.80
RPL17	2.23	0.79
RCC2	7.91	0.79
RACK1	4.16	0.79
OLA1	1.90	0.76
LPP	1.33	0.76
H2BC12	2.92	0.75
THEM6	1.62	0.75
DHX9	2.42	0.75
H4C1	1.52	0.74
RUVBL1	2.38	0.74
RPL15	1.46	0.74
LARS1	1.71	0.74
BZW2	2.09	0.73
PRMT1	2.40	0.73
ACTR2	2.01	0.73
RPL21	1.87	0.72
ACAT2	2.01	0.72
PFKP	1.08	0.72
MX1	1.73	0.72
PSMB8	1.82	0.72
P4HB	1.70	0.72
FN1	1.70	0.71
ANXA4	1.32	0.71
PHGDH	1.64	0.71
XPO5	1.37	0.71
PSMA4	1.75	0.70
CTPS1	2.34	0.70
FARSB	1.83	0.70
NUP37	1.40	0.69
SNX2	1.48	0.69
AKR1C3	1.34	0.69
EIF4A2	1.87	0.69
FAM3C	2.59	0.69
LMNA	1.99	0.69
ABCE1	1.67	0.68
VPS35	1.42	0.68
HNRNPF	1.56	0.68
COPB1	1.67	0.67
CAPN2	1.53	0.65
H1-2	2.08	0.65
HSPA4	2.13	0.64
ARCN1	1.64	0.64
LNPEP	1.93	0.64
VPS45	1.58	0.63
DSTN	2.62	0.63
LAP3	1.79	0.63
HIP1R	1.78	0.63
NLRP2	3.03	0.63
RPL32	2.93	0.62
PSME2	1.94	0.62
GOLIM4	1.77	0.62
CELF1	1.72	0.62
PRDX2	1.66	0.61
MYH9	1.30	0.61
ANXA7	1.10	0.61
LDHA	1.32	0.61
APRT	1.68	0.61
TPI1	1.29	0.60
TGM2	1.82	0.60
44986.00	1.57	0.60
CCT4	1.48	0.60
EEF1A2	1.81	0.59
RPL37A	1.19	0.59
PSMD11	1.75	0.58
CYB5R3	1.51	0.58
HSPB1	1.41	0.58
EEA1	1.28	0.58
RPS20	1.98	0.57
CALR	1.52	0.57
PRDX4	1.36	0.57
GAPDH	1.41	0.57
PPP1CA	1.68	0.57
UBA2	1.63	0.57
SEPTIN2	1.36	0.56
OAS3	1.23	0.56
SEC11A	1.12	0.56
NEDD4L	1.71	0.56
ARPC1B	1.55	0.56
FSCN1	1.40	0.54
CCT5	1.43	0.54
FLII	1.41	0.54
DDX3X	1.49	0.53
IDH1	1.74	0.53
RPL7	1.25	0.52
ESD	1.45	0.52
PSMB10	1.25	0.50
RPS26	1.17	0.50
EIPR1	1.25	0.50
SOD1	1.42	0.49
CYFIP1	1.64	0.49
RAB2A	1.48	0.49
PFN1	1.16	0.49
TRIM25	1.19	0.49
H3C15; H3C14; H3C13	1.28	0.48
CORO1C	1.10	0.48
LAMC1	1.21	0.47
RHOF	2.73	0.46
TTLL12	1.47	0.46
SERPINA3	1.25	0.46
DIAPH1	1.05	0.45
DDX6	1.67	0.45
YWHAG	1.18	0.44
CCT6A	1.39	0.44
PARP1	1.06	0.43
PNPO	1.16	0.43
CASK	1.61	0.43
ACTR3	1.13	0.43
PTP4A2	1.74	0.42
DNAJC7	1.68	0.42
LAMB1	1.32	0.42
RPL5	1.20	0.42
TXN	1.17	0.42
CLU	1.14	0.41
CARM1	1.13	0.41
PSMC6	1.24	0.41
GRHPR	1.14	0.40
PDIA6	1.12	0.40
H2BC5	1.17	0.40
UBA1	1.17	0.39
HSPD1	1.25	0.39
ATP2C1	1.23	0.39
PRXL2B	1.18	0.38
CDCP1	1.22	0.38
ARPC2	1.08	0.38
NPTN	1.14	0.36
TLN1	1.04	0.36
YARS1	1.05	0.36
FXR1	1.09	0.34
SRSF1	1.01	0.34
CYRIB	1.10	0.34
RSU1	1.01	0.33
CLINT1	1.05	0.33
MCM2	1.05	0.33
H2AC25	1.04	0.32
CSNK2A1	1.03	0.32
CANX	1.04	0.32
CPNE1	1.00	0.30
MARK2	1.00	0.30
ANXA11	-1.01	0.30
ST13	-1.02	0.29
GRK6	-1.02	0.29
S100A10	-1.01	0.29
MDH1	-1.05	0.29
SLC44A1	-1.09	0.28
NME2	-1.02	0.28
PFN2	-1.05	0.27
GIPC2	-1.20	0.27
SEC23B	-1.04	0.27
COPB2	-1.08	0.26
RASA1	-1.09	0.26
RPS2	-1.04	0.26
PRDX6	-1.07	0.26
PRDX1	-1.01	0.25
CTTN	-1.12	0.25
DDT	-1.17	0.25
GPI	-1.07	0.25
RHOC	-1.18	0.24
AKR1B10	-1.10	0.24
NUDCD1	-1.06	0.24
SLC5A1	-1.16	0.24
RPS9	-1.06	0.24
GNAQ	-1.18	0.24
SFN	-1.05	0.24
ABCB1	-1.15	0.24
RPL18	-1.06	0.24
LGALS4	-1.17	0.24
RPS16	-1.12	0.23
LGALS9	-1.20	0.23
PRKDC	-1.05	0.23
CARMIL1	-1.09	0.23
CBLC	-1.34	0.22
ARHGDIA	-1.10	0.22
PSMB1	-1.25	0.22
OAS1	-1.36	0.21
NPC1L1	-1.51	0.21
DNAJB1	-1.35	0.21
SLC12A7	-1.54	0.21
STK10	-1.32	0.21
IQGAP3	-1.35	0.21
RPL35A	-1.22	0.21
LYN	-1.65	0.21
ANXA3	-1.16	0.21
TMEM59	-1.54	0.21
CSTB	-1.34	0.20
RPL13	-1.27	0.20
GOLPH3	-1.09	0.20
TUBA4A	-1.33	0.20
STX2	-2.10	0.20
CDK1	-1.68	0.19
GNA11	-1.34	0.19
PRKCI	-1.17	0.19
CFTR	-1.43	0.19
RPL6	-1.20	0.19
ITGB4	-1.21	0.19
PKP2	-1.61	0.19
CAPZA1	-1.31	0.18
LIMS1	-1.20	0.18
COL18A1	-1.63	0.18
NQO1	-1.20	0.18
STARD3	-1.26	0.17
MAPRE1	-1.27	0.17
VPS36	-2.39	0.17
IQGAP1	-1.08	0.17
DOCK9	-1.64	0.17
MYRF	-1.51	0.17
STX4	-1.83	0.17
CSRP1	-1.18	0.17
GNAS	-1.30	0.17
SLC20A2	-1.67	0.17
PTPRK	-1.43	0.17
PARP4	-1.18	0.17
APPL2	-1.42	0.16
TM9SF4	-2.04	0.16
CPNE3	-1.07	0.16
PSMD14	-1.87	0.16
ANXA13	-2.18	0.15
MST1R	-1.73	0.15
JAK1	-1.40	0.15
PTPN23	-1.75	0.15
CEMIP2	-1.99	0.15
TNIK	-1.63	0.15
CFL1	-1.29	0.15
TRAF4	-1.75	0.15
PDCD6	-1.33	0.15
GSTP1	-1.36	0.15
KIF5B	-1.21	0.15
MYO6	-1.26	0.15
TLNRD1	-1.40	0.14
CLDN23	-3.19	0.14
RPL4	-1.37	0.14
MACROH2A1	-1.38	0.14
AP2A2	-1.81	0.14
EPHB2	-1.76	0.14
H2AJ	-3.25	0.14
PDE8A	-2.18	0.14
KRIT1	-1.70	0.14
SLC12A2	-1.41	0.14
NPNT	-1.37	0.14
PGM1	-1.34	0.14
FLOT1	-1.76	0.14
SLK	-1.48	0.14
TJP2	-1.39	0.14
AP2B1	-2.72	0.13
CAND1	-1.90	0.13
PFKL	-1.91	0.13
MUC5AC	-2.30	0.13
ROR1	-1.76	0.13
SF3B1	-1.23	0.13
CTNNB1	-1.33	0.13
ZC3HAV1	-1.37	0.13
MEMO1	-2.15	0.13
GPM6A	-2.92	0.13
NIBAN2	-1.46	0.13
LCN2	-1.62	0.13
CCNY	-2.90	0.13
LSR	-1.54	0.13
PI4KA	-2.29	0.13
PTTG1IP	-2.43	0.12
PARP9	-2.46	0.12
CAPZB	-2.16	0.12
HLA-A	-1.62	0.12
PPL	-1.97	0.12
MYOF	-1.63	0.12
SLC6A14	-1.85	0.12
RAB8A	-1.90	0.12
SORD	-2.16	0.12
SERPINB1	-1.68	0.12
RPS23	-2.34	0.12
RARRES1	-1.65	0.12
OCLN	-2.16	0.11
HSPA5	-1.27	0.11
MYO1B	-2.73	0.11
CAPN7	-1.96	0.11
BCAP31	-1.49	0.11
ZDHHC5	-2.69	0.11
AP2A1	-1.54	0.11
GYS1	-1.34	0.11
CD2AP	-1.72	0.11
YES1	-3.22	0.11
LRRC57	-2.27	0.11
KRAS	-1.91	0.11
RAB25	-1.51	0.11
RPL30	-1.87	0.11
AHNAK	-1.49	0.11
GNB4	-2.72	0.11
FKBP1A	-1.87	0.10
PLXNA1	-2.44	0.10
DTX3L	-1.84	0.10
JUP	-1.64	0.10
PRPS1	-1.74	0.10
RHEB	-1.38	0.10
TAOK3	-2.31	0.10
MEAK7	-2.49	0.10
RP2	-2.56	0.10
SQSTM1	-1.49	0.10
YWHAE	-2.35	0.10
LAMA5	-1.88	0.10
CLIC4	-2.86	0.10
CPD	-3.90	0.10
EEPD1	-3.05	0.10
MYO1D	-4.12	0.10
CDC37	-1.42	0.10
ST14	-2.02	0.10
SLC3A2	-1.76	0.09
ITGA1	-2.88	0.09
SLC16A1	-1.54	0.09
RPL8	-3.25	0.09
ERBB3	-3.03	0.09
SMPDL3B	-2.10	0.09
GNAI1	-2.47	0.09
MGRN1	-2.83	0.09
MON2	-2.32	0.09
RALB	-4.08	0.09
TEKT4	-1.90	0.09
DNAJA1	-1.72	0.09
GLG1	-3.41	0.09
ATP2A2	-1.61	0.09
ITGB5	-2.33	0.09
PPIB	-2.15	0.09
NF2	-3.82	0.09
AFDN	-2.27	0.09
NBEAL2	-2.58	0.09
TMC4	-3.30	0.09
SLC44A4	-2.84	0.09
RAC1	-2.47	0.09
RAB21	-1.68	0.09
GULP1	-3.05	0.09
YWHAH	-1.32	0.09
MYO1C	-2.27	0.09
STXBP2	-2.25	0.09
EFR3A	-2.81	0.09
VASP	-1.98	0.08
RPL3	-1.27	0.08
BAIAP2L2	-3.72	0.08
MUC1	-9.76	0.08
SIRPA	-2.89	0.08
MET	-3.13	0.08
RAB1B	-1.76	0.08
VPS4B	-2.75	0.08
EXOC1	-2.54	0.08
SLC44A2	-4.22	0.08
TPT1	-1.82	0.08
HNRNPU	-2.94	0.08
ARFGEF1	-2.65	0.08
AIDA	-1.96	0.08
HSPA1A	-1.74	0.08
YWHAB	-1.20	0.08
PCDH1	-2.56	0.08
AP1G1	-2.02	0.08
STX3	-3.16	0.08
EPB41L2	-2.16	0.08
GNA13	-2.17	0.08
HGS	-2.36	0.08
ITGB3	-1.73	0.08
EGFR	-2.58	0.08
KIF23	-5.43	0.08
CDC42BPB	-2.35	0.08
UBE2L3	-1.80	0.08
SRC	-2.93	0.08
CHMP1B	-2.74	0.08
HLA-B	-1.91	0.08
RHOA	-1.57	0.08
SLC1A1	-7.38	0.07
CTNND1	-3.61	0.07
CHMP3	-4.58	0.07
GRB7	-2.46	0.07
RAB5B	-3.49	0.07
MARVELD3	-1.99	0.07
HSH2D	-1.88	0.07
WARS1	-1.26	0.07
CEP55	-7.66	0.07
SLC7A5	-1.66	0.07
ULK3	-6.11	0.07
STK24	-3.47	0.07
PACSIN2	-2.39	0.07
STK3	-1.87	0.07
FRK	-3.39	0.07
RAB10	-1.81	0.07
BROX	-2.72	0.07
PLSCR1	-3.51	0.07
CDC42	-2.08	0.07
LY75	-3.94	0.07
TSPAN6	-3.45	0.07
RRAS2	-3.54	0.07
ITGB8	-5.07	0.07
ADGRG1	-4.33	0.07
TOP2A	-1.60	0.07
SYTL4	-1.89	0.07
STK25	-5.68	0.07
S100A11	-3.76	0.07
PITPNB	-3.76	0.07
PROM2	-8.30	0.07
TOLLIP	-2.75	0.07
SRGAP2	-3.31	0.07
DNASE1L1	-2.24	0.07
TSPAN8	-2.26	0.07
STK26	-3.87	0.07
TMA7	-2.00	0.06
SCAMP3	-3.46	0.06
ATP2B1	-1.81	0.06
VILL	-1.84	0.06
SNX18	-6.70	0.06
STOM	-6.84	0.06
DNAJC5	-3.47	0.06
PLAU	-1.61	0.06
ARPC3	-1.58	0.06
GPRC5C	-4.82	0.06
OSBP	-1.54	0.06
CAB39	-3.32	0.06
MBP	-2.20	0.06
OAS2	-6.18	0.06
DNAJA2	-3.50	0.06
PAK4	-4.86	0.06
BSG	-3.31	0.06
LGALS3	-1.68	0.06
FGFBP1	-4.98	0.06
STXBP1	-5.02	0.06
CD151	-1.99	0.06
PACSIN3	-3.72	0.06
PDCD6IP	-2.70	0.06
PKP3	-2.23	0.06
MBLAC2	-1.74	0.06
CHMP6	-7.05	0.06
EZR	-2.51	0.06
APLP2	-3.41	0.06
PICALM	-2.89	0.06
CD276	-3.46	0.06
RPS3A	-1.48	0.06
PLCB3	-4.53	0.06
CAPN6	-3.25	0.06
SEMA7A	-2.27	0.06
CD14	-3.73	0.06
MTAP	-2.17	0.06
GIPC1	-2.81	0.06
GPC4	-4.31	0.06
MFGE8	-10.75	0.06
FABP5	-4.99	0.06
DBNL	-1.79	0.06
SH3BP4	-4.21	0.06
CXCL5	-2.14	0.06
TOM1	-1.91	0.06
PDIA3	-2.22	0.05
VPS4A	-3.54	0.05
PVR	-1.57	0.05
LMAN2	-1.87	0.05
UEVLD	-3.90	0.05
DDAH1	-2.08	0.05
RDX	-3.77	0.05
DIP2B	-2.99	0.05
MSN	-2.58	0.05
CAPN1	-3.13	0.05
FLOT2	-5.22	0.05
NUCB1	-3.38	0.05
TAOK1	-5.22	0.05
ARRDC1	-4.61	0.05
ADAM10	-1.69	0.05
MITD1	-4.90	0.05
SDCBP2	-9.67	0.05
ADGRE5	-2.35	0.05
PEF1	-1.92	0.05
CNP	-2.78	0.05
MAP4K4	-3.00	0.05
CAPN5	-8.80	0.05
AGRN	-1.54	0.05
SPOCK2	-5.96	0.05
HSPA8	-1.79	0.05
EPHB4	-1.57	0.05
ATP1B3	-3.33	0.05
PLK1	-2.80	0.05
TJP1	-1.67	0.05
RAB7A	-2.08	0.05
SNAP23	-5.01	0.05
VAT1	-1.31	0.05
MYO1E	-4.12	0.05
TSPAN15	-4.12	0.05
RACGAP1	-7.34	0.05
PLD1	-1.19	0.05
MACC1	-6.41	0.05
RAB11FIP1	-2.49	0.05
DNAJB6	-2.07	0.05
RPL10	-1.75	0.05
EHD2	-6.02	0.05
TINAGL1	-3.35	0.05
CNDP2	-2.54	0.05
CLDN3	-9.65	0.05
RALA	-2.55	0.05
RPS6	-1.54	0.05
TOM1L1	-3.38	0.05
TSPAN1	-9.96	0.05
RHOB	-2.84	0.05
LAMC2	-3.02	0.05
PTPRF	-2.77	0.05
NCKAP1	-1.63	0.04
PRKCA	-1.87	0.04
LIN7C	-1.93	0.04
TTYH3	-9.89	0.04
TFRC	-2.40	0.04
TSG101	-3.37	0.04
EPN1	-4.60	0.04
RAB35	-2.59	0.04
BAIAP2L1	-3.93	0.04
MUC13	-5.55	0.04
BST1	-5.78	0.04
SNX33	-6.70	0.04
ADD1	-1.47	0.04
ANXA1	-1.34	0.04
PLEKHB2	-3.66	0.04
CCDC50	-12.00	0.04
ILK	-3.46	0.04
RAB22A	-6.17	0.04
TAOK2	-3.20	0.04
CD46	-4.07	0.04
RRAS	-3.86	0.04
ARF6	-2.06	0.04
PTPRB	-6.08	0.04
ACE	-4.87	0.04
WASL	-2.83	0.04
ATP1A1	-1.73	0.04
TBCA	-1.34	0.04
EPCAM	-2.19	0.04
PLXNB2	-3.50	0.04
ACSL4	-3.51	0.04
ALCAM	-7.05	0.04
ITGA2	-2.66	0.04
FDPS	-2.72	0.04
IFITM3	-7.00	0.04
MOB1A	-3.78	0.04
ISG15	-6.48	0.04
TICAM2	-1.87	0.04
ATP1B1	-1.86	0.04
DSP	-4.91	0.04
GPRC5B	-3.41	0.04
CSNK1G3	-4.21	0.04
MGAM2	-8.36	0.04
CD47	-4.41	0.04
IST1	-3.55	0.04
EPS8	-7.24	0.04
PHLDA1	-6.64	0.03
CACNA2D1	-4.07	0.03
PATJ	-5.66	0.03
CHMP2B	-4.87	0.03
CD109	-6.68	0.03
EPS8L1	-13.82	0.03
NHERF1	-4.41	0.03
CEACAM1	-13.28	0.03
UBASH3B	-5.99	0.03
GNAI2	-4.06	0.03
SPAST	-5.69	0.03
MELTF	-5.10	0.03
RAB11B	-5.25	0.03
LASP1	-1.53	0.03
VCL	-1.22	0.03
EPHA3	-2.96	0.03
PLS1	-4.36	0.03
PTGFRN	-1.94	0.03
ATP9A	-2.94	0.03
MLF1	-1.93	0.03
RPL27A	-2.13	0.03
PGK1	-1.41	0.03
CMPK1	-2.30	0.03
DDR1	-4.39	0.03
IL1RAP	-7.64	0.03
CHMP2A	-3.33	0.03
EPHA2	-4.50	0.03
PDCD10	-3.78	0.03
ITGA3	-1.69	0.03
ANO6	-5.40	0.03
OCC1	-6.70	0.03
KIAA1549L	-5.16	0.03
CEACAM6	-7.11	0.03
CD44	-3.24	0.03
NT5E	-4.35	0.03
ANXA2	-1.72	0.03
SARG	-7.27	0.03
ERBB2	-2.73	0.03
NOSTRIN	-6.11	0.03
TMC5	-4.29	0.03
PALS1	-6.08	0.03
STAMBP	-3.12	0.03
PROM1	-4.65	0.03
ADAM9	-4.54	0.03
CSNK1A1	-3.88	0.03
VAMP8	-5.35	0.03
CD55	-4.44	0.03
DPP4	-6.26	0.03
TM9SF2	-4.64	0.03
LGALS3BP	-2.32	0.02
ITGB1	-2.20	0.02
RAP1B	-4.08	0.02
HLA-DMB	-16.18	0.02
BAIAP2	-9.21	0.02
LAMP2	-2.67	0.02
MME	-12.70	0.02
ARF3	-1.64	0.02
TACSTD2	-4.31	0.02
RPLP0	-3.78	0.02
GDI2	-2.26	0.02
RAB1A	-4.17	0.02
ATRN	-3.88	0.02
SCAMP1	-2.70	0.02
PROCR	-4.12	0.02
EHD1	-7.16	0.02
OSTF1	-4.18	0.02
TAGLN2	-4.89	0.02
RAB5C	-2.73	0.02
GNA14	-4.12	0.02
RAB23	-1.79	0.02
RPL18A	-4.96	0.02
NAPA	-3.02	0.02
CTNNA1	-1.84	0.02
MINK1	-5.12	0.02
PPIA	-2.67	0.02
RAP2B	-5.16	0.02
TMED10	-1.65	0.02
CCM2	-3.94	0.02
PTPRJ	-5.55	0.02
RAB8B	-6.18	0.02
LAMA3	-6.52	0.02
NAPG	-3.56	0.02
CLIC1	-2.89	0.02
SLC2A1	-1.66	0.01
DSG2	-6.80	0.01
HSPG2	-2.18	0.01
NONO	-2.28	0.01
GJB1	-1.81	0.01
ENO1	-1.52	0.01
ADGRG6	-4.97	0.01
ADGRF1	-2.48	0.01
ITCH	-6.53	0.01
ACTA1	-4.32	0.01
ACE2	-17.61	0.01
VTA1	-5.64	0.01
GNB2	-5.08	0.01
CPNE8	-7.01	0.01
ITGAV	-3.01	0.01
ACTG1	-1.47	0.01
CLDN4	-6.00	0.01
ITGA6	-1.57	0.01
MVB12A	-8.38	0.01
ALDH3B1	-1.79	0.01
GPRC5A	-5.12	0.01
RPS27A	-3.79	0.01
GNAI3	-5.02	0.01
CD63	-44.81	0.01
CHMP1A	-5.29	0.01
RAB14	-2.23	0.01
F3	-9.00	0.01
YWHAQ	-2.48	0.01
CD9	-3.07	0.01
TMBIM1	-18.59	0.01
VPS28	-15.71	0.01
GNB1	-2.90	0.01
YWHAZ	-1.82	0.01
VPS25	-6.17	0.00
EHD4	-10.40	0.00
EPS8L2	-7.61	0.00
STMN1	-2.89	0.00
TM4SF1	-5.49	0.00
SDCBP	-9.26	0.00
CCNB1	-4.26	0.00
HLA-DRB3	-1.65	0.00
ITGB6	-7.52	0.00
LAMB3	-7.84	0.00
EIF5A	-1.47	0.00
RNF128	-5.03	0.00
CC2D1A	-9.09	0.00
RAB13	-4.31	0.00
MYADM	-10.25	0.00
RPL11	-2.77	0.00
CD59	-4.32	0.00
AP2M1	-7.54	0.00
GGT1	-4.14	0.00
CHMP5	-26.52	0.00
ICAM1	-3.63	0.00
S100A16	-4.87	0.00
CHMP4B	-4.83	0.00
PHLDA2	-7.82	0.00
SLC1A5	-17.07	0.00
RHOG	-15.97	0.00
RPS17	-2.91	0.00
F11R	-13.20	0.00
CHMP4C	-14.88	0.00
SPINT2	-39.28	0.00
ARHGAP18	-6.16	0.00

## Sheet: Figure 3c
		Ct 1	Ct 2	Avg Ct	SD	dCt	RQ	%
Experiment 1	Input	14.46	14.34	14.4	0.06
	Flow-through CTL	14.26	14.05	14.16	0.10	-0.24	1.18	100.00
	Flow-through ACE2	17.89	17.58	17.74	0.15	3.34	0.10	8.34
	Affinity capture CTL	ND	24.67	24.67	0,00	10.27	0.00	100.00
	Affinity capture ACE 2	16.57	16.65	16.61	0.04	2.21	0.22	26605.77
Experiment 2	Input	10.57	10.4	10.49	0.09
	Flow-through CTL	11.49	11.55	11.52	0.03	01.03	0.49	100.00
	Flow-through ACE2	14.99	14.82	14.91	0.08	4.42	0.05	9.55
	Affinity capture CTL	17.27	17.45	17.36	0.09	6.87	0.01	100.00
	Affinity capture ACE 2	10.72	10.57	10.64	0.07	0.16	0.90	10535.41
Experiment 3	Input	16.67	ND	16.67	0.00
	Flow-through CTL	15.05	15.10	15.07	0.02	-1.60	03.03	100.00
	Flow-through ACE2	16.94	16.91	16.93	0.01	0.26	0.84	27.65
	Affinity capture CTL	19.29	19.36	19.33	0.03	2.66	0.16	100.00
	Affinity capture ACE 2	13.44	13.41	13.43	0.02	-3.24	9.45	5967.47
Experiment 4	Input	15.34	15.84	15.59	0.25
	Flow-through CTL	14.99	14.79	14.89	0.10	-0.70	1.62	100.00
	Flow-through ACE2	15.51	15.74	15.62	0.12	0.03	0.98	60.21
	Affinity capture CTL	23.77	23.24	23.50	0.27	7.91	0.00	100.00
	Affinity capture ACE 2	17.74	17.58	17.66	0.08	2.07	0.24	5729.70

## Sheet: Figure 3d
Protein	Fold change	p-value ACE2 SCoV-2 vs Biotin SCoV-2 imputed
G3BP1	100.13	0.004
ITGB1	70.79	0.005
HLA-A	68.99	0.012
RPS11	65.63	0.003
YBX1	49.62	0.004
PABPC1	48.18	0.016
GALNT2	46.75	0.003
PFKP	42.73	0.028
ALDH1A1	39.04	0.041
SLC3A2	38.94	0.020
CD59	36.75	0.015
TGM2	36.25	0.012
IGF2BP1	30.93	0.001
PODXL	26.78	0.046
RPS3A	25.47	0.019
CFL1	25.13	0.022
TM9SF2	24.08	0.015
MVP	23.2	0.028
CCT6A	22.41	0.030
ITGA3	22.22	0.028
FLNA	21.92	0.041
ZC3HAV1	21.81	0.023
RPS15A	21.81	0.063
PRNP	21.02	0.013
NT5E	20.72	0.010
COL18A1	20.31	0.008
TUBB	18.99	0.053
RPS2	18.8	0.042
IMPDH2	18.38	0.045
PPP1CB	18.31	0.026
TM4SF1	18.15	0.020
MYOF	17.97	0.033
HSPG2	17.59	0.002
SLC2A1	15.87	0.021
DHX9	15.38	0.033
RAB6A	15.13	0.029
DNAJA1	14.9	0.068
CCT5	14.61	0.070
ARF3	14.22	0.041
GNAI3	13.75	0.031
RPS26	13.62	0.036
RPL7	13.53	0.037
PPIA	13.39	0.096
RPL8	13.24	0.027
DYNC1H1	13.16	0.025
ATP1A1	13.06	0.069
CCT2	13.02	0.046
MELTF	12.62	0.056
EIF5A	11.89	0.077
RPS13	11.84	0.037
RPL7A	11.36	0.019
PKM	11.32	0.088
YBX3	11.10	0.028
CCT4	10.91	0.069
H1-2	10.89	0.068
ACLY	10.77	0.056
PSMD2	10.59	0.047
STRAP	10.57	0.041
HNRNPA1	10.36	0.050
SLC7A5	10.30	0.049
TCP1	10.08	0.065
G3BP2	9.98	0.062
CCT8	9.96	0.081
H2BC14	9.81	0.078
UGDH	9.74	0.011
PSMD1	9.73	0.036
RPL14	9.66	0.045
TUBA1B	9.57	0.081
G6PD	9.57	0.076
RAB1B	9.50	0.064
VIM	9.45	0.039
NQO1	9.39	0.059
CD151	9.10	0.049
PSMD3	9.09	0.034
EGFR	8.80	0.057
SFPQ	8.68	0.026
RPL5	8.64	0.061
PSMC5	8.47	0.018
AGRN	8.39	0.006
RPL3	8.30	0.010
SPTBN1	8.13	0.099
RUVBL2	8.13	0.042
FASN	8.09	0.098
LDHB	8.08	0.084
PSMD7	7.92	0.046
PABPC4	7.80	0.048
SYNCRIP	7.78	0.051
HSP90AA1	7.68	0.072
LAMA5	7.51	0.038
SEC23A	7.50	0.097
RPL15	7.47	0.046
CCT3	7.40	0.050
NUDT21	7.36	0.013
DDX3X	7.06	0.046
EPRS1	6.61	0.081
TUBB4B	6.54	0.056
HNRNPH1	6.47	0.087
RPS9	6.40	0.068
SERBP1	6.32	0.067
TLN1	6.30	0.034

## Sheet: Figure 4a
			Ct1	Ct2	Avg Ct	SD	dCt	RQ	Fold decrease
YBX1	Experiment 1	CTL	16.21	16.08	16.14	0.06	0.00	1.00	1.00
		YBX1	15.82	15.73	15.78	0.05	-0.37	1.29	0.78
	Experiment 2	CTL	18.20	17.62	17.91	0.41	0.00	1.00	1.00
		YBX1	16.03	15.94	15.98	0.06	-1.92	3.79	0.26
	Experiment 3	CTL	19.09	18.81	18.95	0.20	0.00	1.00	1.00
		YBX1	17.05	16.72	16.88	0.24	-2.07	4.19	0.24
YBX3	Experiment 1	CTL	16.21	16.08	16.14	0.06	0.00	1.00	1.00
		YBX3	16.66	16.56	16.61	0.05	0.47	0.72	1.38
	Experiment 2	CTL	20.19	20.37	20.28	0.13	0.00	1.00	1.00
		YBX3	19.33	19.44	19.38	0.08	-0.90	1.86	0.54
	Experiment 3	CTL	19.09	18.81	18.95	0.20	0.00	1.00	1.00
		YBX3	17.15	16.88	17.01	0.19	-1.94	3.84	0.26
IGF2BP1	Experiment 1	CTL	18.20	17.62	17.91	0.41	0.00	1.00	1.00
		IGF2BP1	21.25	19.93	20.59	0.93	2.68	0.16	6.42
	Experiment 2	CTL	16.21	16.08	16.14	0.06	0.00	1.00	1.00
		IGF2BP1	17.21	17.03	17.12	0.09	0.97	0.51	1.96
	Experiment 3	CTL	19.09	18.81	18.95	0.20	0.00	1.00	1.00
		IGF2BP1	20.13	19.88	20.01	0.18	1.05	0.48	2.08
IGF2BP3	Experiment 1	CTL	16.21	16.08	16.14	0.06	0.00	1.00	1.00
		IGF2BP3	17.13	16.98	17.05	0.07	0.91	0.53	1.88
	Experiment 2	CTL	20.19	20.37	20.28	0.13	0.00	1.00	1.00
		IGF2BP3	19.39	19.31	19.35	0.06	-0.93	1.91	0.52
	Experiment 3	CTL	19.09	18.81	18.95	0.20	0.00	1.00	1.00
		IGF2BP3	17.93	17.97	17.95	0.02	-1.00	2.00	0.50
G3BP1/2	Experiment 1	CTL	22.01	21.85	21.93	0.11	0.00	1.00	1.00
		G3BP1/2	25.19	24.73	24.96	0.32	03.03	0.12	8.17
	Experiment 2	CTL	16.12	16.12	16.12	0.00	0.00	1.00	1.00
		G3BP1/2	17.59	17.52	17.56	0.05	1.44	0.37	2.71
	Experiment 3	CTL	19.56	19.69	19.63	0.09	0.00	1.00	1.00
		G3BP1/2	21.14	21.10	21.12	0.03	1.49	0.36	2.82
PABPC1	Experiment 1	CTL	18.2	17.62	17.91	0.41	0.00	1.00	1.00
		PABPC1	21.65	21.85	21.75	0.14	3.84	0.07	14.34
	Experiment 2	CTL	16.21	16.08	16.14	0.06	0.00	1.00	1.00
		PABPC1	18.99	18.75	18.87	0.12	2.72	0.15	6.61
	Experiment 3	CTL	20.19	20.37	20.28	0.13	0.00	1.00	1.00
		PABPC1	21.69	21.62	21.65	0.05	1.37	0.39	2.59

## Sheet: Figure 4b
A549-ACE2	Experiment 1	Cell-associated		Ct 1 SCoV-2	Ct 2 SCoV-2	Avg Ct SCoV-2	SD	Ct 1 Actin	Ct 2 Actin	Avg Ct Actin	SD	dCt	ddCt	RQ
			CTL	13.90	13.76	13.83	0.10	2023-03-20	20.13	2023-08-20	0.07	-6.25	0.00	1.00
			G3BP1/2	2023-08-14	14.15	2023-11-14	0.05	19.91	19.99	19.95	0.06	-5.84	0.41	0.75
		Virion-associated		Ct 1 SCoV-2	Ct 2 SCoV-2	Avg Ct SCoV-2	SD	dCt	RQ
			CTL	19.56	19.69	19.63	0.09	0.00	1.00
			G3BP1/2	21.14	2023-10-21	2023-12-21	0.02	1.49	0.36
		Release index		Avg Ct cell-associated	Avg Ct virion-associated	dCt	ddCt	RQ
			CTL	19.63	13.83	5.79	0.00	1.00
			G3BP1/2	2023-12-21	2023-11-14	2023-01-07	1.21	0.43
	Experiment 2	Cell-associated		Ct 1 SCoV-2	Ct 2 SCoV-2	Avg Ct SCoV-2	SD	Ct 1 Actin	Ct 2 Actin	Avg Ct Actin	SD	dCt	ddCt	RQ
			CTL	10.87	10.95	10.91	0.06	19.68	19.66	19.67	0.01	-8.76	0.00	1.00
			G3BP1/2	11.44	11.47	11.46	0.02	2023-11-20	20.16	20.14	0.03	-8.68	0.08	0.95
		Virion-associated		Ct 1 SCoV-2	Ct 2 SCoV-2	Avg Ct SCoV-2	SD	dCt	RQ
			CTL	18.47	18.74	18.61	0.19	0.00	1.00
			G3BP1/2	20.00	19.95	19.98	0.04	1.37	0.39
		Release index		Avg Ct cell-associated	Avg Ct virion-associated	dCt	ddCt	RQ
			CTL	18.61	10.91	7.69	0.00	1.00
			G3BP1/2	19.98	11.46	8.52	0.82	0.56
	Experiment 3	Cell-associated		Ct 1 SCoV-2	Ct 2 SCoV-2	Avg Ct SCoV-2	SD	Ct 1 Actin	Ct 2 Actin	Avg Ct Actin	SD	dCt	ddCt	RQ
			CTL	13.68	13.43	13.56	0.17	20.23	20.15	20.19	0.06	-6.64	0.00	1.00
			G3BP1/2	13.34	13.18	13.26	0.11	20.30	20.34	20.32	0.03	-7.06	-0.43	1.35
		Virion-associated		Ct 1 SCoV-2	Ct 2 SCoV-2	Avg Ct SCoV-2	SD	dCt	RQ
			CTL	19.39	19.31	19.35	0.06	0.00	1.00
			G3BP1/2	2023-06-20	2023-04-20	2023-05-20	0.02	0.70	0.61
		Release index		Avg Ct cell-associated	Avg Ct virion-associated	dCt	ddCt	RQ
			CTL	19.35	13.56	5.79	0.00	1.00
			G3BP1/2	2023-05-20	13.26	6.79	1.00	0.50
Calu-3	Experiment 1	Cell-associated		Ct 1 SCoV-2	Ct 2 SCoV-2	Avg Ct SCoV-2	SD	Ct 1 Actin	Ct 2 Actin	Avg Ct Actin	SD	dCt	ddCt	RQ
			CTL	19.51	19.30	19.41	0.15	20.38	20.29	20.34	0.06	-0.93	0.00	1.00
			G3BP1/2	19.29	19.18	19.23	0.08	20.97	20.87	20.92	0.07	-1.69	-0.76	1.69
		Virion-associated		Ct 1 SCoV-2	Ct 2 SCoV-2	Avg Ct SCoV-2	SD	dCt	RQ
			CTL	18.81	18.88	18.85	0.05	0.00	1.00
			G3BP1/2	20.63	20.86	20.74	0.16	1.90	0.27
		Release index		Avg Ct cell-associated	Avg Ct virion-associated	dCt	ddCt	RQ
			CTL	18.85	19.41	-0.56	0.00	1.00
			G3BP1/2	20.74	19.23	1.51	2023-07-02	0.24
	Experiment 2	Cell-associated		Ct 1 SCoV-2	Ct 2 SCoV-2	Avg Ct SCoV-2	SD	Ct 1 Actin	Ct 2 Actin	Avg Ct Actin	SD	dCt	ddCt	RQ
			CTL	19.14	2023-10-19	2023-12-19	0.03	20.49	20.53	20.51	0.03	-1.39	0.00	1.00
			G3BP1/2	2023-05-18	17.98	2023-01-18	0.05	20.35	20.63	20.49	0.19	-2.48	-1.09	2.13
		Virion-associated		Ct 1 SCoV-2	Ct 2 SCoV-2	Avg Ct SCoV-2	SD	dCt	RQ
			CTL	18.13	17.82	17.98	0.22	0.00	1.00
			G3BP1/2	2023-08-19	19.35	19.22	0.19	1.24	0.42
		Release index		Avg Ct cell-associated	Avg Ct virion-associated	dCt	ddCt	RQ
			CTL	17.98	2023-12-19	-1.14	0.00	1.00
			G3BP1/2	19.22	2023-01-18	1.20	2.35	0.20
	Experiment 3	Cell-associated		Ct 1 SCoV-2	Ct 2 SCoV-2	Avg Ct SCoV-2	SD	Ct 1 Actin	Ct 2 Actin	Avg Ct Actin	SD	dCt	ddCt	RQ
			CTL	19.89	19.94	19.92	0.04	20.54	20.81	20.67	0.19	-0.75	0.00	1.00
			G3BP1/2	19.38	2023-12-19	19.25	0.18	20.46	20.72	20.59	0.19	-1.34	-0.59	1.50
		Virion-associated		Ct 1 SCoV-2	Ct 2 SCoV-2	Avg Ct SCoV-2	SD	dCt	RQ
			CTL	18.92	18.81	18.86	0.08	0.00	1.00
			G3BP1/2	20.25	20.00	2023-12-20	0.18	1.26	0.42
		Release index		Avg Ct cell-associated	Avg Ct virion-associated	dCt	ddCt	RQ
			CTL	18.86	19.92	-1.06	0.00	1.00
			G3BP1/2	2023-12-20	19.25	0.88	1.93	0.26

## Sheet: Figure 4c
					quantification	d(N or S / GAPDH)	RQ
A549-ACE2	Experiment 1	Cell-associated	N	CTL	43 013.23	1.82	1.00
				G3BP1/2	39 943.53	1.50	0.83
			S	CTL	32 806.71	1.38	1.00
				G3BP1/2	30 026.95	1.13	0.81
			GAPDH	CTL	23 691.25
				G3BP1/2	26 650.15
					quantification	RQ
		Virion-associated	N	CTL	32 397.46	1.00
				G3BP1/2	17 150.06	0.53
			S	CTL	21 977.46	1.00
				G3BP1/2	6 060.74	0.28
					d(virion/cell-associated)	RQ
		Release index	N	CTL	0.75	1.00
				G3BP1/2	0.43	0.57
			S	CTL	0.67	1.00
				G3BP1/2	0.20	0.30
					quantification	d(N or S / GAPDH)	RQ
	Experiment 2	Cell-associated	N	CTL	38 930.82	1.88	1.00
				G3BP1/2	38 348.55	1.94	1.04
			S	CTL	20 789.99	1.00	1.00
				G3BP1/2	21 386.57	1.08	1.08
			GAPDH	CTL	20 758.11
				G3BP1/2	19 742.40
					quantification	RQ
		Virion-associated	N	CTL	29 123.18	1.00
				G3BP1/2	17 362.00	0.60
			S	CTL	44 226.75	1.00
				G3BP1/2	5 665.45	0.13
					d(virion/cell-associated)	RQ
		Release index	N	CTL	0.75	1.00
				G3BP1/2	0.45	0.61
			S	CTL	2.13	1.00
				G3BP1/2	0.26	0.12
					quantification		d(N or S / GAPDH)	RQ
	Experiment 3	Cell-associated	N	CTL	-	50387.27	2.63	1
				G3BP1/2	-	49459.94	2023-03-03	1.15
			S	CTL	15934.74	-	2023-06-01	1
				G3BP1/2	16693.57	-	0.92	0.87
			GAPDH	CTL	15064.89	19190.21
				G3BP1/2	18166.86	16310.60
					quantification		RQ
		Virion-associated	N	CTL	-	21519.16	1
				G3BP1/2	-	11862.12	0.55
			S	CTL	34792.91	-	1
				G3BP1/2	9368.61	-	0.27
					d(virion/cell-associated)	RQ
		Release index	N	CTL	0.43	1
				G3BP1/2	0.24	0.56
			S	CTL	2.18	1
				G3BP1/2	0.56	0.26
					quantification	d(N or S / GAPDH)	RQ
Calu-3	Experiment 1	Cell-associated	N	CTL	8 929.40	0.43	1.00
				G3BP1/2	13 977.23	0.60	1.39
			S	CTL	66 158.56	3.17	1.00
				G3BP1/2	65 701.66	2.80	0.88
			GAPDH	CTL	20 881.30
				G3BP1/2	23 447.64
					quantification	RQ
		Virion-associated	N	CTL	16 838.20	1.00
				G3BP1/2	14 039.18	0.83
			S	CTL	88 062.77	1.00
				G3BP1/2	54 751.81	0.62
					d(virion/cell-associated)	RQ
		Release index	N	CTL	1.89	1.00
				G3BP1/2	1.00	0.53
			S	CTL	1.33	1.00
				G3BP1/2	0.83	0.63
					quantification	d(N or S / GAPDH)	RQ
	Experiment 2	Cell-associated	N	CTL	57 843.29	3.54	1.00
				G3BP1/2	56 705.12	3.52	0.99
			S	CTL	7 218.63	0.44	1.00
				G3BP1/2	16 418.54	1.02	2.30
			GAPDH	CTL	16 320.16
				G3BP1/2	16 110.04
					quantification	RQ
		Virion-associated	N	CTL	11 530.31	1.00
				G3BP1/2	10 517.43	0.91
			S	CTL	45 090.64	1.00
				G3BP1/2	36 632.43	0.81
					d(virion/cell-associated)	RQ
		Release index	N	CTL	0.20	1.00
				G3BP1/2	0.19	0.93
			S	CTL	6.25	1.00
				G3BP1/2	2.23	0.36
					quantification	d(N or S / GAPDH)	RQ
	Experiment 3	Cell-associated	N	CTL	43 888.40	2.74	1.00
				G3BP1/2	43 515.08	2.41	0.88
			S	CTL	8 225.92	0.51	1.00
				G3BP1/2	15 943.72	0.88	1.72
			GAPDH	CTL	16 033.09
				G3BP1/2	18 069.92
					quantification	RQ
		Virion-associated	N	CTL	5 108.27	1.00
				G3BP1/2	1 508.65	0.30
			S	CTL	39 099.04	1.00
				G3BP1/2	23 953.81	0.61
					d(virion/cell-associated)	RQ
		Release index	N	CTL	0.12	1.00
				G3BP1/2	0.03	0.30
			S	CTL	4.75	1.00
				G3BP1/2	1.50	0.32
					quantification	d(N or S / GAPDH)	RQ
	Experiment 4	Cell-associated	N	CTL	17 215.57	1.06	1.00
				G3BP1/2	20 632.74	1.15	1.08
			S	CTL	16 076.46	0.99	1.00
				G3BP1/2	35 776.65	1.99	2.01
			GAPDH	CTL	16 293.52
				G3BP1/2	18 001.62
					quantification	RQ
		Virion-associated	N	CTL	17 420.88	1.00
				G3BP1/2	10 224.62	0.59
			S	CTL	6 748.57	1.00
				G3BP1/2	2 025.84	0.30
					d(virion/cell-associated)	RQ
		Release index	N	CTL	1.01	1.00
				G3BP1/2	0.50	0.49
			S	CTL	0.42	1.00
				G3BP1/2	0.06	0.13

## Sheet: Figure 4d
			TCID50/ml	RQ
A549-ACE2	Experiment 1	CTL	343000	1.00
		G3BP1/2	56000	0.16
	Experiment 2	CTL	515000	1.00
		G3BP1/2	68500	0.13
	Experiment 3	CTL	281000	1.00
		G3BP1/2	154000	0.55
Calu-3	Experiment 1	CTL	10000000	1.00
		G3BP1/2	1780000	0.18
	Experiment 2	CTL	3160000	1.00
		G3BP1/2	316000	0.10
	Experiment 3	CTL	750000	1.00
		G3BP1/2	316000	0.42

[truncated: 26 more sheets: Figure 4e, Figure 4f, Figure 5a, Figure 5b, Figure 5c, Figure 5d, Figure 6b, Figure 6c, Figure 6d, Figure 6e, Supplementary Figure 1a, Supplementary Figure 1b, Supplementary Figure 1c, Supplementary Figure 2a , Supplementary Figure 3a, Supplementary Figure 3b, Supplementary Figure 4b, Supplementary Fig.4c, Supplementary Fig.4d, Supplementary Fig.4e …]
